# Supplementary material for: Development and analysis of a 20K SNP array for potato (Solanum tuberosum): an insight into the breeding history
Source: Theor Appl Genet. 2015 Aug 12;128(12):2387–401. doi: 10.1007/s00122-015-2593-y (PMC4636999; doi:10.1007/s00122-015-2593-y)
Supplement: Supplementary file 1 — Supplementary material 1 (XLSX 2336 kb) [file 122_2015_2593_MOESM1_ESM.xlsx]

## Sheet: Final20K_WGGT_Sequence_score
Locus_Name	Sequence	Scaffold	Chromosome	Position	Coding/Non-coding	Coordinate_CHR	Coordinate Scaffold	Source	Ok/Failes	Old/New	First Observed in	MAF (%)	Sequence_Orientation	Assay_Type
PotVar0000005	TTGTTAGTTGAGTTTACATACAACAATAATTTATCACTCGAGTATTGAGATGACTTCATC[A/G]	PGSC0003DMB000000001	ST4.03ch01	HC_central	Non coding	32843910	1052941	WUR	Failed	Unknown			FORWARD	InfiniumII
PotVar0000007	NNN[A/G]TGGGTAGTGAGATTAGGTAAGAATGGGATGCGAGAGAAGTATCGCCAGTAATTCGACGAT	PGSC0003DMB000000001	ST4.03ch01	HC_central	non coding	32843979	1053010	WUR	Ok	Old	Yam	5.05725	FORWARD	InfiniumII
PotVar0000025	TTGCaTTGATAAAAAgCAATGGCAACAAGCCCTTCAGGTCTTCTTTTTCATTTAATTAGG[A/G]	PGSC0003DMB000000001	ST4.03ch01	HC_central	non coding	32952995	1162026	WUR	Ok	Old	Yam	34.0264	FORWARD	InfiniumII
PotVar0000040	NNN[T/C]TTTTGTACCTCTAGGTATTTGAGATGTTAAAGAAGCAACCTTTTTATCAACCAAAAGAAG	PGSC0003DMB000000001	ST4.03ch01	HC_central	non coding	32953545	1162576	WUR	Ok	Old	Yam	26.6325	FORWARD	InfiniumII
PotVar0000042	NNN[A/G]ACAGCTTTTTGATTCAATGATTGAAGAGGGACTCGAACCTACTTCtGAACTTTATACGGC	PGSC0003DMB000000001	ST4.03ch01	HC_central	coding	32953663	1162694	WUR	Ok	Old	Yam	36.3594	FORWARD	InfiniumII
PotVar0000060	NNN[T/C]GTCACTCAGAATATAGTCTTGAGTGGTTaTGGTAGAGCAgGCAAGTATGCAGAAATGGAG	PGSC0003DMB000000001	ST4.03ch01	HC_central	coding	32953922	1162953	WUR	Ok	Old	Yam	29.5243	FORWARD	InfiniumII
PotVar0000061	AAATGgttgATCgTTCCATAGTTCCTAATACcGTCACTCAGAATATAGTCTTGAGTGGTT[A/G]	PGSC0003DMB000000001	ST4.03ch01	HC_central	coding	32953951	1162982	WUR	Ok	Old	Paterson'S Victoria	2.65363	FORWARD	InfiniumII
PotVar0000062	CgTTCCATAGTTCCTAATACcGTCACTCAGAATATAGTCTTGAGTGGTTaTGGTAGAGCA[A/G]	PGSC0003DMB000000001	ST4.03ch01	HC_central	coding	32953962	1162993	WUR	Ok	Old	Yam	18.8899	FORWARD	InfiniumII
PotVar0000066	NNN[T/C]AAACCTGATGTATGGACTATGAACACTATCCTGAGCATATTTGGCAACAAGGGGCTGATT	PGSC0003DMB000000001	ST4.03ch01	HC_central	coding	32954018	1163049	WUR	Ok	Old	Paterson'S Victoria	31.8436	FORWARD	InfiniumII
PotVar0000067	CAAACCTTCTTGATAGAGCATCCGCTACCACATTATCCTTGCCTTGCTTGTAGTTGATCA[T/C]	PGSC0003DMB000000001	ST4.03ch01	HC_central	Non coding	35017748	3226779	WUR	Failed	Unknown			FORWARD	InfiniumII
PotVar0000071	TTTAGCATGTCtCTGGTTCAACTTGGATTTCCcCTTAAGATTCTTCAAGGACTCATGATC[T/G]	PGSC0003DMB000000001	ST4.03ch01	HC_central	Non coding	35017839	3226870	WUR	Failed	Unknown			FORWARD	InfiniumII
PotVar0000073	NNN[A/G]AACTCTTTGTGCCACAAGTAGTGTTGCCAATGAGcCAaCACcCGCaCAAGTGCATACAAT	PGSC0003DMB000000001	ST4.03ch01	HC_central	Non coding	35017851	3226882	WUR	Failed	Unknown			FORWARD	InfiniumII
PotVar0000077	NNN[A/C]CAAGTGCATACAATTCCTTGTCATAAgTTGAGTACTTGAGCGTATCTTCCTTTaATTTTT	PGSC0003DMB000000001	ST4.03ch01	HC_central	Non coding	35017897	3226928	WUR	Failed	Unknown			FORWARD	InfiniumII
PotVar0000078	NNN[A/G]TTGAGTACTTGAGCGTATCTTCCTTTaATTTTTCACTAAAGAAAGCTgATGGTTTTCCTT	PGSC0003DMB000000001	ST4.03ch01	HC_central	non coding	35017924	3226955	WUR	Ok	New	Ehud	0.327103	FORWARD	InfiniumII
PotVar0000080	NNN[A/G]ATGGTTTTCCTTCTTGCATCAACACACCAcCTATACCAACACCCGAAGCATCAcATTCAA	PGSC0003DMB000000001	ST4.03ch01	HC_central	Non coding	35017972	3227003	WUR	Failed	Unknown			FORWARD	InfiniumII
PotVar0000081	TCTTCCTTTaATTTTTCACTAAAGAAAGCTgATGGTTTTCCTTCTTGCATCAACACACCA[T/C]	PGSC0003DMB000000001	ST4.03ch01	HC_central	Non coding	35018002	3227033	WUR	Failed	Unknown			FORWARD	InfiniumII
PotVar0000087	GGgTAGTTGGAGCAAGGGTGaAGAACTCAACaTCAATTTCAAGGCTTGAAAAGACTTCTC[T/C]	PGSC0003DMB000000001	ST4.03ch01	HC_central	Non coding	35018114	3227145	WUR	Failed	Unknown			FORWARD	InfiniumII
PotVar0000091	NNN[A/G]TTCGGTCAAAGGAGAAGCAATTGAACTAAAtCCCTTCACAAATCGCCGATAAAAACTTGC	PGSC0003DMB000000001	ST4.03ch01	HC_central	Unknown	35018154	3227185	WUR	Not on Array	Unknown			FORWARD	InfiniumII
PotVar0000137	ATCACACTCAACAGACCTTGGtGAATTTGGCACTGTTGTTCCTCCTGAGGTGACCTCGGG[A/C]	PGSC0003DMB000000001	ST4.03ch01	HC_central	coding	36057182	4266213	WUR	Failed	Unknown			FORWARD	InfiniumII
PotVar0000145	NNN[T/C]TTTTTTGCTTTATTTCACTGGTGGATAATTTTTATTTGCATTTGAGGACAAATATTTTTA	PGSC0003DMB000000001	ST4.03ch01	HC_central	coding	36057241	4266272	WUR	Failed	Unknown			FORWARD	InfiniumII
PotVar0000156	NNN[A/G]GACTCCACTCCgTGATTTTCCcAaCCAGCACATCCTTCCTGAACATTTACCAAgCTCACA	PGSC0003DMB000000001	ST4.03ch01	HC_central	Non coding	36943275	5152306	WUR	Failed	Unknown			FORWARD	InfiniumII
PotVar0000161	TGAAaGaGACTCCACTCCgTGATTTTCCcAaCCAGCACATCCTTCCTGAACATTTACCAA[T/G]	PGSC0003DMB000000001	ST4.03ch01	HC_central	Non coding	36943329	5152360	WUR	Failed	Unknown			FORWARD	InfiniumII
PotVar0000162	CACTCCgTGATTTTCCcAaCCAGCACATCCTTCCTGAACATTTACCAAgCTCACACCATA[A/G]	PGSC0003DMB000000001	ST4.03ch01	HC_central	Non coding	36943341	5152372	WUR	Failed	Unknown			FORWARD	InfiniumII
PotVar0000195	TTGCCAAATCAAGCAAACAATTAAGCATGATATTCACTGAAAATCGGTGGTTATCACGAC[A/C]	PGSC0003DMB000000001	ST4.03ch01	HC_central	non coding	37518942	5727973	WUR	Ok	New	Vtn 62-33-3	0.884544	FORWARD	InfiniumII
PotVar0000197	NNN[A/G]GCGCTAAGGGGGAGAATCCCAAATCAAGCCTTACTAGAATTCTACAGAAAATCGGaCAAA	PGSC0003DMB000000001	ST4.03ch01	HC_central	Non coding	37518961	5727992	WUR	Failed	Unknown			FORWARD	InfiniumII
PotVar0000198	GACCgGCGCTAAGGGGGAGAATCCCAAATCAAGCCTTACTAGAATTCTACAGAAAATCGG[A/C]	PGSC0003DMB000000001	ST4.03ch01	HC_central	Non coding	37519017	5728048	WUR	Failed	Unknown			FORWARD	InfiniumII
PotVar0000203	NNN[A/C]ACAACACAACTAATATCAACTATAAGCCAAGATATAATATCCATCGATGATCTAATTTCC	PGSC0003DMB000000001	ST4.03ch01	HC_central	Non coding	37519068	5728099	WUR	Failed	Unknown			FORWARD	InfiniumII
PotVar0000210	NNN[A/G]TATGCTCCATAAGTCAAGGGAATAACCTAAGCtCTGATActAACTTTGTcAAGACCCAAT	PGSC0003DMB000000001	ST4.03ch01	HC_central	non coding	37524452	5733483	WUR	Ok	New	Vtn 62-33-3	0.977654	FORWARD	InfiniumII
PotVar0000234	cTgAATTTTcCCTAcCTCAgAAATCcACAACACAACTAATAAGAACTATaGGCCAAGACA[T/G]	PGSC0003DMB000000001	ST4.03ch01	HC_central	Unknown	37524672	5733703	WUR	Not on Array	Unknown			FORWARD	InfiniumII
PotVar0000239	GGGCTGATCACTCAGGAATCCTTGATCCGGATGGGACAGCTTGCCCAATCTGCTAATTGT[T/C]	PGSC0003DMB000000001	ST4.03ch01	HC_central	Unknown	37694559	5903590	WUR	Not on Array	Unknown			FORWARD	InfiniumII
PotVar0000240	GGGACAGCTTGCCCAATCTGCTAATTGTcGGACTGCCAACATAGAAAGCTCTATTCCAGG[T/C]	PGSC0003DMB000000001	ST4.03ch01	HC_central	Non coding	37694591	5903622	WUR	Failed	Unknown			FORWARD	InfiniumII
PotVar0000243	AATTGTcGGACTGCCAACATAGAAAGCTCTATTCCAGGtATGATCcAGtTTTCCCTAACT[A/G]	PGSC0003DMB000000001	ST4.03ch01	HC_central	Non coding	37694613	5903644	WUR	Failed	Unknown			FORWARD	InfiniumII
PotVar0000245	GATCcAGtTTTCCCTAACTaATGCTGTGAaACCTCTGAACACTACCATTGATGCCCTAAC[A/G]	PGSC0003DMB000000001	ST4.03ch01	HC_central	Non coding	37694654	5903685	WUR	Failed	Unknown			FORWARD	InfiniumII
PotVar0000247	NNN[A/G]GATAGCAGTGTGTGAACACAACCAAGGAGCCACAgAgGAGGTAACAACCTTAAAGGCCGC	PGSC0003DMB000000001	ST4.03ch01	HC_central	Unknown	37694659	5903690	WUR	Not on Array	Unknown			FORWARD	InfiniumII
PotVar0000248	ACTACCATTGATGCCCTAACaGCcAgGATAGCAGTGTGTGAACACAACCAAGGAGCCACA[T/G]	PGSC0003DMB000000001	ST4.03ch01	HC_central	Non coding	37694694	5903725	WUR	Failed	Unknown			FORWARD	InfiniumII
PotVar0000254	CcACCTAAAGTcCACTGATATGTCCATGATCTTTGGAAcAGTGGAAATTGCAGATGTGCC[T/C]	PGSC0003DMB000000001	ST4.03ch01	HC_central	Non coding	37694799	5903830	WUR	Failed	Unknown			FORWARD	InfiniumII
PotVar0000255	AAGTcCACTGATATGTCCATGATCTTTGGAAcAGTGGAAATTGCAGATGTGCCcGAAATG[T/C]	PGSC0003DMB000000001	ST4.03ch01	HC_central	non coding	37694806	5903837	WUR	Ok	Old	Yam	37.9981	FORWARD	InfiniumII
PotVar0000265	GAGCATAcAAtCGATCCCgAATcAGAGGCAGAGACTgACGAAGAGATGTTTGAGGAAGCT[A/G]	PGSC0003DMB000000001	ST4.03ch01	HC_central	Non coding	37694899	5903930	WUR	Failed	Unknown			FORWARD	InfiniumII
PotVar0000276	NNN[A/G]CTGCTGGATCCAATGAAGCTGGTcCTTCTgGAGgTCACTCTGGGCACTAAAGCCcAgAcA	PGSC0003DMB000000001	ST4.03ch01	HC_central	Non coding	37694974	5904005	WUR	Failed	Unknown			FORWARD	InfiniumII
PotVar0000295	NNN[T/C]GTGATCTTAAAAGTGCTTGTGTTGAAGTTTTCAGGTTCAACATTTAcTgTAAAGTaCTTC	PGSC0003DMB000000001	ST4.03ch01	HC_central	Non coding	37931233	6140264	WUR	Failed	Unknown			FORWARD	InfiniumII
PotVar0000296	AGTACTCTgTTGttGTGATCTTAAAAGTGCTTGTGTTGAAGTTTTCAGGTTCAACATTTA[T/C]	PGSC0003DMB000000001	ST4.03ch01	HC_central	Non coding	37931280	6140311	WUR	Failed	Unknown			FORWARD	InfiniumII
PotVar0000299	GTGCTTGTGTTGAAGTTTTCAGGTTCAACATTTAcTgTAAAGTaCTTCTTATACAAATTT[A/G]	PGSC0003DMB000000001	ST4.03ch01	HC_central	Non coding	37931306	6140337	WUR	Failed	Unknown			FORWARD	InfiniumII
PotVar0000303	NNN[A/G]AATCCTGGCTTAAGCTATCATACATAGTTTCATTAACTcAcGCAgTGAGTCTTGAtTTaG	PGSC0003DMB000000001	ST4.03ch01	HC_central	Unknown	37931328	6140359	WUR	Not on Array	Unknown			FORWARD	InfiniumII
PotVar0000304	TcTCATCACTCATGCAcTAgCgAATCCTGGCTTAAGCTATCATACATAGTTTCATTAACT[T/C]	PGSC0003DMB000000001	ST4.03ch01	HC_central	Non coding	37931367	6140398	WUR	Failed	Unknown			FORWARD	InfiniumII
PotVar0000318	aTTttACTCTACTGTAgGcGGACatATTATTGCGTGGTTACTtTGGTTGGAACTCAAGGC[A/G]	PGSC0003DMB000000001	ST4.03ch01	HC_central	Unknown	37931469	6140500	WUR	Not on Array	Unknown			FORWARD	InfiniumII
PotVar0000340	NNN[T/C]TTCTTCTTTTATTatCAGTTAAAAGACTGCTTAATAcTGTTGTGTGAACaATCaTTTTcC	PGSC0003DMB000000001	ST4.03ch01	HC_central	Non coding	37931595	6140626	WUR	Failed	Unknown			FORWARD	InfiniumII
PotVar0000346	NNN[T/C]CCCAAGAAATAGTccTATTTGCGTTAGAACTTAGCTAcccTTTTTGGTTCATAtCATCTG	PGSC0003DMB000000001	ST4.03ch01	HC_central	Non coding	37931654	6140685	WUR	Failed	Unknown			FORWARD	InfiniumII
PotVar0000349	cTGTTGTGTGAACaATCaTTTTcCCCAAGAAATAGTccTATTTGCGTTAGAACTTAGCTA[T/C]N	PGSC0003DMB000000001	ST4.03ch01	HC_central	Non coding	37931692	6140723	WUR	Failed	Unknown			FORWARD	InfiniumII
PotVar0000383	NNN[T/G]GTGATTGTTTACTTTGGTGGTAATGATTcAATgGGACcTCATTCaTTgGTGATTGTTTAC	PGSC0003DMB000000001	ST4.03ch01	HC_central	Non coding	37931922	6140953	WUR	Failed	Unknown			FORWARD	InfiniumII
PotVar0000384	TCTTCtAGGATGCAacTGTTCAGCCTAcATTtGTGATTGTTTACTTTGGTGGTAATGATT[A/C]	PGSC0003DMB000000001	ST4.03ch01	HC_central	Non coding	37931951	6140982	WUR	Failed	Unknown			FORWARD	InfiniumII
PotVar0000392	NNN[A/G]AGATCGATTTGTGTCCATCTAGTGTTgATACTAAgCTTTAATTTAGGAATAnnnTnnnTG	PGSC0003DMB000000001	ST4.03ch01	HC_central	Non coding	37932000	6141031	WUR	Failed	Unknown			FORWARD	InfiniumII
PotVar0000404	NNN[T/C]TTGCAAGATCGATTTGTGTCCATCTAGTGTTGATATTAAGCTTTAATTTAGGAATAATGT	PGSC0003DMB000000001	ST4.03ch01	HC_central	Non coding	37932113	6141144	WUR	Failed	Unknown			FORWARD	InfiniumII
PotVar0000406	ATATTGGTTTCTATTTTGAGTCGGTCGATGATATCTACTCAGTACATGTTGCCTTGTGCT[A/G]	PGSC0003DMB000000001	ST4.03ch01	HC_central	Non coding	38003921	6212952	WUR	Failed	Unknown			FORWARD	InfiniumII
PotVar0000412	TAGGTGATTTGCTCCTCCGCCAGTCCCTAAAGTAGCTCCTCTAGGTGCAgCCCCCTATCT[T/G]	PGSC0003DMB000000001	ST4.03ch01	HC_central	non coding	38613355	6822386	WUR	Ok	Old	Kepplestone Kidney	2.57009	FORWARD	InfiniumII
PotVar0000426	NNN[T/C]ATCTGGaTGGTTCCTACCACACTTAGCACATGTAGGAGCCCAATTAcCTCcTTaTGCCAC	PGSC0003DMB000000001	ST4.03ch01	HC_central	Non coding	38613484	6822515	WUR	Failed	Unknown			FORWARD	InfiniumII
PotVar0000442	NNN[T/C]ATTTGTTCCTTGGTCTAGGTGCACTAGCAGATGATGGAGCACGTCCCTTAAGTTTTTGTT	PGSC0003DMB000000001	ST4.03ch01	HC_central	Non coding	38613606	6822637	WUR	Failed	Unknown			FORWARD	InfiniumII
PotVar0000446	AGGGCACCTTGCTGGTGGAATTTTTCATCATATTCTTCACAAGTTTTTACCGTATACCAA[A/G]	PGSC0003DMB000000002	ST4.03ch04	EC_south_arm	non coding	65304835	155787	WUR	Ok	Old	Epicure	2.83985	FORWARD	InfiniumII
PotVar0000457	NNN[T/C]GAAATTCAAGCTTTTATTGATCTTCTCAGTGATGTACTGACTGCTCGTGCACCTACAGGT	PGSC0003DMB000000002	ST4.03ch04	EC_south_arm	non coding	65304652	155970	WUR	Ok	New	Ve 71-105	0.884544	FORWARD	InfiniumII
PotVar0000459	NNN[A/G]GTTCAATCTCTGACCCGAGCTCTTCATGTCTTGGACCTGGATCATACTGATTCTTCCAAG	PGSC0003DMB000000002	ST4.03ch04	EC_south_arm	non coding	65304544	156078	WUR	Ok	Old	Myatt'S Ashleaf	24.4869	FORWARD	InfiniumII
PotVar0000460	NNN[T/C]TTTGGTGGGTCTGAAGCTGTCACTGATGATATGGAACATGACCAGGATATTGATGGAGGT	PGSC0003DMB000000002	ST4.03ch04	EC_south_arm	non coding	65304259	156363	WUR	Ok	Old	Yam	16.2942	FORWARD	InfiniumII
PotVar0000462	NNN[A/G]GACGATGATGATGATGATGAGATGTCAGGTGATGAAGGAGATGAGGTTGATGAAGAcGAA	PGSC0003DMB000000002	ST4.03ch04	EC_south_arm	non coding	65304064	156558	WUR	Ok	Old	Yam	5.02793	FORWARD	InfiniumII
PotVar0000472	CTCCGGAGCAGTCGTCATGGCCAACGGTTCAATTTTTGGACCAATGATAACCAACAAAGC[A/G]	PGSC0003DMB000000002	ST4.03ch04	EC_south_arm	non coding	65303384	157238	WUR	Ok	New	Mara	1.07076	FORWARD	InfiniumII
PotVar0000474	NNN[A/G]AAATCAGCTGATCAAGATGCTACAGAAGGGTCTCAGAATAGAGGTGAGGCcACCCAGTTT	PGSC0003DMB000000002	ST4.03ch04	EC_south_arm	non coding	65303307	157315	WUR	Ok	Old	Yam	24.7196	FORWARD	InfiniumII
PotVar0000481	GGAGTGGTTGACTAGCTTGTTCAATGTCATTTTTAAGACGTCTAAGATGTTGAAGGAATA[A/G]	PGSC0003DMB000000002	ST4.03ch04	EC_south_arm	non coding	65237540	223082	WUR	Ok	Old	Myatt'S Ashleaf	18.1648	FORWARD	InfiniumII
PotVar0000484	NNN[A/G]GTTCCTAAGTTGTTAAGACACACTATGAAAATGTGGGAGAGAGTGGTGGAGGTGAGGGTG	PGSC0003DMB000000002	ST4.03ch04	EC_south_arm	non coding	65237478	223144	WUR	Ok	Old	Yam	17.2575	FORWARD	InfiniumII
PotVar0000494	ATCAACcATagAAgCCATTCATCAACACAtTATgAAAATGTGGGAGAGAGTGGTGGAGGT[A/G]	PGSC0003DMB000000002	ST4.03ch04	EC_south_arm	Non coding	65237307	223315	WUR	Failed	Unknown			FORWARD	InfiniumII
PotVar0000495	NNN[A/G]GGGTGTGTCTATTTTTTAGAATCAGTTTGGATTCATgCTAGGGTGATCAACcATaAAAGC	PGSC0003DMB000000002	ST4.03ch04	EC_south_arm	non coding	65237296	223326	WUR	Ok	Old	Yam	19.9048	FORWARD	InfiniumII
PotVar0000506	TCACAATAAAACATGTTAAACATTCATTTATTTTATATTTTTTTtAAAAGATGCAAATAA[A/G]	PGSC0003DMB000000002	ST4.03ch04	EC_south_arm	Non coding	65000873	459749	WUR	Failed	Unknown			FORWARD	InfiniumII
PotVar0000512	NNN[T/C]TTCATCTTCTTCACAGATACTTGTTCGCCGTCgATGGAGTCACTGTTAATTTCTTCcTCT	PGSC0003DMB000000002	ST4.03ch04	EC_south_arm	non coding	65000808	459814	WUR	Ok	Old	Yam	12.6629	FORWARD	InfiniumII
PotVar0000514	cGtcTTCATCTTCTTCACAGATACTTGTTCGCCGTCgATGGAGTCACTGTTAATTTCTTC[A/C]	PGSC0003DMB000000002	ST4.03ch04	EC_south_arm	coding	65000751	459871	WUR	Ok	Old	Yam	28.9848	FORWARD	InfiniumII
PotVar0000542	GTTTGATAAAGcTCTCTATAAaCAGGATATCATGGGtAGTAAAGCTCATGCCTCAATGCT[T/C]	PGSC0003DMB000000002	ST4.03ch04	EC_south_arm	coding	65000457	460165	WUR	Ok	Old	Yam	30.1318	FORWARD	InfiniumII
PotVar0000568	GGATGTGCATATGAACATTGAAGCAGCGCTTACTGATTTGGTTGGTGAACCTGCCAAAAA[A/G]	PGSC0003DMB000000002	ST4.03ch04	EC_south_arm	coding	65000113	460509	WUR	Ok	Old	Myatt'S Ashleaf	1.07076	FORWARD	InfiniumII
PotVar0000571	CGGAGTAGAAATGATCAAGTTGCAACTGACTTTCGcTTGTGGTGTCGTGATGCTATTGAC[A/G]	PGSC0003DMB000000002	ST4.03ch04	EC_south_arm	Unknown	65000040	460582	WUR	Not on Array	Unknown			FORWARD	InfiniumII
PotVar0000576	TCTCATGTTTTTTCTTATTATGGGAAGAAATTGTGAATTGTGAACAAAATTGATCAATTT[A/G]	PGSC0003DMB000000002	ST4.03ch04	EC_south_arm	Non coding	64999889	460733	WUR	Failed	Unknown			FORWARD	InfiniumII
PotVar0000579	NNN[A/G]GTTATTATGCACTCATGTGTTaATTGCAACATAAcCTGCAGATTGCAATGGTTGAAcTAG	PGSC0003DMB000000002	ST4.03ch04	EC_south_arm	non coding	64999875	460747	WUR	Ok	Old	Myatt'S Ashleaf	16.8224	FORWARD	InfiniumII
PotVar0000583	NNN[A/C]TCCAAAATGAGGGTCTTATTGTTCCTGGATACACTCATCTGCAAAGGGCCCAACCTGTTC	PGSC0003DMB000000002	ST4.03ch04	EC_south_arm	coding	64999812	460810	WUR	Ok	Old	Yam	12.1043	FORWARD	InfiniumII
PotVar0000586	NNN[A/C]TTTGACAGTGTCAAGGCAATAGTTGGGATGCTCGAaGTCTCAGCAGAGTTTGCgCAGAAT	PGSC0003DMB000000002	ST4.03ch04	EC_south_arm	coding	64997519	463103	WUR	Ok	Old	Myatt'S Ashleaf	9.16353	FORWARD	InfiniumII
PotVar0000596	NNN[T/G]GTGCTGAAGTTGTACATCAACCTAACCCTGCCTTTTCCAACTAAGAGTACCGTTGACATT	PGSC0003DMB000000002	ST4.03ch04	EC_south_arm	Unknown	64997303	463319	WUR	Not on Array	Unknown			FORWARD	InfiniumII
PotVar0000614	NNN[T/C]GCTTTGTGTGTTTCCAGAAACTGCGAGCTTCAAGAcCTTAGCCTTGACGAGTTGAACAGT	PGSC0003DMB000000002	ST4.03ch04	EC_south_arm	coding	64997011	463611	WUR	Ok	New	Mara	1.02421	FORWARD	InfiniumII
PotVar0000615	NNN[T/C]CTTAGCCTTGACGAGTTGAACAGTCTAAATCCGATATTTGACAAGGATGTCTAcGAATAT	PGSC0003DMB000000002	ST4.03ch04	EC_south_arm	coding	64996975	463647	WUR	Ok	Old	Yam	41.8843	FORWARD	InfiniumII
PotVar0000616	TCAAGAcCTTAGCCTTGACGAGTTGAACAGTCTAAATCCGATATTTGACAAGGATGTCTA[T/C]	PGSC0003DMB000000002	ST4.03ch04	EC_south_arm	coding	64996921	463701	WUR	Ok	New	Nomade	0.651769	FORWARD	InfiniumII
PotVar0000619	ATTCAGGTCATATGGcTCCACAGGTTCAGAATGTGTTGCTGGTCAGCTTGATTACTGGAT[T/G]	PGSC0003DMB000000002	ST4.03ch04	EC_south_arm	coding	64996828	463794	WUR	Ok	Old	Yam	23.0841	FORWARD	InfiniumII
PotVar0000651	NNN[A/G]GCAACCTGAATTTACACATTATTTTTGAGAATTCGATAAACCTTTATAGAATTTGTATGT	PGSC0003DMB000000002	ST4.03ch04	EC_south_arm	non coding	64996531	464091	WUR	Ok	Old	Myatt'S Ashleaf	1.03774	FORWARD	InfiniumII
PotVar0000652	ATTAAGGTGAAGAGAAAAACGCTAGAGGCTGTGTTACAGGAATGCCAACGAGCTCTTGAA[T/G]	PGSC0003DMB000000002	ST4.03ch04	EC_south_arm	Unknown	64805705	654917	WUR	Not on Array	Unknown			FORWARD	InfiniumII
PotVar0000716	TTTCTTaTTCAACTAGCAGATGCATTAATTTCACTTGTATTGAATAATGATTGACTATTA[T/G]	PGSC0003DMB000000002	ST4.03ch04	EC_south_arm	non coding	64804890	655732	WUR	Ok	Old	Yam	12.0056	FORWARD	InfiniumII
PotVar0000717	TGTATTGAATAATGATTGACTATTAgTGATTCAAGCAGACCAATGCCACTGTCCCATTCT[A/G]	PGSC0003DMB000000002	ST4.03ch04	EC_south_arm	non coding	64804855	655767	WUR	Ok	New	Mara	0.977654	FORWARD	InfiniumII
PotVar0000719	GTCCCATTCTaTTGTTTGGATAGATGGATTTAGGCAATCCACTTGTTTAATTTaAATTCT[A/G]	PGSC0003DMB000000002	ST4.03ch04	EC_south_arm	Non coding	64804805	655817	WUR	Failed	Unknown			FORWARD	InfiniumII
PotVar0000732	NNN[T/G]CTCAAGCATCTGTTCCgCAAAACTTAGCTGGTATGTTTTCCAGAAAgTTGGTAACTGnan	PGSC0003DMB000000002	ST4.03ch04	EC_south_arm	coding	64804683	655939	WUR	Ok	Old	Yam	23.9212	FORWARD	InfiniumII
PotVar0000749	NNN[T/G]TAGTTAGGCAAGAAGATATAGTGGATGGTATAGCTTGCTTTATGGCTGCATACCTGtTAT	PGSC0003DMB000000002	ST4.03ch04	EC_south_arm	Unknown	64804468	656154	WUR	Not on Array	Unknown			FORWARD	InfiniumII
PotVar0000750	GTTtTAGTTAGGCAAGAAGATATAGTGGATGGTATAGCTTGCTTTATGGCTGCATACCTG[T/C]	PGSC0003DMB000000002	ST4.03ch04	EC_south_arm	coding	64804411	656211	WUR	Ok	Old	Flourball (Sutton's)	0.606343	FORWARD	InfiniumII
PotVar0000751	AGTGGATGGTATAGCTTGCTTTATGGCTGCATACCTGtTATCTCTTAAGCAGACTAAGGT[A/G]	PGSC0003DMB000000002	ST4.03ch04	EC_south_arm	Unkown	64804388	656234	WUR	Ok	New	Maris Piper	0.605214	FORWARD	InfiniumII
PotVar0000753	NNN[T/C]TCCTTAGAAGAAACaGGCCtGATCTTCTTGcTCCTTAAAGtGTTGgTTCTTTCCTTTATT	PGSC0003DMB000000002	ST4.03ch04	EC_south_arm	non coding	64804380	656242	WUR	Ok	New	Vtn 62-33-3	1.8622	FORWARD	InfiniumII
PotVar0000758	NNN[A/G]TTCTTTCCTTTATTTCCTCAAGTTaAAACATAGCTCAATGCAACATCCAGTGTTTTGGTT	PGSC0003DMB000000002	ST4.03ch04	EC_south_arm	non coding	64804334	656288	WUR	Ok	Old	Vitelotte Noire	0.0465549	FORWARD	InfiniumII
PotVar0000759	NNN[A/G]AAACATAGCTCAATGCAACATCCAGTGTTTTGGTTTTCCTTGTAAATGTGTTTATTTCAa	PGSC0003DMB000000002	ST4.03ch04	EC_south_arm	non coding	64804309	656313	WUR	Ok	Old	Yam	13.0597	FORWARD	InfiniumII
PotVar0000760	aAAACATAGCTCAATGCAACATCCAGTGTTTTGGTTTTCCTTGTAAATGTGTTTATTTCA[A/G]	PGSC0003DMB000000002	ST4.03ch04	EC_south_arm	non coding	64804249	656373	WUR	Ok	Old	Myatt'S Ashleaf	18.4823	FORWARD	InfiniumII
PotVar0000767	GATCAATTTTGGTTGAtAAGATTGAAAATAATTTTCcAGTGCCAATTGTGTTTTGAGTTC[T/G]	PGSC0003DMB000000002	ST4.03ch04	EC_south_arm	non coding	64803299	657323	WUR	Ok	Old	Myatt'S Ashleaf	19.7519	FORWARD	InfiniumII
PotVar0000768	NNN[T/G]CTGATTCATGATGAATAGTTTCACGGCACTCgTATCATTAtATAGGATGAAAGATAATCA	PGSC0003DMB000000002	ST4.03ch04	EC_south_arm	non coding	64803294	657328	WUR	Ok	New	Robeny	0.186567	FORWARD	InfiniumII
PotVar0000774	AGGTTTAATTcTTTGCACTAATTTGTGCAGGATTTGACACCAAACCAACTCCAAGATGGT[T/C]	PGSC0003DMB000000002	ST4.03ch04	EC_south_arm	non coding	64803129	657493	WUR	Ok	Old	Yam	13.0819	FORWARD	InfiniumII
PotVar0000800	NNN[T/G]TTTTTTGAGGAAAGTTGTTTCTTTCCTtGTCTGCACTTGTtCTTTCAATAACAACTTCAA	PGSC0003DMB000000002	ST4.03ch04	EC_south_arm	non coding	64802757	657865	WUR	Ok	Old	Yam	18.271	FORWARD	InfiniumII
PotVar0000802	NNN[T/C]CTTTCAATAACAACTTCAAAGCATGTTTTGCTCATTGTAAGGTGGAAACAGAATCGAAAG	PGSC0003DMB000000002	ST4.03ch04	EC_south_arm	non coding	64802716	657906	WUR	Ok	Old	Vitelotte Noire	0.0465549	FORWARD	InfiniumII
PotVar0000805	TGGTATATTCTCGATTTATTTGTTTAGTATGATATTTAATGCcTCTTCgGAAGATTGAAG[A/G]	PGSC0003DMB000000002	ST4.03ch04	EC_south_arm	non coding	64801981	658641	WUR	Ok	Old	Myatt'S Ashleaf	9.41011	FORWARD	InfiniumII
PotVar0000812	NNN[A/G]TGTGCTTTTAATCAGGATATAcCAAAACCCaGCTATTCTAAGtGCTGCATCAgCAGCATT	PGSC0003DMB000000002	ST4.03ch04	EC_south_arm	non coding	64801926	658696	WUR	Ok	Old	Yam	35.9256	FORWARD	InfiniumII
PotVar0000820	TCcTGCCGTGTaATATCaAAGCTCTTATAAGCAGCAGTTCTGGCTTAGCTGAAATCCCAA[T/G]	PGSC0003DMB000000002	ST4.03ch04	EC_south_arm	non coding	64801798	658824	WUR	Ok	Old	Myatt'S Ashleaf	4.2365	FORWARD	InfiniumII
PotVar0000832	GtTGTAACaTTTGCTTGTGCCCTCtGGaTTAGGTTGTTGGTTCaTTAACGTGTAATATAA[A/G]	PGSC0003DMB000000002	ST4.03ch04	EC_south_arm	Non coding	64801724	658898	WUR	Failed	Unknown			FORWARD	InfiniumII
PotVar0000836	TTGTTGGTTCaTTAACGTGTAATATAAaTGtCATTcTTTGTTTAATcATGTAAATATTTC[A/G]	PGSC0003DMB000000002	ST4.03ch04	EC_south_arm	Non coding	64801691	658931	WUR	Failed	Unknown			FORWARD	InfiniumII
PotVar0000843	NNN[A/G]CCTTCTGAATTATTTAGCAATTTACTGCCTTACAACTCTCTCGGTTGTGGAGTGTGAGTG	PGSC0003DMB000000002	ST4.03ch04	EC_south_arm	Non coding	64801597	659025	WUR	Failed	Unknown			FORWARD	InfiniumII
PotVar0000867	GCCAAGAGCTGCTTATAAAGTTGTCAAAAATAGCTTGGTTCACGAGGGGAGCATCCACGC[T/C]	PGSC0003DMB000000002	ST4.03ch05	HC_central	Non coding	26397078	1382774	WUR	Failed	Unknown			FORWARD	InfiniumII
PotVar0000874	NNN[A/G]GACTTAACTCCCTCAAAGATCCCCCAtAGAACCTAGTTACAGCCCCCACACCACGGTCCa	PGSC0003DMB000000002	ST4.03ch05	HC_central	Non coding	26397121	1382817	WUR	Failed	Unknown			FORWARD	InfiniumII
PotVar0000886	NNN[T/C]AAAAGCTGGTTTGGGGTTCGGCCATAGTGGGGGTACgTTCGTAAATTCCTCTTTTATTAA	PGSC0003DMB000000002	ST4.03ch05	HC_central	non coding	26397339	1383035	WUR	Ok	Old	Myatt'S Ashleaf	3.02607	FORWARD	InfiniumII
PotVar0000891	AGGTTAGAGTCTTAAAATATATTCCCTAACTTGGTACTAAGGTCCTAATGCCTAAACATC[A/C]	PGSC0003DMB000000002	ST4.03ch05	HC_central	Non coding	26404737	1390433	WUR	Failed	Unknown			FORWARD	InfiniumII
PotVar0000907	CTCACtCCCtGaAGATGGGAaTcGTGAGTtAGGACTTAACTCCCTCAAAgGTCCCCCAAA[A/C]	PGSC0003DMB000000002	ST4.03ch05	HC_central	Non coding	26404914	1390610	WUR	Failed	Unknown			FORWARD	InfiniumII
PotVar0000910	AACTCCCTCAAAgGTCCCCCAAAcCACCTAGTTACAGgCCCATTCCAcGAGGGTGCAGTA[T/C]	PGSC0003DMB000000002	ST4.03ch05	HC_central	Unknown	26404951	1390647	WUR	Not on Array	Unknown			FORWARD	InfiniumII
PotVar0000920	GTGaGTTGAAAcTTAcTCTCCTCACCAAgGCCTCACTTGACCCcTCTCTAAACCAAACCA[T/C]	PGSC0003DMB000000002	ST4.03ch05	HC_central	Non coding	26405048	1390744	WUR	Failed	Unknown			FORWARD	InfiniumII
PotVar0000921	NNN[T/G]CATACGCAGGACGGGTCGTGGACCCATCCAcGATgCGTGGATAGGGTCCGTcGATCCCAA	PGSC0003DMB000000002	ST4.03ch05	HC_central	Non coding	26405049	1390745	WUR	Failed	Unknown			FORWARD	InfiniumII
PotVar0000925	ACGGGTCGTGGACCCATCCAcGATgCGTGGATAGGGTCCGTcGATCCCAACCTGCAAAAG[T/C]	PGSC0003DMB000000002	ST4.03ch05	HC_central	Non coding	26405120	1390816	WUR	Failed	Unknown			FORWARD	InfiniumII
PotVar0000932	NNN[A/G]AATTCCTCTTTTATTAATTAAAGGTAGGGgtGTTATATTTAGTTGTTTTAGGTATATTAA	PGSC0003DMB000000002	ST4.03ch05	HC_central	Non coding	26405157	1390853	WUR	Failed	Unknown			FORWARD	InfiniumII
PotVar0000941	TGTTAAGGAAGTGGAAAGAGATGATAAATAATGACAAATGAATTAAcgATATATTTGGAT[A/C]	PGSC0003DMB000000002	ST4.03ch05	HC_central	Non coding	27053265	2038961	WUR	Failed	Unknown			FORWARD	InfiniumII
PotVar0000957	NNN[A/G]GAGGCATGAGTCCTCGTGTGTGTGCTTAaTATTGTAATTGAtTACGTACTTGCTTTCaTT	PGSC0003DMB000000002	ST4.03ch05	HC_central	Non coding	27053398	2039094	WUR	Failed	Unknown			FORWARD	InfiniumII
PotVar0000964	NNN[A/C]TGCTAAGTGCTATAGTTGATTTTATACTATTACTTTATGCATATTAGTTACtATTTTGGG	PGSC0003DMB000000002	ST4.03ch05	HC_central	Non coding	27053491	2039187	WUR	Failed	Unknown			FORWARD	InfiniumII
PotVar0000965	cTTATCACcTGCTAAGTGCTATAGTTGATTTTATACTATTACTTTATGCATATTAGTTAC[T/C]	PGSC0003DMB000000002	ST4.03ch05	HC_central	Non coding	27053543	2039239	WUR	Failed	Unknown			FORWARD	InfiniumII
PotVar0000967	NNN[A/G]TTGCCCTATATTGAGCCCTACTTGTGGTTTTCTTTGTTTTCCTTTTGTGGAGTGCAgCGA	PGSC0003DMB000000002	ST4.03ch05	HC_central	Non coding	27053579	2039275	WUR	Failed	Unknown			FORWARD	InfiniumII
PotVar0000968	CATaTTGCCCTATATTGAGCCCTACTTGTGGTTTTCTTTGTTTTCCTTTTGTGGAGTGCA[A/G]	PGSC0003DMB000000002	ST4.03ch05	HC_central	Non coding	27053636	2039332	WUR	Failed	Unknown			FORWARD	InfiniumII
PotVar0000970	TTGTGGTTTTCTTTGTTTTCCTTTTGTGGAGTGCAgCGAGTGTACCAAtGACTTCGACTT[T/G]	PGSC0003DMB000000002	ST4.03ch05	HC_central	Non coding	27053661	2039357	WUR	Failed	Unknown			FORWARD	InfiniumII
PotVar0000979	TcAGTGAATAcTTCAAATAATAGGGTTCATGGTGAAAAATAGGCATGAATAATCAAGTCA[A/C]	PGSC0003DMB000000002	ST4.03ch05	HC_central	Non coding	27492556	2478252	WUR	Failed	Unknown			FORWARD	InfiniumII
PotVar0000986	NNN[A/G]AATTATCAAAACTAAGGATGTAACCCTAGATTATTATTTAcTaATAGaAAGTAGATGTAg	PGSC0003DMB000000002	ST4.03ch05	HC_central	Unknown	27492633	2478329	WUR	Not on Array	Unknown			FORWARD	InfiniumII
PotVar0000995	NNN[T/C]GAAATTGATGAAATTCAAAGAACGATACAAATCCCTAGTTTTTCTCCTCATGAATCCTTG	PGSC0003DMB000000002	ST4.03ch05	HC_central	Non coding	27492761	2478457	WUR	Failed	Unknown			FORWARD	InfiniumII
PotVar0000996	GTTATTATTACAGCGTGATGCAGGCTAGTAATCCTCAGTTTCTACTTTAAAAGAAAATGA[A/G]	PGSC0003DMB000000002	ST4.03ch05	HC_central	non coding	28304402	3290098	WUR	Ok	Old	Myatt'S Ashleaf	2.86116	FORWARD	InfiniumII
PotVar0001003	NNN[T/G]ACCAGTATCAGTTTTCTCTCTCTATAACTTGTTTCAGATATGTCGATTGTGTTGGGAAGA	PGSC0003DMB000000002	ST4.03ch05	HC_central	non coding	28304518	3290214	WUR	Ok	Old	Yam	9.88806	FORWARD	InfiniumII
PotVar0001004	CCAGTATCAGTTTTCTCTCTCTATAACTTGTTTCAGATATGTCGATTGTGTTGGGAAGAA[A/G]	PGSC0003DMB000000002	ST4.03ch05	HC_central	coding	28304580	3290276	WUR	Ok	Old	Magnum Bonum	16.0748	FORWARD	InfiniumII
PotVar0001006	TCGATTGTGTTGGGAAGAAaTAATTCAAGTGATCATCGGATCgAACCTTCTGGATTCGCC[A/G]	PGSC0003DMB000000002	ST4.03ch05	HC_central	coding	28304621	3290317	WUR	Ok	Old	Yam	40.1989	FORWARD	InfiniumII
PotVar0001015	NNN[T/C]GGCCGGTAGATCATCATCGGACGGGGATGGCGAAGAAGTACAGAGTTCATTCAAACCTGG	PGSC0003DMB000000002	ST4.03ch05	HC_central	coding	28304763	3290459	WUR	Ok	New	Mara	1.21723	FORWARD	InfiniumII
PotVar0001033	NNN[T/C]ATTTATAACTATCAAGGTTGCTTTAGTTTGAGGAAAATGAGCCAAAAATGTTAAAAGgTG	PGSC0003DMB000000002	ST4.03ch05	HC_central	non coding	28305170	3290866	WUR	Ok	New	Vtn 62-33-3	2.70522	FORWARD	InfiniumII
PotVar0001067	TCCAGGAAATCATGAGATAtGAAGACACTTATTCCTTTCATGGGATTTAAAGCACGTGTG[T/C]	PGSC0003DMB000000002	ST4.03ch05	HC_central	non coding	28305831	3291527	WUR	Ok	Old	Jaune D'Or	32.8358	FORWARD	InfiniumII
PotVar0001074	NNN[T/C]CGTCTTTTTACTGAAAGTAAAGGAGGCTGATATTCTCCTGACTCCTGAGTTGCTCTTCGA	PGSC0003DMB000000002	ST4.03ch05	HC_central	non coding	28305981	3291677	WUR	Ok	Old	Yam	38.6194	FORWARD	InfiniumII
PotVar0001097	TCcTCTGTGAAAGAAATTGtCAAGCCAGAGGATGCATACACCAGGAAACGCAAGAATCTG[T/C]	PGSC0003DMB000000002	ST4.03ch05	HC_central	coding	28306449	3292145	WUR	Ok	New	Biogold	0.0465549	FORWARD	InfiniumII
PotVar0001115	tTATCTCCTCCtGAACAAAAATTGAATGCATGGAGGTCTTTCTCCTTATCTGATCTGCAA[A/G]	PGSC0003DMB000000002	ST4.03ch05	HC_central	Unknown	28306740	3292436	WUR	Not on Array	Unknown			FORWARD	InfiniumII
PotVar0001127	ACTTTTTTCAATATACATTTTAAACCTTTGCATTCCTTGTTTCTTTAATGTGTTTTGTCT[T/G]	PGSC0003DMB000000002	ST4.03ch05	HC_central	non coding	28307013	3292709	WUR	Ok	Old	Yam	15.2567	FORWARD	InfiniumII
PotVar0001134	NNN[T/C]CTGGTCTACAgCTTCACAATTAAAATCTAAAGCAAACACTTCATGTTTCAAGTACAaGTT	PGSC0003DMB000000002	ST4.03ch05	HC_central	Non coding	28521135	3506831	WUR	Failed	Unknown			FORWARD	InfiniumII
PotVar0001136	AGTcCTGGTCTACAgCTTCACAATTAAAATCTAAAGCAAACACTTCATGTTTCAAGTACA[A/G]	PGSC0003DMB000000002	ST4.03ch05	HC_central	non coding	28521192	3506888	WUR	Ok	Old	Myatt'S Ashleaf	3.61842	FORWARD	InfiniumII
PotVar0001142	NNN[T/G]GAGAGAGGACAatCTAAACCTTGAAGAATcCAAGtCTTAGCAAGTGAAGTTTTAGTcCcg	PGSC0003DMB000000002	ST4.03ch05	HC_central	Non coding	28521257	3506953	WUR	Failed	Unknown			FORWARD	InfiniumII
PotVar0001145	GTGAATAACCTaATTTAACAtCAAGGTAAGtGAGAGAGGACAatCTAAACCTTGAAGAAT[T/C]	PGSC0003DMB000000002	ST4.03ch05	HC_central	Non coding	28521287	3506983	WUR	Failed	Unknown			FORWARD	InfiniumII
PotVar0001147	AAGtGAGAGAGGACAatCTAAACCTTGAAGAATcCAAGtCTTAGCAAGTGAAGTTTTAGT[T/C]	PGSC0003DMB000000002	ST4.03ch05	HC_central	Non coding	28521314	3507010	WUR	Failed	Unknown			FORWARD	InfiniumII
PotVar0001163	TGAaACTTTtTATgTGTTAATGAGcTGAGGAGTgTTGCCTCTATATGGTGTGAGCTTGGT[A/C]	PGSC0003DMB000000002	ST4.03ch05	HC_central	non coding	28521428	3507124	WUR	Ok	Old	Jaune D'Or	19.433	FORWARD	InfiniumII
PotVar0001166	AGTgTTGCCTCTATATGGTGTGAGCTTGGTaAATtTTCTGGAAGGATGTGCTaGTTGGGA[T/C]	PGSC0003DMB000000002	ST4.03ch05	HC_central	Non coding	28521458	3507154	WUR	Failed	Unknown			FORWARD	InfiniumII
PotVar0001186	NNN[A/G]AGGGTGAGGAGAGGGGTGTTCATTTCTGAGAATCAATTTGGAcTTATGCTGGGAcGATCG	PGSC0003DMB000000002	ST4.03ch05	HC_central	Unkown	30598795	5584491	WUR	Ok	New	Urgenta	3.07263	FORWARD	InfiniumII
PotVar0001187	GAGAGaGTAGTGgAGATaAGGGTGAGGAGAGGGGTGTTCATTTCTGAGAATCAATTTGGA[T/C]	PGSC0003DMB000000002	ST4.03ch05	HC_central	Non coding	30598838	5584534	WUR	Failed	Unknown			FORWARD	InfiniumII
PotVar0001188	gAGATaAGGGTGAGGAGAGGGGTGTTCATTTCTGAGAATCAATTTGGAcTTATGCTGGGA[T/C]	PGSC0003DMB000000002	ST4.03ch05	HC_central	Unkown	30598850	5584546	WUR	Failed	Unknown			FORWARD	InfiniumII
PotVar0001195	NNN[T/C]TGAGGGATGTCCTCTGGAGGCTAGAGGTGTCCCGATGGCTTATATTAAGGCGATAATTAT	PGSC0003DMB000000002	ST4.03ch05	HC_central	non coding	30598959	5584655	WUR	Ok	Old	Myatt'S Ashleaf	9.64829	FORWARD	InfiniumII
PotVar0001207	NNN[T/C]CACACTTTAGCTTAATTAGGAAATAATATGGGTAACTTTCTCTaATGATATAgCGCCTCT	PGSC0003DMB000000003	ST4.03ch05	HC_north_border	non coding	18944432	354956	WUR	Ok	New	Craigs Bounty	0.931099	FORWARD	InfiniumII
PotVar0001208	TGGCATTTCATGGGTTtCACACTTTAGCTTAATTAGGAAATAATATGGGTAACTTTCTCT[A/C]	PGSC0003DMB000000003	ST4.03ch05	HC_north_border	non coding	18944476	355000	WUR	Ok	Old	Paterson'S Victoria	5.80952	FORWARD	InfiniumII
PotVar0001212	CCACCACGTAGTCATGGATTTGGTAGCGGTAGAGATCCTGGTAGACATCGAGACTATTCA[A/C]	PGSC0003DMB000000003	ST4.03ch05	HC_north_border	coding	18944672	355196	WUR	Ok	Old	Magnum Bonum	14.1325	FORWARD	InfiniumII
PotVar0001214	NNN[T/G]GGCAGAAGTTATGATGGACCTGGTTATGGTGCACGGCAAGTTAGAGGAGAAGGTCTGcCT	PGSC0003DMB000000003	ST4.03ch05	HC_north_border	coding	18944710	355234	WUR	Ok	Old	Yam	15.5028	FORWARD	InfiniumII
PotVar0001216	NNN[T/G]CCAAGAGATGGTGATTGGATGTGCACGGATCCCTTGTATGTTCTTTcTCTcCCCTATTTT	PGSC0003DMB000000003	ST4.03ch05	HC_north_border	coding	18944791	355315	WUR	Ok	New	Craigs Bounty	0.791434	FORWARD	InfiniumII
PotVar0001227	NNN[A/G]GAACCAACTTTCATTTGAAGTACTTGAAACATGATTcTAATCACTcATTGGTTTGAATTG	PGSC0003DMB000000003	ST4.03ch05	HC_north_border	non coding	18945066	355590	WUR	Ok	Old	Yam	42.167	FORWARD	InfiniumII
PotVar0001239	NNN[A/G]CTTTCATTTGAAGCACTTGAAACATGATTCTAATCAATGATCAGTTTTAATTGCAGTTAA	PGSC0003DMB000000003	ST4.03ch05	HC_north_border	non coding	18945256	355780	WUR	Ok	New	Vtn 62-33-3	2.83985	FORWARD	InfiniumII
PotVar0001240	TGATTCTAATCAATGATCAGTTTTAATTGCAGTTAATGACTTTTGCACCTATGATTCCTA[T/C]	PGSC0003DMB000000003	ST4.03ch05	HC_north_border	non coding	18945341	355865	WUR	Ok	Old	Yam	9.9162	FORWARD	InfiniumII
PotVar0001247	CTTAGAATAAATTTAAGTGACAAATAAACCATCATTTTATGCAAGAAGAGCTTAAACAAA[A/G]	PGSC0003DMB000000003	ST4.03ch05	HC_north_border	non coding	18945486	356010	WUR	Ok	Old	Yam	48.743	FORWARD	InfiniumII
PotVar0001264	NNN[A/G]AGACGAGAGAACTGTAAcAAGTGcAAAAGGCCTCGATATGCACCTCCAGGGAGTCCTCGG	PGSC0003DMB000000003	ST4.03ch05	HC_north_border	coding	18945854	356378	WUR	Ok	New	Craigs Bounty	0.931099	FORWARD	InfiniumII
PotVar0001266	NNN[T/C]AAAAGGCCTCGATATGCACCTCCAGGGAGTCCTCGGAGGGGTTATCCCAGCCCTCCTCCc	PGSC0003DMB000000003	ST4.03ch05	HC_north_border	coding	18945878	356402	WUR	Ok	Old	Yam	9.12477	FORWARD	InfiniumII
PotVar0001268	GGGAGTCCTCGGAGGGGTTATCCCAGCCCTCCTCCcCATCATCGCAATCCTGGCCCCCCA[A/C]	PGSC0003DMB000000003	ST4.03ch05	HC_north_border	coding	18945963	356487	WUR	Ok	Old	Myatt'S Ashleaf	2.94393	FORWARD	InfiniumII
PotVar0001270	NNN[T/C]CCCCGAGATTTCAGAGCTGGGGTTCCTCATTCCAGATATGAAGGGAGGTTTGCAGATCCG	PGSC0003DMB000000003	ST4.03ch05	HC_north_border	coding	18946031	356555	WUR	Ok	New	Mara	1.25698	FORWARD	InfiniumII
PotVar0001271	TAGGCCTGATTTTGCTGATGCTGATGGTAGGGACCGAAGTAGGTTTGAACGGCCTCCAGC[T/C]N	PGSC0003DMB000000003	ST4.03ch05	HC_north_border	coding	18946166	356690	WUR	Ok	Old	Yam	11.7675	FORWARD	InfiniumII
PotVar0001272	NNN[T/C]TGGATTGGGGACATAGAGAGCGTGGGAGAGAcAgCTATTTGAGTGAGAGAAAAGGTTATG	PGSC0003DMB000000003	ST4.03ch05	HC_north_border	coding	18946167	356691	WUR	Ok	Old	Yam	41.3713	FORWARD	InfiniumII
PotVar0001276	GGACAAGcGACACGAGACGAGAAACAGGATTGACATTGAAGATGCCAACAACATTTCATT[A/G]	PGSC0003DMB000000003	ST4.03ch05	HC_north_border	non coding	19621324	1031848	WUR	Ok	Old	Yam	9.68343	FORWARD	InfiniumII
PotVar0001283	NNN[A/G]TTAGTGGAAGAATCTCTTTCGACATCTTGCTGATCCCAGCTCCTCATATTCAGCTTTTGT	PGSC0003DMB000000003	ST4.03ch05	HC_north_border	non coding	19621509	1032033	WUR	Ok	New	Vtn 62-33-3	2.93296	FORWARD	InfiniumII
PotVar0001284	ACATCTTGCTGATCCCAGCTCCTCATATTCAGCTTTTGTGATACACATCGCATCAAAGTC[A/G]	PGSC0003DMB000000003	ST4.03ch05	HC_north_border	coding	19621591	1032115	WUR	Ok	New	Craigs Bounty	0.931099	FORWARD	InfiniumII
PotVar0001285	NNN[T/C]AGAATAGGACTGCAAACAGTAACAAAAGACATGTTAGAGAAGTACAAACACTTTGAACAG	PGSC0003DMB000000003	ST4.03ch05	HC_north_border	coding	19621630	1032154	WUR	Ok	Old	Myatt'S Ashleaf	3.11918	FORWARD	InfiniumII
PotVar0001290	NNN[T/G]GGGACAAGAGGCCGAAGGTCCATTTCTCTGCATTGAGATGAATTTTCAATACATAAGCAA	PGSC0003DMB000000003	ST4.03ch05	HC_north_border	coding	19621751	1032275	WUR	Ok	Old	Magnum Bonum	14.8045	FORWARD	InfiniumII
PotVar0001295	GGCAATAAAGGCTGCATCTTACAGTCTTTTGGCAAAATGAGGAAATAGAGTACTGCCTCC[T/C]	PGSC0003DMB000000003	ST4.03ch05	HC_north_border	coding	19621901	1032425	WUR	Ok	Old	Yam	39.2523	FORWARD	InfiniumII
PotVar0001297	NNN[T/C]TGCACTACCTCTCATATAGAACAGGGTGAAGATGAGAATGGCAGGAACTGATAGCTCGAT	PGSC0003DMB000000003	ST4.03ch05	HC_north_border	non coding	19622008	1032532	WUR	Ok	Old	Yam	10.5214	FORWARD	InfiniumII
PotVar0001301	GGAACCGCTCATTTGTCAAGCCAAATTCCTGTTCATACAAATAAATTAGAATAAAAGAAA[A/G]	PGSC0003DMB000000003	ST4.03ch05	HC_north_border	Non coding	19622383	1032907	WUR	Failed	Unknown			FORWARD	InfiniumII
PotVar0001308	AAAGtACATTTTTTGTCAaATCAATTTTTGATCCATTTCTTCTGTTCCTGTCCTCGGAAT[T/G]	PGSC0003DMB000000003	ST4.03ch05	HC_north_border	coding	19622476	1033000	WUR	Ok	Old	Myatt'S Ashleaf	5.86592	FORWARD	InfiniumII
PotVar0001310	NNN[A/G]AGCTGATCCATATCAATTTGTTCCTCTtCTACTTGCTGCaGAGCtTCATCATACAAAGGA	PGSC0003DMB000000003	ST4.03ch05	HC_north_border	coding	19622489	1033013	WUR	Ok	Old	Yam	13.2929	FORWARD	InfiniumII
PotVar0001316	NNN[A/G]TCAGGAAGCACATACGTGCACCTAAACAAATTGTCCTTCCCCGGTTTCCTGGGAGATTaA	PGSC0003DMB000000003	ST4.03ch05	HC_north_border	coding	19622606	1033130	WUR	Ok	New		0.791434	FORWARD	InfiniumII
PotVar0001317	CgTCAGGAAGCACATACGTGCACCTAAACAAATTGTCCTTCCCCGGTTTCCTGGGAGATT[A/G]	PGSC0003DMB000000003	ST4.03ch05	HC_north_border	non coding	19622665	1033189	WUR	Ok	Old	Yam	42.1028	FORWARD	InfiniumII
PotVar0001318	NNN[A/C]AGTAGTTATGAATAAGGGAGATCCCAGCATGTTTGGCACtCAAAGATCATCTTACTTTAA	PGSC0003DMB000000003	ST4.03ch05	HC_north_border	non coding	19622669	1033193	WUR	Ok	Old	Jaune D'Or	32.6493	FORWARD	InfiniumII
PotVar0001324	NNN[T/C]TCTACATTTGTTTCAGAGGGGCCAAAACATAtAATTGACTTCAAATAATTAGAaACCCCT	PGSC0003DMB000000003	ST4.03ch05	HC_north_border	non coding	19622817	1033341	WUR	Ok	New	Mara	1.30354	FORWARD	InfiniumII
PotVar0001342	NNN[A/G]CAAAGTTCCTCCTTAACATGGTCCATAAGGAAACTTTCATCCATCAAATTAACACTTCTA	PGSC0003DMB000000003	ST4.03ch05	HC_north_border	coding	19623173	1033697	WUR	Ok	Old	Yam	10.3464	FORWARD	InfiniumII
PotVar0001357	NNN[T/G]ATAAGATAACCGCGGTCGAAAGGGCGGCGGGCGGTGGCtGAAGTGAGGTCGACGTCTGGG	PGSC0003DMB000000003	ST4.03ch05	HC_north_border	coding	19623617	1034141	WUR	Ok	New	Craigs Bounty	0.837989	FORWARD	InfiniumII
PotVar0001360	NNN[A/C]AGAAAGTGGACGGCCCATGCTATTGGGGACAATAGCtGTTGGATCTCTTTCGCCGCCGAT	PGSC0003DMB000000003	ST4.03ch05	HC_north_border	coding	19623712	1034236	WUR	Ok	Old	Yam	49.4879	FORWARD	InfiniumII
PotVar0001373	NNN[A/G]TCCATGTATTATGTaTGATATTATTTAGTAcCATGTTTGGTAGGAATTTTGGTCCTTGTA	PGSC0003DMB000000003	ST4.03ch05	HC_north_border	Non coding	19623932	1034456	WUR	Failed	Unknown			FORWARD	InfiniumII
PotVar0001376	CTCTGAGACACAAAAAGGATATTTACTGTTGGACCTCAATACTAATTTTTTCTTTGTTAG[A/C]	PGSC0003DMB000000003	ST4.03ch05	HC_north_border	non coding	19636698	1047222	WUR	Ok	Old	Yam	9.32203	FORWARD	InfiniumII
PotVar0001380	TCTTTGTTAGcAGGGATGtTCAATTCAgAGAAACCACATTTCCTTTgAGGAACAAAATAT[T/C]	PGSC0003DMB000000003	ST4.03ch05	HC_north_border	Non coding	19636748	1047272	WUR	Failed	Unknown			FORWARD	InfiniumII
PotVar0001385	NNN[T/C]TGGTTGAACATGAGTTGGTgCAATTTTCTCCTCTAACAACTaTTCCCAATGATcATGTAA	PGSC0003DMB000000003	ST4.03ch05	HC_north_border	non coding	19636774	1047298	WUR	Ok	Old	Myatt'S Ashleaf	9.03166	FORWARD	InfiniumII
PotVar0001409	ATGTGTTTGTGGtTgATGATACAcATGACAATGCTATGATTgAAGCTCAAGCTTAGGTGA[T/C]	PGSC0003DMB000000003	ST4.03ch05	HC_north_border	Non coding	19637030	1047554	WUR	Failed	Unknown			FORWARD	InfiniumII
PotVar0001410	NNN[T/C]TGATGCTCATCCTGTTGAgCAACCAACTgCACCaTACATCAGAAAATCCCATAGACTTAT	PGSC0003DMB000000003	ST4.03ch05	HC_north_border	Non coding	19637033	1047557	WUR	Failed	Unknown			FORWARD	InfiniumII
PotVar0001413	NNN[A/C]TACATCAGAAAATCCCATAGACTTATgAAGGAGCCCATATGGATGAAAGACTaTGtTGTC	PGSC0003DMB000000003	ST4.03ch05	HC_north_border	non coding	19637067	1047591	WUR	Ok	Old	Champion	12.0273	FORWARD	InfiniumII
PotVar0001415	CTgCACCaTACATCAGAAAATCCCATAGACTTATgAAGGAGCCCATATGGATGAAAGACT[A/G]	PGSC0003DMB000000003	ST4.03ch05	HC_north_border	non coding	19637120	1047644	WUR	Ok	New	Vtn 62-33-3	2.62664	FORWARD	InfiniumII
PotVar0001435	NNN[A/G]CCCTTTAATCACCCATTCACCAAAGCTTTCTGCTATTGCCTCAACAGCAGGTGGTGTAAG	PGSC0003DMB000000003	ST4.03ch05	HC_north_border	Unkown	20274304	1684828	WUR	Ok	Old	Yam	10.0559	FORWARD	InfiniumII
PotVar0001436	TAATCACCCATTCACCAAAGCTTTCTGCTATTGCCTCAACAGCAGGTGGTGTAAGATCTA[T/C]	PGSC0003DMB000000003	ST4.03ch05	HC_north_border	Unkown	20274370	1684894	WUR	Ok	Old	Yam	28.9474	FORWARD	InfiniumII
PotVar0001437	NNN[A/C]CCTTTCTCACCTTGCAAGGCCACACCACGAACATCCGATCCATTTTGTAaCCTTCTAATc	PGSC0003DMB000000003	ST4.03ch05	HC_north_border	Unknown	20274377	1684901	WUR	Not on Array	Unknown			FORWARD	InfiniumII
PotVar0001438	CTAtACTTCTaCCTTTCTCACCTTGCAAGGCCACACCACGAACATCCGATCCATTTTGTA[A/G]	PGSC0003DMB000000003	ST4.03ch05	HC_north_border	Unkown	20274427	1684951	WUR	Failed	Unknown			FORWARD	InfiniumII
PotVar0001451	NNN[A/G]CTTGGAGGGAAAATATCTTTCTACAACCTTCCAAATTGACTGATATTTTTnTTGTTTTAT	PGSC0003DMB000000003	ST4.03ch05	HC_north_border	Unkown	20274664	1685188	WUR	Ok	Old	Yam	48.1707	FORWARD	InfiniumII
PotVar0001465	NNN[T/G]ATCATTGATGGATATTAAGTCGTGGCTTATAGTTgCTATTAGTTGTGtTGTGAATTTtTG	PGSC0003DMB000000003	ST4.03ch05	HC_north_border	Non coding	22220828	3631352	WUR	Failed	Unknown			FORWARD	InfiniumII
PotVar0001480	AACTCTgCCCGATtTTCTGTAGAaTTtTGGtAAGGCTTgCTTTGGGATTCTCCCCCTTAG[T/C]	PGSC0003DMB000000003	ST4.03ch05	HC_north_border	Non coding	22220987	3631511	WUR	Failed	Unknown			FORWARD	InfiniumII
PotVar0001495	AAGGGACCACAGGCCAGAATCAACAAGAAAATACAAGTAAGCAGGCAAGCAAATTGTCAT[A/G]	PGSC0003DMB000000003	ST4.03ch05	HC_north_border	non coding	22603355	4013879	WUR	Ok	Old	Myatt'S Ashleaf	37.6453	FORWARD	InfiniumII
PotVar0001507	CCTTTGCTTTTGGGGCTATCCAATTTTTCcATGTCtCAAAAACCAGCAACACAACTACAA[T/C]	PGSC0003DMB000000003	ST4.03ch05	HC_north_border	Non coding	22603502	4014026	WUR	Failed	Unknown			FORWARD	InfiniumII
PotVar0001513	ATAGATCTCAATCATGCAAATCTTCAAGGCACTcTTGTTAAAGAACTGTCTTACTTAACA[T/G]	PGSC0003DMB000000003	ST4.03ch05	HC_north_border	coding	23031923	4442447	WUR	Ok	Old	Yam	24.7672	FORWARD	InfiniumII
PotVar0001519	NNN[T/C]AGTAACAACCATTTCTCTGGTCCATTCCCTACTACAGTACTATTCATCCCAAATCTTCTT	PGSC0003DMB000000003	ST4.03ch05	HC_north_border	Unknown	23032015	4442539	WUR	Not on Array	Unknown			FORWARD	InfiniumII
PotVar0001523	NNN[T/G]AGAATTAAGGAGATTTTGTTCTTAAACAACGACTTAAATGGTTGTATACCaGAAGGCGTG	PGSC0003DMB000000003	ST4.03ch05	HC_north_border	coding	23032279	4442803	WUR	Ok	New	Craigs Bounty	0.744879	FORWARD	InfiniumII
PotVar0001524	NNN[A/G]GAAGGCGTGGGATTGTGGACGGATTTGCAAGTTCTAGATGTGAGTTTCAATTCACTAATG	PGSC0003DMB000000003	ST4.03ch05	HC_north_border	coding	23032330	4442854	WUR	Ok	New	Craigs Bounty	0.651769	FORWARD	InfiniumII
PotVar0001525	GTTCTAGATGTGAGTTTCAATTCACTAATGGGGCATTTGCCTGATACCCTTTCTTGTTTG[A/C]	PGSC0003DMB000000003	ST4.03ch05	HC_north_border	coding	23032421	4442945	WUR	Ok	Old	Jaune D'Or	32.5188	FORWARD	InfiniumII
PotVar0001526	TTGTTTGaGTGGCATTGAGGTTCTCAACTTGGGACATAACAAGTTATCTGGAGATTTACC[A/G]	PGSC0003DMB000000003	ST4.03ch05	HC_north_border	coding	23032474	4442998	WUR	Ok	Old	Yam	9.65485	FORWARD	InfiniumII
PotVar0001530	NNN[A/G]TTGCCTTAGAGTACCTGCAGTAAAGCCTCTTGTTTGTGGATGAAAAAACTGCTAcTGCCt	PGSC0003DMB000000003	ST4.03ch05	HC_north_border	coding	23032665	4443189	WUR	Ok	Old	Yam	39.1447	FORWARD	InfiniumII
PotVar0001550	NNN[A/G]ATACCCAGGAAAAATCTGAGTACGAACAGTTGAGGGAAAAAAGAATCAAGGAAAATCTTG	PGSC0003DMB000000004	ST4.03ch02	EC_south_arm	coding	44561226	435029	WUR	Ok	Old	Yam	20.8019	FORWARD	InfiniumII
PotVar0001551	NNN[T/G]TTGACATATCACTCAAACTCAAGCCTGTTAGGACACCCATCGTTCGCAAAACCCCTCAGC	PGSC0003DMB000000004	ST4.03ch02	EC_south_arm	coding	44561310	435113	WUR	Ok	New	Am 78-3704	0.372439	FORWARD	InfiniumII
PotVar0001568	NNN[A/G]AAGATTGATAACTCCTTGGATGGTAAGCATCATTTGTTGAGGGAGGAAGGGGCAAAGCCA	PGSC0003DMB000000004	ST4.03ch02	EC_south_arm	coding	44562244	436047	WUR	Ok	Old	Vitelotte Noire	0.931099	FORWARD	InfiniumII
PotVar0001571	NNN[A/G]AGAAATTGTTGGGTACCACTGATTTGAGCTGGACtTTTTTTGTGGATGGATATGGAAATG	PGSC0003DMB000000004	ST4.03ch02	EC_south_arm	coding	44562326	436129	WUR	Ok	Old	Yam	32.216	FORWARD	InfiniumII
PotVar0001573	ATGATGGGAAGAGAATCTATGATCCAGTCAAAGGAAAAACTTGTCATCAGTGCCGGTAAG[A/G]	PGSC0003DMB000000004	ST4.03ch02	EC_south_arm	non coding	44562444	436247	WUR	Ok	Old	Flourball (Sutton's)	6.84358	FORWARD	InfiniumII
PotVar0001581	GCCAAATTGTTCAAGGACAATTCTGTGGAGATTGCTTGTATATGAGGTATGCCAGCATGT[A/G]	PGSC0003DMB000000004	ST4.03ch02	EC_south_arm	non coding	44563544	437347	WUR	Ok	Old	Yam	22.7612	FORWARD	InfiniumII
PotVar0001594	TGtGCCACTTGATGATGAAACCACTAtTTCTATCAATTGTCTGTATATTTGGTCCTGCTG[A/G]	PGSC0003DMB000000004	ST4.03ch02	EC_south_arm	non coding	44563726	437529	WUR	Ok	New	Ve 71-105	0.884544	FORWARD	InfiniumII
PotVar0001601	NNN[A/G]CACATATATCTAAGGTTATGAAGTTGTATTTGTTCAAGCCAATAAGAATTaCTCCCGCCA	PGSC0003DMB000000004	ST4.03ch02	EC_south_arm	non coding	44563803	437606	WUR	Ok	New	Pentland Dell	1.16387	FORWARD	InfiniumII
PotVar0001611	TTCTAAGACGGGATACaAGATtAACTTTTGCTCTTCATATTCTTCAATTCCCTTATAATG[T/C]N	PGSC0003DMB000000004	ST4.03ch02	EC_south_arm	non coding	44563985	437788	WUR	Ok	Old	Vitelotte Noire	0.931099	FORWARD	InfiniumII
PotVar0001615	ATGcaGCtCATGTTGTGCATCgGTGCTAAAATCCTACTGTGGGCAGCTTTTATTTTCATC[T/G]	PGSC0003DMB000000004	ST4.03ch02	EC_south_arm	non coding	44564042	437845	WUR	Ok	New	Maris Piper	0.558659	FORWARD	InfiniumII
PotVar0001620	NNN[A/G]AAAAAAAAACgCAAGATAGATTCTCAGATaCTGGTTgGAGAATCTCCTTTATACaAGACC	PGSC0003DMB000000004	ST4.03ch02	EC_south_arm	Non coding	44564052	437855	WUR	Failed	Unknown			FORWARD	InfiniumII
PotVar0001625	NNN[A/G]CTTATTTATTCTGATTAGGGTGAACTTCAGAACTTGTAGTTCTTTTATCATATTGTTCTG	PGSC0003DMB000000004	ST4.03ch02	EC_south_arm	non coding	44564124	437927	WUR	Ok	Old	Yam	15.2908	FORWARD	InfiniumII
PotVar0001627	CATATTGTTCTGgATGTCTCCTATTATAAGATCTGCAGGACGATGCATATGTATTTGCAT[T/C]	PGSC0003DMB000000004	ST4.03ch02	EC_south_arm	Non coding	44564233	438036	WUR	Failed	Unknown			FORWARD	InfiniumII
PotVar0001652	ACAACTTGACACCATTcTCTGCAAAAAGATCACTACCTTTCTCAGATATGGAAGGTACAA[T/C]	PGSC0003DMB000000004	ST4.03ch02	EC_south_arm	coding	44564774	438577	WUR	Ok	New	Pentland Dell	1.07076	FORWARD	InfiniumII
PotVar0001654	NNN[A/G]CGTATGATGCCAATGAACCCAATTTAGCTCCAGAAAGTaGTACAGAGCCTTTGCTGAAGT	PGSC0003DMB000000004	ST4.03ch02	EC_south_arm	coding	44564809	438612	WUR	Ok	New	Berber	0.325885	FORWARD	InfiniumII
PotVar0001673	GAAAGTAGCACAGTGCCCTTGCTGAAGTCCATTGTTGAACCCTTGTTGCTAATGAAACAT[A/G]	PGSC0003DMB000000004	ST4.03ch02	EC_south_arm	coding	44565136	438939	WUR	Ok	New	Berber	0.325885	FORWARD	InfiniumII
PotVar0001686	CAGAGCCCTTGCTGAAGTCCATTGCTGAACCCTTGTTACTACTGAAACATGACTCTGAAA[A/G]	PGSC0003DMB000000004	ST4.03ch02	EC_south_arm	coding	44565353	439156	WUR	Ok	Old	Yam	9.78464	FORWARD	InfiniumII
PotVar0001694	NNN[A/G]TGCTTACTGAATTGAATGATGTCTTCAAAGGCGAGTCACAACTTGGTTATGAaTTTGACG	PGSC0003DMB000000004	ST4.03ch02	EC_south_arm	coding	44565469	439272	WUR	Ok	Old	Flourball (Sutton's)	9.71963	FORWARD	InfiniumII
PotVar0001704	TTTcCCTTTCCTAATGCCATACCTCCTATTCGAGAACACAATGTCCGTGACAAAATTCAA[T/C]	PGSC0003DMB000000004	ST4.03ch02	EC_south_arm	coding	45021042	894845	WUR	Ok	Old	Myatt'S Ashleaf	12.4767	FORWARD	InfiniumII
PotVar0001707	AGGCAGATCTTCTGAATCAGAcTTGCTAGCaTTTGCTGAGGAGGAATCAAAGAAAATGAA[T/C]	PGSC0003DMB000000004	ST4.03ch02	EC_south_arm	coding	45021165	894968	WUR	Ok	New	Maris Piper	0.465549	FORWARD	InfiniumII
PotVar0001710	GAAGGAATTAGCACTTGCTTTTCTTTTGCTGACTGCAGCTGCAAGAAGTCTGTTATCTGC[A/G]	PGSC0003DMB000000004	ST4.03ch02	EC_south_arm	coding	45021336	895139	WUR	Ok	Old	Yam	47.3414	FORWARD	InfiniumII
PotVar0001739	TCCGCCGTCCCACCGTTAAATTTCACTGGCGATTTTAACGCCGTACCAAATTTGGTGGAA[T/C]	PGSC0003DMB000000004	ST4.03ch02	EC_south_arm	coding	45037729	911532	WUR	Ok	New	Ar 85-96-13	0.512104	FORWARD	InfiniumII
PotVar0001749	TATGTGGATAATGAATTCTAAACTTATGGAAATGCCTGTTTTTAGGGAGGTTATGCTTGG[A/G]	PGSC0003DMB000000004	ST4.03ch02	EC_south_arm	coding	45037953	911756	WUR	Ok	Old	Myatt'S Ashleaf	12.5936	FORWARD	InfiniumII
PotVar0001755	AGCCATGCTTGATTATGGGGTGGAACATGCCACCGATAATGAATCTTGTGAACAGAGTAC[A/G]	PGSC0003DMB000000004	ST4.03ch02	EC_south_arm	Unknown	45038109	911912	WUR	Not on Array	Unknown			FORWARD	InfiniumII
PotVar0001780	NNN[A/G]TTTATCACACTTGGAGCAAACCAGAGCCTCTAACGGTAGAGGAAGAACGTGATCTTCAAT	PGSC0003DMB000000004	ST4.03ch02	EC_south_arm	coding	45038439	912242	WUR	Ok	Old	Yam	45.4206	FORWARD	InfiniumII
PotVar0001789	GAGTGGGGGGTTTGATGGAAGTAGCAACAATTGGGCAAGGGTGTGTGACAGTTGCCATTC[T/C]	PGSC0003DMB000000004	ST4.03ch02	EC_south_arm	coding	45088804	962607	WUR	Ok	Old	Myatt'S Ashleaf	11.1266	FORWARD	InfiniumII
PotVar0001799	NNN[T/C]TGACATCCATTCTGCAAACCCCTTGGCACGTCGTCACCACCGTGTCCCAATTATGCCCAT	PGSC0003DMB000000004	ST4.03ch02	EC_south_arm	coding	45088992	962795	WUR	Ok	Old	Yam	29.7758	FORWARD	InfiniumII
PotVar0001808	NNN[A/G]GATTCTTGAGTTTGACTCAAGATGCAGATGATACAACCATAGATGAAGAAGATGAAAATG	PGSC0003DMB000000004	ST4.03ch02	EC_south_arm	Unknown	45089298	963101	WUR	Not on Array	Unknown			FORWARD	InfiniumII
PotVar0001811	NNN[A/G]AACAACATTAACAATAACAACAACAATCAAAATAACAACTATgGGATGTTGTTTGGTGGG	PGSC0003DMB000000004	ST4.03ch02	EC_south_arm	coding	45089408	963211	WUR	Ok	New	Ar 85-96-13	0.512104	FORWARD	InfiniumII
PotVar0001818	ATTACTCTGtTCCTCAGAAGAGCTATGTTGAAGATAGTGTTGTGCCAGTTCAGAACGGAC[A/G]	PGSC0003DMB000000004	ST4.03ch02	EC_south_arm	coding	45089617	963420	WUR	Ok	New	Ve 71-105	1.02421	FORWARD	InfiniumII
PotVar0001826	NNN[A/C]ACTGGATATGGTTACCCTGCTTCTTTGAGTCACAGTGTAAGTTTTCTTCACTTTATCGAT	PGSC0003DMB000000004	ST4.03ch02	EC_south_arm	coding	45089723	963526	WUR	Ok	New	Ve 71-105	1.02421	FORWARD	InfiniumII
PotVar0001827	TACCCTGCTTCTTTGAGTCACAGTGTAAGTTTTCTTCACTTTATCGATATACCTCACTTT[A/G]	PGSC0003DMB000000004	ST4.03ch02	EC_south_arm	non coding	45089796	963599	WUR	Ok	New	Maris Piper	0.884544	FORWARD	InfiniumII
PotVar0001856	TATGTTAATAATCAGCGACATGCTACACAGATGTTGCTGTTGCTTTATGTGCAGATCCTT[A/G]	PGSC0003DMB000000004	ST4.03ch02	EC_south_arm	non coding	45090350	964153	WUR	Ok	New	Am 78-3704	0.372439	FORWARD	InfiniumII
PotVar0001875	TTTCCATTTCGTCGATGGATGTCAGTGTTGTTCCaGAATCTGCAcTAAGTGAAACTTCAA[A/C]	PGSC0003DMB000000004	ST4.03ch02	EC_south_arm	coding	45090647	964450	WUR	Ok	New	Maris Piper	0.884544	FORWARD	InfiniumII
PotVar0001888	NNN[T/C]TATTGGATAATGAGAAATGTACTACAGCAGTTTTCCACAGAGGATTTGTTAAATTCTCTG	PGSC0003DMB000000004	ST4.03ch02	EC_south_arm	non coding	45091026	964829	WUR	Ok	New	Maris Piper	0.791434	FORWARD	InfiniumII
PotVar0001891	NNN[T/C]TGCAGTCAATACGTACAATTTTTCTCAGgAAGAAGTAAAGAAACAGaTCCTcCAGTGTGA	PGSC0003DMB000000004	ST4.03ch02	EC_south_arm	non coding	45091129	964932	WUR	Ok	New	Berber	0.698324	FORWARD	InfiniumII
PotVar0001892	ATnnnAAAAGAGTTCTTCCTTGTAGACCACGcTGCAGTCAATACGTACAATTTTTCTCAG[A/G]	PGSC0003DMB000000004	ST4.03ch02	EC_south_arm	Unknown	45091158	964961	WUR	Not on Array	Unknown			FORWARD	InfiniumII
PotVar0001921	NNN[T/C]AGTTACCTGTACCATTTACTGCCAGGCGGATTCTGCCTATTTGTGTGCAGGCTGTGACGC	PGSC0003DMB000000004	ST4.03ch02	EC_south_arm	coding	45099153	972956	WUR	Ok	Old	Myatt'S Ashleaf	13.6106	FORWARD	InfiniumII
PotVar0001923	TGCCTCACTTTGTGCCTCCTGCGATGCTGACATCCATTCTGCCAACCCCTTGGCACATCG[T/C]	PGSC0003DMB000000004	ST4.03ch02	EC_south_arm	coding	45099376	973179	WUR	Ok	Old	Adirondack	2.74674	FORWARD	InfiniumII
PotVar0001942	TTCTATGATGATTGGTGGGTCCACGgGGGAAGGAACGGAGGATGATGGGTTCTTGAGTTT[A/G]	PGSC0003DMB000000004	ST4.03ch02	EC_south_arm	coding	45099693	973496	WUR	Failed	Unknown			FORWARD	InfiniumII
PotVar0001960	TTTTTACCACCAcCAACAACAAAGTCACCACCTGAATTTTCAGCTGGGGATGGATTATGA[A/C]	PGSC0003DMB000000004	ST4.03ch02	EC_south_arm	coding	45100071	973874	WUR	Ok	New	Ar 85-96-13	0.558659	FORWARD	InfiniumII
PotVar0001969	NNN[T/C]GTTACAACGTTCATGTTGTTAATCAGCGACATCCTACACGGATGTTGCTGTAGTTTTATG	PGSC0003DMB000000004	ST4.03ch02	EC_south_arm	non coding	45100248	974051	WUR	Ok	New	Ve 71-105	1.07076	FORWARD	InfiniumII
PotVar0001980	NNN[T/C]CTCCAATTCAGATACCTCCCCAGCTTACTCCAATGGACAGAGAAGCCAGAGTCCTACGGT	PGSC0003DMB000000004	ST4.03ch02	EC_south_arm	coding	45100556	974359	WUR	Ok	New	Pentland Dell	0.651769	FORWARD	InfiniumII
PotVar0001981	CAGAGAGAAGAAGAAGAATCGTAAATTTGAGAAAACCATAAGGTATGCTTCAAGAAAAGC[T/C]	PGSC0003DMB000000004	ST4.03ch02	EC_south_arm	coding	45100678	974481	WUR	Ok	New	Ve 71-105	1.02421	FORWARD	InfiniumII
PotVar0001982	AAAACCATAAGGTATGCTTCAAGAAAAGCcTATGCAGAAACAAGGCCAAGAATCAAAGGT[A/C]	PGSC0003DMB000000004	ST4.03ch02	EC_south_arm	coding	45100709	974512	WUR	Ok	New	Pentland Dell	2.93834	FORWARD	InfiniumII
PotVar0002006	GGgGGTTTTGATgGCAGTAGCAACAACTGGTCAAGGGTGTGTGACAGTTGCCGTTCCACC[A/G]	PGSC0003DMB000000004	ST4.03ch02	EC_south_arm	non coding	45105360	979163	WUR	Ok	New	Maris Piper	2.09497	FORWARD	InfiniumII
PotVar0002015	NNN[A/G]CCGTCACCACCGTGTCCCAATTATGcCCATTTTAGGTAGCCACACAAAAATnnTACTCCT	PGSC0003DMB000000004	ST4.03ch02	EC_south_arm	non coding	45105574	979377	WUR	Ok	New	Ar 85-96-13	0.605214	FORWARD	InfiniumII
PotVar0002019	NNN[T/G]AAATATGATTTTTGAACCATAATTCCAAAATGTATAGCATTAAGTAGCAAGAACATTTAA	PGSC0003DMB000000004	ST4.03ch02	EC_south_arm	non coding	45105662	979465	WUR	Ok	New	Berber	0.372439	FORWARD	InfiniumII
PotVar0002020	TAATTCCAAAATGTATAGCATTAAGTAGCAAGAACATTTAAAGATTGAACCCATCAAACT[T/C]	PGSC0003DMB000000004	ST4.03ch02	EC_south_arm	non coding	45105742	979545	WUR	Ok	Old	Yam	48.6398	FORWARD	InfiniumII
PotVar0002032	CTGTTAAGAAGAACAATAAGAcCTTTGACAATGACCACAATAATCAAAATAACAACTATG[A/G]	PGSC0003DMB000000004	ST4.03ch02	EC_south_arm	non coding	45106021	979824	WUR	Ok	New	Ve 71-105	1.02421	FORWARD	InfiniumII
PotVar0002036	NNN[T/G]TTAGTCAATTtAACGATCAGTACAGTGTTAATCAGCAGCAACAACATTACTCTGTTCCTC	PGSC0003DMB000000004	ST4.03ch02	EC_south_arm	non coding	45106080	979883	WUR	Ok	New	Am 78-3704	0.372439	FORWARD	InfiniumII
PotVar0002037	NNN[T/C]AACGATCAGTACAGTGTTAATCAGCAGCAACAACATTACTCTGTTCCTCAGAAGAGCTAC	PGSC0003DMB000000004	ST4.03ch02	EC_south_arm	non coding	45106091	979894	WUR	Ok	New	Ve 71-105	0.977654	FORWARD	InfiniumII
PotVar0002038	CCGTGGAGATAGTGTTGTGCCAGTTCAGGAAGGACAGGGAAAATCTCTGATTCTCTACCA[T/C]	PGSC0003DMB000000004	ST4.03ch02	EC_south_arm	non coding	45106211	980014	WUR	Ok	New	Ve 71-105	1.4432	FORWARD	InfiniumII
PotVar0002060	AGAAtCTGCACTAAGTGAAACTTCAAACTCCCACCCACGACCTCCAAAAGGGAACATTGA[T/C]	PGSC0003DMB000000004	ST4.03ch02	EC_south_arm	non coding	45106628	980431	WUR	Ok	New	Am 78-3704	0.372439	FORWARD	InfiniumII
PotVar0002064	TCCAATGGACAGAGAAGCCAGAGTCCTaAGGTACAGAGAGAAGAAGAAGAACCGTAAATT[T/C]	PGSC0003DMB000000004	ST4.03ch02	EC_south_arm	Non coding	45106736	980539	WUR	Failed	Unknown			FORWARD	InfiniumII
PotVar0002071	NNN[T/G]TTCCACACAATTAATGGCAGATAGAATTTATGGAATTGTTCCTTCATAGCAATGAGTAgA	PGSC0003DMB000000004	ST4.03ch02	EC_south_arm	non coding	45106843	980646	WUR	Ok	New	Ar 85-96-13	0.512104	FORWARD	InfiniumII
PotVar0002072	CtTTCCACACAATTAATGGCAGATAGAATTTATGGAATTGTTCCTTCATAGCAATGAGTA[A/G]	PGSC0003DMB000000004	ST4.03ch02	EC_south_arm	non coding	45106902	980705	WUR	Ok	New	Am 78-3704	0.372439	FORWARD	InfiniumII
PotVar0002084	ACAATTTTCCTGAGGAgAAAGAAAAGAAAAAGGCCCTCCAGTGTAAAGGAATTGACTGCA[A/G]	PGSC0003DMB000000004	ST4.03ch02	EC_south_arm	non coding	45107145	980948	WUR	Ok	New	Maris Piper	0.325885	FORWARD	InfiniumII
PotVar0002089	GTCTTGGGTTAATGCAGGACCTTTTGGTATGAAGTGTTTACCTTCTTAGTGGACCTACCC[A/G]	PGSC0003DMB000000004	ST4.03ch02	EC_south_arm	non coding	45107256	981059	WUR	Ok	Old	Epicure	3.77358	FORWARD	InfiniumII
PotVar0002090	TTTACCTTCTTAGTGGACCTACCCgGCACAAACATAGATACTAGATGCCTAAAGGGAAAA[A/G]	PGSC0003DMB000000004	ST4.03ch02	EC_south_arm	Non coding	45107292	981095	WUR	Failed	Unknown			FORWARD	InfiniumII
PotVar0002091	NNN[T/C]CCAGCCACAAGTAATGGGAAAAGCACTATTACCAACAaCCTCTGGTTGCCCAGtTGTATA	PGSC0003DMB000000004	ST4.03ch02	EC_south_arm	Non coding	45107315	981118	WUR	Failed	Unknown			FORWARD	InfiniumII
PotVar0002097	NNN[A/C]ACCGTCCTATTGCAAGCTTTATGTTCATGGGTCCCACTGGAGTTGGGAAGACgGAGCTAG	PGSC0003DMB000000004	ST4.03ch02	EC_south_arm	coding	45749415	1623218	WUR	Ok	Old	Yam	8.79888	FORWARD	InfiniumII
PotVar0002099	NNN[T/C]AACTATTTGTTCAATACTGAAGAAGCACTTGTGCGCATCGATATGAGTGAATACATGGAG	PGSC0003DMB000000004	ST4.03ch02	EC_south_arm	coding	45749489	1623292	WUR	Ok	Old	Yam	14.7114	FORWARD	InfiniumII
PotVar0002101	NNN[T/G]CCCCCTGGTTATGTCGGgTATGAAGAAGGGGGGCAGTTGACCGAGATTGTTCgCAGGAGA	PGSC0003DMB000000004	ST4.03ch02	EC_south_arm	coding	45749579	1623382	WUR	Ok	Old	Myatt'S Ashleaf	9.72998	FORWARD	InfiniumII
PotVar0002103	TAGGaGCtCCCCCTGGTTATGTCGGgTATGAAGAAGGGGGGCAGTTGACCGAGATTGTTC[A/G]	PGSC0003DMB000000004	ST4.03ch02	EC_south_arm	coding	45749632	1623435	WUR	Ok	New	Pentland Dell	0.27933	FORWARD	InfiniumII
PotVar0002110	GTCATCATcATGACATCAAATGTTGGTTCgCAATATATCCTAAATACAGATGATGATGAT[A/G]	PGSC0003DMB000000004	ST4.03ch02	EC_south_arm	coding	45749829	1623632	WUR	Ok	Old	Yam	21.3107	FORWARD	InfiniumII
PotVar0002113	NNN[A/G]AAGGGTGATGGATGCTGCACGTGCAGTTTTCCGCCCTGAGTTCATGAATCGGGTTGATGA	PGSC0003DMB000000004	ST4.03ch02	EC_south_arm	coding	45749866	1623669	WUR	Ok	New	Pentland Dell	0.977654	FORWARD	InfiniumII
PotVar0002114	ACGTGCAGTTTTCCGCCCTGAGTTCATGAATCGGGTTGATGAATATATAGTATTCCAGCC[T/G]	PGSC0003DMB000000004	ST4.03ch02	EC_south_arm	coding	45749945	1623748	WUR	Ok	Old	Yam	12.9682	FORWARD	InfiniumII
PotVar0002130	NNN[A/G]AATATTTCTAAGTTTGAGCTATTTTTTGTTCTTGCAGCTTGAGAGAGTGCAGCAGAGATT	PGSC0003DMB000000004	ST4.03ch02	EC_south_arm	non coding	45750092	1623895	WUR	Ok	New	Vtn 62-33-3	2.99065	FORWARD	InfiniumII
PotVar0002132	tGATCGCAAAATGAAGATTGAAGTGAGCGAAGCTGCTATTCAACTGCTTGGAAGTCTTGG[T/C]	PGSC0003DMB000000004	ST4.03ch02	EC_south_arm	coding	45750216	1624019	WUR	Ok	Old	Yam	24.8585	FORWARD	InfiniumII
PotVar0002138	NNN[T/C]TCCAATGGACAACTTCCTCAGCAGAAGCTAGTGTTTAAAAGACAAGAATCTtGTTCAGAT	PGSC0003DMB000000004	ST4.03ch02	EC_south_arm	coding	45750354	1624157	WUR	Ok	New	Am 78-3704	0.0943396	FORWARD	InfiniumII
PotVar0002139	AGCGCATTcTCCAATGGACAACTTCCTCAGCAGAAGCTAGTGTTTAAAAGACAAGAATCT[T/G]	PGSC0003DMB000000004	ST4.03ch02	EC_south_arm	coding	45750406	1624209	WUR	Ok	Old	Yam	46.2617	FORWARD	InfiniumII
PotVar0002183	NNN[A/G]TCTCTGAAATCCCATCATTAGAACTTGATACAATGGCCAAAATCCCCAAATAtCTACAAG	PGSC0003DMB000000004	ST4.03ch02	EC_south_arm	non coding	46190270	2064073	WUR	Ok	New	Berber	0.372439	FORWARD	InfiniumII
PotVar0002186	NNN[A/G]GCAGCGATGAGAACTTCTTCATAGTTCTGAGCAGCATTATCCCAACTTAAGTCTTGTgTC	PGSC0003DMB000000004	ST4.03ch02	EC_south_arm	coding	46190355	2064158	WUR	Ok	New	Am 78-3704	0.79291	FORWARD	InfiniumII
PotVar0002188	AACTCTTTTTGTACTCACGATAAGTCAGTAAGCAATTTCCTAATGCGTGGATCAGCTGGC[T/C]	PGSC0003DMB000000004	ST4.03ch02	EC_south_arm	coding	46190501	2064304	WUR	Ok	Old	Myatt'S Ashleaf	12.1028	FORWARD	InfiniumII
PotVar0002190	TTTCATTGCATAAAGCTGGTTCAGTCCGCAAGGCTCAAATCTAGAAGGCATGAGCAGAAT[A/G]	PGSC0003DMB000000004	ST4.03ch02	EC_south_arm	coding	46190673	2064476	WUR	Ok	New	Vtn 62-33-3	2.70019	FORWARD	InfiniumII
PotVar0002196	ACGAAcTGGTAAACCAAGTTCCTTCTGCAATGCAGCTTTACATTGAGGCTTGCCAGTCTG[T/C]	PGSC0003DMB000000004	ST4.03ch02	EC_south_arm	coding	46190970	2064773	WUR	Ok	Old	Yam	38.806	FORWARD	InfiniumII
PotVar0002202	NNN[A/G]TCGTTCTCATTAATTATCTGATGCAATCCCCAACCACCTTGGGAAGTCTTTAGTTCCCAt	PGSC0003DMB000000004	ST4.03ch02	EC_south_arm	coding	46191078	2064881	WUR	Ok	Old	Vitelotte Noire	1.4432	FORWARD	InfiniumII
PotVar0002203	NNN[T/C]GAATATCCATGACTAACTGTAACTACACGATCTGCTGTCTTTAGACCAGCCGCAAAAATG	PGSC0003DMB000000004	ST4.03ch02	EC_south_arm	Unknown	46191138	2064941	WUR	Not on Array	Unknown			FORWARD	InfiniumII
PotVar0002207	AaAGGACCACGACCCTGCATGAAATGGAACAAATTATAGAGCTGAAAATGATAGAAAGCT[A/G]	PGSC0003DMB000000004	ST4.03ch02	EC_south_arm	non coding	46191343	2065146	WUR	Ok	Old	Vitelotte Noire	1.07076	FORWARD	InfiniumII
PotVar0002217	NNN[A/G]TTATGAATCACCAGGACAGATCTTGTATAGTTCATAATTCCATTGTCACGATAATAAGCT	PGSC0003DMB000000004	ST4.03ch02	EC_south_arm	coding	46192462	2066265	WUR	Ok	Old	Belle De Fontenay	1.02421	FORWARD	InfiniumII
PotVar0002219	GGGCCAAATGTTATGACAGGGTGTGCAGGTGTGAAGTAAACATGGATAATCATGCCCAAA[T/C]	PGSC0003DMB000000004	ST4.03ch02	EC_south_arm	non coding	46192734	2066537	WUR	Ok	New	Ar 85-96-13	0.465549	FORWARD	InfiniumII
PotVar0002228	NNN[A/G]ATAGTGTAGGGAGCAATTGGTCAATAATTAGTGCAAGGtTCCTTAAACATCAGAAGTCAT	PGSC0003DMB000000004	ST4.03ch02	EC_south_arm	non coding	46192828	2066631	WUR	Ok	Old	Yam	25.1869	FORWARD	InfiniumII
PotVar0002233	NNN[T/C]ATCCTGCAACAGGAAGAGAAATAAAGAAGTTAAAAACAGcCAGATAGGTACAGCCAAaAC	PGSC0003DMB000000004	ST4.03ch02	EC_south_arm	coding	46192932	2066735	WUR	Ok	Old	Vitelotte Noire	1.02612	FORWARD	InfiniumII
PotVar0002270	NNN[T/G]CAAAACTTAAATGCTTAGATATGGATAGTCTTGTGGCCATGAAATCACAAGCATAAATTA	PGSC0003DMB000000004	ST4.03ch02	EC_south_arm	non coding	46193499	2067302	WUR	Ok	Old	Vitelotte Noire	0.791434	FORWARD	InfiniumII
PotVar0002286	NNN[A/G]ATCTATCAAGAGGTTCATATgGTGTCgATAATCTGGTTAGAGAGCATATGTTTtgGAAAG	PGSC0003DMB000000004	ST4.03ch02	EC_south_arm	non coding	46193845	2067648	WUR	Ok	Old	Yam	2.70019	FORWARD	InfiniumII
PotVar0002308	NNN[T/C]GAAAAATGTGTACGAGTCATGATTATATATAtGTGCACAGAGCTCATTAgTTTTTAAATG	PGSC0003DMB000000004	ST4.03ch02	EC_south_arm	Unknown	46194242	2068045	WUR	Not on Array	Unknown			FORWARD	InfiniumII
PotVar0002320	NNN[A/G]TTTGCCTCAGCACTTGATCCTTCAAGATTTTCATTCCTCTGTTCCACATGGGATGCTGAG	PGSC0003DMB000000004	ST4.03ch02	EC_south_arm	coding	46195076	2068879	WUR	Ok	New	Am 78-3704	0.465549	FORWARD	InfiniumII
PotVar0002321	GCACTTGATCCTTCAAGATTTTCATTCCTCTGTTCCACATGGGATGCTGAGGATTCTTTA[T/C]	PGSC0003DMB000000004	ST4.03ch02	EC_south_arm	coding	46195146	2068949	WUR	Ok	Old	Yam	19.4393	FORWARD	InfiniumII
PotVar0002322	ATGCTGAGGATTCTTTAcGTAATGAAGGCATATAAGACTGGATCTTCTTTCCAGGAACAT[T/C]N	PGSC0003DMB000000004	ST4.03ch02	EC_south_arm	coding	46195189	2068992	WUR	Ok	New	Vtn 62-33-3	2.70019	FORWARD	InfiniumII
PotVar0002329	NNN[T/C]CTTTTGGAACTTACAGTAGAGGAAATCTGGCTACTGGCTGtGATAGATGATCTcGACAGT	PGSC0003DMB000000004	ST4.03ch02	EC_south_arm	coding	46195268	2069071	WUR	Ok	New	Pentland Dell	0.651769	FORWARD	InfiniumII
PotVar0002330	cTGGAGGGACATTCAACgTtCTTTTGGAACTTACAGTAGAGGAAATCTGGCTACTGGCTG[T/G]	PGSC0003DMB000000004	ST4.03ch02	EC_south_arm	Unknown	46195309	2069112	WUR	Not on Array	Unknown			FORWARD	InfiniumII
PotVar0002372	CCCAGAATTTTCACcTGTTGCTTTAACGCGcTTGATCCTCCACATTTGCTCTCTACTGGA[T/G]	PGSC0003DMB000000004	ST4.03ch02	EC_south_arm	coding	46196301	2070104	WUR	Ok	New	Pentland Dell	0.651769	FORWARD	InfiniumII
PotVar0002415	NNN[A/G]GTTTTATCCCTCTCCAAGAATTCACGCTCAATCAAAGACTCAATTCGTTTCTTTATGACA	PGSC0003DMB000000004	ST4.03ch02	EC_south_arm	coding	46264807	2138610	WUR	Ok	New	Am 78-3704	0.886194	FORWARD	InfiniumII
PotVar0002416	CTCAATCAAAGACTCAATTCGTTTCTTTATGACAACAGGGTTTGGCAGGAATCGAGACTG[T/C]	PGSC0003DMB000000004	ST4.03ch02	EC_south_arm	coding	46264894	2138697	WUR	Ok	Old	Yam	19.5429	FORWARD	InfiniumII
PotVar0002422	ATCTTCAGCAATATCCTTGCTCATTGGCTCCTTCCTCAAAACATTCTTCCCCTTGACACA[A/G]	PGSC0003DMB000000004	ST4.03ch02	EC_south_arm	coding	46265173	2138976	WUR	Ok	New	Pentland Dell	0.651769	FORWARD	InfiniumII
PotVar0002433	NNN[A/G]TAGTATGTCTTGAACCTATCACAGACCCCTAAGATTTCCGAAGGAAGATTGCAAGTATTA	PGSC0003DMB000000004	ST4.03ch02	EC_south_arm	coding	46265398	2139201	WUR	Ok	Old	Yam	37.0802	FORWARD	InfiniumII
PotVar0002438	NNN[A/G]GTGAACTGGTACCCGCATTCTGTTTTAAGCTTAACTATCAAACTTCTCTCTGCgTCATCA	PGSC0003DMB000000004	ST4.03ch02	EC_south_arm	coding	46265605	2139408	WUR	Ok	Old	Myatt'S Ashleaf	12.1043	FORWARD	InfiniumII
PotVar0002440	NNN[T/C]TCAAACACATCTTTCTCCTGAAGGTAGCGGAAGAGCATCATCACTTTGTCTAATATGATC	PGSC0003DMB000000004	ST4.03ch02	EC_south_arm	coding	46265719	2139522	WUR	Ok	Old	Yam	8.93855	FORWARD	InfiniumII
PotVar0002441	TTTCTCCTGAAGGTAGCGGAAGAGCATCATCACTTTGTCTAATATGATCTCTACATCCTC[T/C]	PGSC0003DMB000000004	ST4.03ch02	EC_south_arm	coding	46265791	2139594	WUR	Ok	New	Vtn 62-33-3	2.75187	FORWARD	InfiniumII
PotVar0002450	CACCTCGGGGTCTGCGCCGAGCTCAATTAACAGCTTAGCGACCCCAGGCTTCACATAGCC[A/G]	PGSC0003DMB000000004	ST4.03ch02	EC_south_arm	coding	46622836	2496639	WUR	Ok	Old	Vitelotte Noire	0.27933	FORWARD	InfiniumII
PotVar0002455	GCAAAGCcGTTCGTCCATCGTCATCAACAGCATCCACATCCCTGCCGTCCTCAGCTTCGA[T/C]	PGSC0003DMB000000004	ST4.03ch02	EC_south_arm	coding	46623009	2496812	WUR	Ok	Old	Pink Firr Apple	2.65363	FORWARD	InfiniumII
PotVar0002461	NNN[A/G]ATGAAATTAGAGGGAACCCAGGTAGGGGCATGcTCATCtTTCCACTCAATCAAATACTCC	PGSC0003DMB000000004	ST4.03ch02	EC_south_arm	coding	46623091	2496894	WUR	Ok	Old	Yam	17.3872	FORWARD	InfiniumII
PotVar0002463	NNN[T/C]TTCCACTCAATCAAATACTCCATTCCTTTCCCACCTTCAATTGCTCGACTCCCAATGATT	PGSC0003DMB000000004	ST4.03ch02	EC_south_arm	Unknown	46623130	2496933	WUR	Not on Array	Unknown			FORWARD	InfiniumII
PotVar0002464	CACTCAATCAAATACTCCATTCCTTTCCCACCTTCAATTGCTCGACTCCCAATGATTTTG[T/C]	PGSC0003DMB000000004	ST4.03ch02	EC_south_arm	coding	46623194	2496997	WUR	Ok	New	Vtn 62-33-3	2.83985	FORWARD	InfiniumII
PotVar0002469	CGTTTCGTCGGCATCGTAATCTTCAAATTCtttTCGTCCTtCTTCTGCTACTGCTGCTGC[T/C]	PGSC0003DMB000000004	ST4.03ch02	EC_south_arm	Unknown	46623268	2497071	WUR	Not on Array	Unknown			FORWARD	InfiniumII
PotVar0002481	NNN[T/C]AAAGAGAGCATCCATGGGAGAAGTGGGAAGGAGATGTTCTGGCGCTCTTTCTTTTGAATG	PGSC0003DMB000000004	ST4.03ch02	EC_south_arm	coding	46623423	2497226	WUR	Ok	Old	Myatt'S Ashleaf	12.312	FORWARD	InfiniumII
PotVar0002486	NNN[T/C]AATCCTGGTATATGGAGAAAATTTGGTTGGAAGCGTCGTCGCCCCTGAATATGACCTACA	PGSC0003DMB000000004	ST4.03ch02	EC_south_arm	Non coding	46623587	2497390	WUR	Failed	Unknown			FORWARD	InfiniumII
PotVar0002500	NNN[A/G]CAATGATAATGTAAGGAAACAtTAAGACATTAgATGTACCAGCTCTGAAACATAAATTAC	PGSC0003DMB000000004	ST4.03ch02	EC_south_arm	non coding	46729643	2603446	WUR	Ok	Old	Yam	19.2991	FORWARD	InfiniumII
PotVar0002504	NNN[T/C]GGCTGGATAtAGGGAAGCTCTGCGTCCTGCTTTCCCCTCCCACATTCATACTTCTGGTAC	PGSC0003DMB000000004	ST4.03ch02	EC_south_arm	non coding	46729756	2603559	WUR	Ok	Old	Yam	32.3308	FORWARD	InfiniumII
PotVar0002505	NNN[T/G]AGGGAAGCTCTGCGTCCTGCTTTCCCCTCCCACATTCATACTTCTGGTACTTCTCAAAAT	PGSC0003DMB000000004	ST4.03ch02	EC_south_arm	non coding	46729766	2603569	WUR	Ok	Old	Vitelotte Noire	0.325885	FORWARD	InfiniumII
PotVar0002507	AGCAGAGACATGAAACgATTATGAAATAGCCATGCCATGACACATACAAGTAATTTAATT[A/G]	PGSC0003DMB000000004	ST4.03ch02	EC_south_arm	non coding	46729918	2603721	WUR	Ok	Old	Myatt'S Ashleaf	16.9246	FORWARD	InfiniumII
PotVar0002525	NNN[A/G]TGCTCCCTGATCCTCCTTTCTAGCTCTGGTCTAAAGTGCCTAATAAGACCCTGCACTGGC	PGSC0003DMB000000004	ST4.03ch02	EC_south_arm	coding	46730872	2604675	WUR	Ok	New	Vtn 62-33-3	3.31157	FORWARD	InfiniumII
PotVar0002526	CCTCCTTTCTAGCTCTGGTCTAAAGTGCCTAATAAGACCCTGCACTGGCCAAGCAGCAGC[A/G]	PGSC0003DMB000000004	ST4.03ch02	EC_south_arm	Unknown	46730944	2604747	WUR	Not on Array	Unknown			FORWARD	InfiniumII
PotVar0002530	CCACCCTGTGCCTTCCCTACATGGTGTACATTGACCACAGCTCTCGTGCTTATAGAAGTA[T/C]	PGSC0003DMB000000004	ST4.03ch02	EC_south_arm	coding	46731118	2604921	WUR	Ok	Old	Yam	7.63501	FORWARD	InfiniumII
PotVar0002531	NNN[T/C]CTTGCAATTGCATCTACAACATCAGTTGACTTGTCCATGACAATTACAGCAGCAGTCCCC	PGSC0003DMB000000004	ST4.03ch02	EC_south_arm	coding	46731124	2604927	WUR	Ok	Old	Vitelotte Noire	0.837989	FORWARD	InfiniumII
PotVar0002532	NNN[T/G]GGAACAGATGAACCTCCTGGTATAACAGCAAGCAAATTGTCCCATCCTCCACGAACACCA	PGSC0003DMB000000004	ST4.03ch02	EC_south_arm	coding	46731256	2605059	WUR	Ok	New	Am 78-3704	0.372439	FORWARD	InfiniumII
PotVar0002533	NNN[T/C]AGCTCCTTCAATGAAATACTCATTTCCTCTTCAACTGTGCAGGGCTTGTTAACATGGCCT	PGSC0003DMB000000004	ST4.03ch02	EC_south_arm	coding	46731334	2605137	WUR	Ok	Old	Yam	35.2336	FORWARD	InfiniumII
PotVar0002544	NNN[T/G]CCAGCTTCATAGGCTTCTTGTCTAGCCTTCTGAAGGCTCTTCCTTTCATTCACATACTCT	PGSC0003DMB000000004	ST4.03ch02	EC_south_arm	coding	46731691	2605494	WUR	Ok	Old	Adirondack	0.884544	FORWARD	InfiniumII
PotVar0002552	TCCGTAGAGATTtGTGAAAATACGATCCTCATCTTTAAGGCCACCAAAGTGAGTCCTCTC[A/G]	PGSC0003DMB000000004	ST4.03ch02	EC_south_arm	Unknown	46732150	2605953	WUR	Not on Array	Unknown			FORWARD	InfiniumII
PotVar0002556	NNN[T/C]CCATCTTTCACTAGAACGTTGAGCTAATGCAGTCCGTTGCAGAGAAAGAAGGCCCTTTAT	PGSC0003DMB000000004	ST4.03ch02	EC_south_arm	coding	46732230	2606033	WUR	Ok	Old	Myatt'S Ashleaf	11.7757	FORWARD	InfiniumII
PotVar0002562	NNN[A/G]CATAATCACAAaGGTAAAAGATTGTATTGTAcTGCACTAAGCGATGGGTCTATACATCAT	PGSC0003DMB000000004	ST4.03ch02	EC_south_arm	non coding	46732358	2606161	WUR	Ok	Old	Adirondack	1.07076	FORWARD	InfiniumII
PotVar0002568	AATTTTCGCCCACGATATTGCAACGAGTGGCGCTCGCGAGACCTTTTATTAATTTATTTA[A/G]	PGSC0003DMB000000004	ST4.03ch02	EC_south_arm	Unkown	46748152	2621955	WUR	Ok	New	Verba	1.26404	FORWARD	InfiniumII
PotVar0002594	NNN[A/G]CTAATTTCATGGGCgTGTTGTTTGCATATGTAGTGGAGCCATCAGAGAAATCTGTTGAAA	PGSC0003DMB000000004	ST4.03ch02	EC_south_arm	Unkown	46748943	2622746	WUR	Ok	Old	Myatt'S Ashleaf	11.334	FORWARD	InfiniumII
PotVar0002595	NNN[A/G]TGTTGTTTGCATATGTAGTGGAGCCATCAGAGAAATCTGTTGAAATCATGAGGAAATTCT	PGSC0003DMB000000004	ST4.03ch02	EC_south_arm	Unkown	46748958	2622761	WUR	Ok	New	Vtn 62-33-3	2.83985	FORWARD	InfiniumII
PotVar0002596	ACATATTTCTGCATGGACAAAGGTGTTACTTCTGTGGTCATCAAGGTACTTTCTTTTCCC[T/G]	PGSC0003DMB000000004	ST4.03ch02	EC_south_arm	Unknown	46749105	2622908	WUR	Not on Array	Unknown			FORWARD	InfiniumII
PotVar0002605	AATTCTTTAATGACCTGGAGGGTCATTACACCTTATaATTGAAACATCTATTCCTACATC[A/G]	PGSC0003DMB000000004	ST4.03ch02	EC_south_arm	Unkown	46756376	2630179	WUR	Failed	Unknown			FORWARD	InfiniumII
PotVar0002607	CTACATCaAGGGcGGAATTTAATTAATGTATTCATTGACCCATGCTTAGGGTTTGGCAGA[A/G]	PGSC0003DMB000000004	ST4.03ch02	EC_south_arm	Unkown	46756429	2630232	WUR	Ok	Old	Yam	6.8097	FORWARD	InfiniumII
PotVar0002620	NNN[A/G]CATTATGATGACAAAGCTGCAGAAGCGCAGCAGGGCTTcTGGAATTGTCCATGTGTACCA	PGSC0003DMB000000004	ST4.03ch02	EC_south_arm	Unkown	46756597	2630400	WUR	Ok	Old	Adirondack	0.744879	FORWARD	InfiniumII
PotVar0002627	NNN[A/G]CTGAGAGTGAAAACAGCATCAGAAATAGGGGATCCAATAAATCGAAATCAATATACATTC	PGSC0003DMB000000004	ST4.03ch02	EC_south_arm	Unkown	46756739	2630542	WUR	Ok	Old	Myatt'S Ashleaf	18.2836	FORWARD	InfiniumII
PotVar0002642	tGAATTTAAAGATAACTTGTCAGTTGCCCTTGTATCCTtTGGTTGTTCAACATGCTAAGA[T/G]	PGSC0003DMB000000004	ST4.03ch02	EC_south_arm	Unkown	46757049	2630852	WUR	Ok	New	Berber	0.27933	FORWARD	InfiniumII
PotVar0002654	NNN[A/G]TCGGAGAAGCCATTTAATGTTTCTAGCTCAATTACGTGTGCCATCATGTATATCTGGTCA	PGSC0003DMB000000004	ST4.03ch02	EC_south_arm	Unkown	46757140	2630943	WUR	Ok	New	Ar 85-96-13	0.465549	FORWARD	InfiniumII
PotVar0002666	NNN[A/G]CAGGAAGGAGTGTCACTGCATGCTTTTTCTGACCCCTGATAATGATTTTGCTGGAGAAGA	PGSC0003DMB000000004	ST4.03ch02	EC_south_arm	Unknown	46757328	2631131	WUR	Not on Array	Unknown			FORWARD	InfiniumII
PotVar0002715	AgTTCTGGTAATACTTGTTGTCGAACTTATTCGGACTCATTACATCGTTAAAAACTGACA[A/G]	PGSC0003DMB000000004	ST4.03ch02	EC_south_arm	coding	46773903	2647706	WUR	Ok	Old	Myatt'S Ashleaf	11.3084	FORWARD	InfiniumII
PotVar0002716	NNN[T/C]TGGAAATTATTACAAGCATTTCTCAAAGCTtGAGCAAATCTGGGGTTGTAAGAAGGATCA	PGSC0003DMB000000004	ST4.03ch02	EC_south_arm	coding	46773916	2647719	WUR	Ok	Old	Yam	40.0838	FORWARD	InfiniumII
PotVar0002717	NNN[T/C]GAGCAAATCTGGGGTTGTAAGAAGGATCATATTGCGAAGTTTTGTTGTAaTTGTAAAGAT	PGSC0003DMB000000004	ST4.03ch02	EC_south_arm	coding	46773947	2647750	WUR	Ok	New	Vtn 62-33-3	3.39851	FORWARD	InfiniumII
PotVar0002720	TAATGCTACCATTTCCTGTACCGAAAACCCTCTTGACCCGAAAATGTTAATGATTTGATC[T/C]	PGSC0003DMB000000004	ST4.03ch02	EC_south_arm	coding	46774117	2647920	WUR	Ok	Old	Vitelotte Noire	1.53918	FORWARD	InfiniumII
PotVar0002722	CAGATTTCCTTCAACCAACGAAGCTTTTGAAATAAAAGAATCTTTACGGCCCAAATTAAC[T/C]	PGSC0003DMB000000004	ST4.03ch02	EC_south_arm	coding	46774198	2648001	WUR	Ok	New	Pentland Dell	0.884544	FORWARD	InfiniumII
PotVar0002733	ATCGCCGGGGAGTGAAAGGTTGATTTCaGCGTCACGTTCAGCTTTGTTGAAAGGAGTGGA[A/G]	PGSC0003DMB000000004	ST4.03ch02	EC_south_arm	Unknown	46774387	2648190	WUR	Not on Array	Unknown			FORWARD	InfiniumII
PotVar0002736	NNN[A/G]CCGACGAAGCAGTCGTGGAAGAAGAGGCGGAGGGTGGCGGCGGCGGTAGTAGGTGAAGTG	PGSC0003DMB000000004	ST4.03ch02	EC_south_arm	coding	46774414	2648217	WUR	Ok	Old	Yam	15.5317	FORWARD	InfiniumII
PotVar0002750	NNN[T/G]GGGATGGGAAATAGCTGGAGGGCTTCAATGGGGTCTTCATATTTCTCACTTCTCTTCATT	PGSC0003DMB000000004	ST4.03ch02	EC_south_arm	non coding	46774725	2648528	WUR	Ok	Old	Yam	19.2523	FORWARD	InfiniumII
PotVar0002770	GACGTTAGAGAAGTAGCCATGGCAACTGCCATCATCACTACCATCATCTTCCTCTGATTG[T/C]	PGSC0003DMB000000004	ST4.03ch02	EC_south_arm	coding	46940884	2814687	WUR	Ok	Old	Myatt'S Ashleaf	11.9646	FORWARD	InfiniumII
PotVar0002771	GTAGCCATGGCAACTGCCATCATCACTACCATCATCTTCCTCTGATTGtAAACCATCCAT[A/G]N	PGSC0003DMB000000004	ST4.03ch02	EC_south_arm	Unknown	46940896	2814699	WUR	Not on Array	Unknown			FORWARD	InfiniumII
PotVar0002772	NNN[T/G]GTGGAGGAACATTGCATCCTCCAGGCcCTGGATACTCCTCATGATCAGTGTGAAAATATG	PGSC0003DMB000000004	ST4.03ch02	EC_south_arm	coding	46940897	2814700	WUR	Ok	Old	Yam	41.6824	FORWARD	InfiniumII
PotVar0002773	NNN[A/C]CTGGATACTCCTCATGATCAGTGTGAAAATATGAGTCCCCACTGTCCACCAGCTGTGGAC	PGSC0003DMB000000004	ST4.03ch02	EC_south_arm	coding	46940924	2814727	WUR	Ok	Old	Vitelotte Noire	0.139665	FORWARD	InfiniumII
PotVar0002783	NNN[T/C]CCTGCTCCTCCAACCACTTTCCCCTGCAACTTTTCCATtAATGAAACAACCTGCAtTTTt	PGSC0003DMB000000004	ST4.03ch02	EC_south_arm	Unknown	46941106	2814909	WUR	Not on Array	Unknown			FORWARD	InfiniumII
PotVar0002784	GACATCAGATtTTTCACTTACcCCTGCTCCTCCAACCACTTTCCCCTGCAACTTTTCCAT[T/C]	PGSC0003DMB000000004	ST4.03ch02	EC_south_arm	Unknown	46941145	2814948	WUR	Not on Array	Unknown			FORWARD	InfiniumII
PotVar0002798	CAAGTCAGGTTTACCTAgTgTACAAtAAGTTATGATAAACTGTATATAAAATTTGATTTG[A/G]	PGSC0003DMB000000004	ST4.03ch02	EC_south_arm	non coding	46941351	2815154	WUR	Ok	New	Ulme	0.75188	FORWARD	InfiniumII
PotVar0002800	NNN[T/C]AACTCTTGACGTATTATGAAGAGTTGCCTATTGTTATAAATCAACTAAgCGTAATATTGT	PGSC0003DMB000000004	ST4.03ch02	EC_south_arm	non coding	46941386	2815189	WUR	Ok	Old	Yam	46.8808	FORWARD	InfiniumII
PotVar0002815	TAACGATAAAGCCCAGAACCCACTAAATGTcGCGTATTACTAATATCCAAGTGAAGTGAC[A/G]	PGSC0003DMB000000004	ST4.03ch02	EC_south_arm	Non coding	46963253	2837056	WUR	Failed	Unknown			FORWARD	InfiniumII
PotVar0002819	NNN[T/G]AGTCTCTGGTATTCCAATTTTATCCTTATCTCTTTCCACTCTCCTCCTGTCCATTACACC	PGSC0003DMB000000004	ST4.03ch02	EC_south_arm	non coding	46963288	2837091	WUR	Ok	Old	Yam	29.2925	FORWARD	InfiniumII
PotVar0002828	NNN[A/G]TAAATTCATCAATGGCAGCaTCTGTTTCCTGCCACTATTTTTCTTCCCCtTTAACAACTT	PGSC0003DMB000000004	ST4.03ch02	EC_south_arm	non coding	46963461	2837264	WUR	Ok	Old	Vitelotte Noire	1.95531	FORWARD	InfiniumII
PotVar0002861	NNN[A/G]GCATTTGTAAGTAATGACAAGACTGCAcTTGAcAATTCTTTCTAAAGTTCTCAAGTGtgT	PGSC0003DMB000000004	ST4.03ch02	EC_south_arm	non coding	46963872	2837675	WUR	Ok	Old	Yam	40.8444	FORWARD	InfiniumII
PotVar0002876	TATAGACAACAAGGCAATAAGAGAAGTCCAAAAGCCCCTTGAAGATATTACTGATAGTCT[T/C]	PGSC0003DMB000000004	ST4.03ch02	EC_south_arm	coding	46964235	2838038	WUR	Ok	New	Pentland Dell	0.837989	FORWARD	InfiniumII
PotVar0002878	NNN[A/G]CTTGACTCTGTTGAAAGAGTAAGATGTCATTTGCTTAGTTGCTCCCACTTAGATAATTTA	PGSC0003DMB000000004	ST4.03ch02	EC_south_arm	Unknown	46964256	2838059	WUR	Not on Array	Unknown			FORWARD	InfiniumII
PotVar0002892	TCAACAAATTGTTGAAGACAGGAATCGAGATGCTGTTGCACCTAAACAGAAGGAATTGCT[T/C]	PGSC0003DMB000000004	ST4.03ch02	EC_south_arm	coding	46964571	2838374	WUR	Ok	Old	Myatt'S Ashleaf	11.6071	FORWARD	InfiniumII
PotVar0002908	NNN[T/C]GCTCCAGTTACTGCTGGAAATTTTATAGACTTGGTCGAGAGGCATTTCTATGATGGCATG	PGSC0003DMB000000004	ST4.03ch02	EC_south_arm	coding	46965389	2839192	WUR	Ok	Old	Yam	33.8785	FORWARD	InfiniumII
PotVar0002911	ATAATTTAGCCAATGTtTTCACTTGCcCTGGAAATGGTTCTTTTGGCTAGACAGTGTAGA[A/G]	PGSC0003DMB000000004	ST4.03ch02	EC_south_arm	Non coding	47625362	3499165	WUR	Failed	Unknown			FORWARD	InfiniumII
PotVar0002934	NNN[A/G]TTCTTCCTGGAATCCTTCAGCTGCCcTCTCCTTCGAAtTCCAATGCAGAAcTTCAGACGC	PGSC0003DMB000000004	ST4.03ch02	EC_south_arm	coding	47625568	3499371	WUR	Ok	Old	Early Rose	7.60261	FORWARD	InfiniumII
PotVar0002935	ATATcGAATGAGGTAAAGGcaATGCTTTCTATTCgTTCTTCCTGGAATCCTTCAGCTGCC[T/C]	PGSC0003DMB000000004	ST4.03ch02	EC_south_arm	coding	47625594	3499397	WUR	Ok	Old	Myatt'S Ashleaf	8.97196	FORWARD	InfiniumII
PotVar0002940	NNN[T/C]GATTCTGGTGATGAATATAGCAAACCCCACAgAAGAGAATGGGGCCAGTAAGGTGTGCAC	PGSC0003DMB000000004	ST4.03ch02	EC_south_arm	coding	47625643	3499446	WUR	Ok	Old	Yam	31.0393	FORWARD	InfiniumII
PotVar0002944	NNN[A/C]CCGAGCATAACcATCAGTCGAGGGAACAAAAAATGAAGATCTTTTGATTGACGCCATTTT	PGSC0003DMB000000004	ST4.03ch02	EC_south_arm	coding	47625735	3499538	WUR	Ok	Old	Jaune D'Or	19.8473	FORWARD	InfiniumII
PotVar0002948	NNN[A/G]GAGGATGTCCTCCAACTTTATCAAGATCTTATTCAATGCATTTTGTTCATGAAGTTGAAC	PGSC0003DMB000000004	ST4.03ch02	EC_south_arm	Non coding	47625877	3499680	WUR	Failed	Unknown			FORWARD	InfiniumII
PotVar0002954	CATAAGACAATAGGGAATATCAGATGGGACTTGTACGCCAGCATAAAAAGAATATGATTA[T/C]	PGSC0003DMB000000004	ST4.03ch02	EC_south_arm	non coding	47626327	3500130	WUR	Ok	Old	Myatt'S Ashleaf	12.8731	FORWARD	InfiniumII
PotVar0002965	NNN[T/C]ACATCAATTCCACTCTTCTTGTACTCTACATAGAGGCATCTGGAGAACTGaTCAATGTAT	PGSC0003DMB000000004	ST4.03ch02	EC_south_arm	coding	47626453	3500256	WUR	Ok	New	1256(A)23 = Black 1256	1.35009	FORWARD	InfiniumII
PotVar0002966	CTGGCATTGcACATCAATTCCACTCTTCTTGTACTCTACATAGAGGCATCTGGAGAACTG[A/G]	PGSC0003DMB000000004	ST4.03ch02	EC_south_arm	coding	47626504	3500307	WUR	Ok	Old	Yam	41.8307	FORWARD	InfiniumII
PotVar0002976	CAATCTCTGAGATGAGGACGTTTCGATTAGCAATCAGATCTCCACTCAAATTCAGTGTTT[A/G]	PGSC0003DMB000000004	ST4.03ch02	EC_south_arm	Non coding	47626839	3500642	WUR	Failed	Unknown			FORWARD	InfiniumII
PotVar0002994	NNN[T/C]AGCCGCACCAGAACCAATATTAACAATTGCTCCTCTTTTCCTCTGAATCATACCAGGCAA	PGSC0003DMB000000004	ST4.03ch02	EC_south_arm	coding	47627135	3500938	WUR	Ok	Old	Adirondack	1.48976	FORWARD	InfiniumII
PotVar0003002	NNN[T/C]TAACCCCTTCATCCAAATCACCAGAGAAATCAACGACCACTGTTTTGATCTGGGTCTGTC	PGSC0003DMB000000004	ST4.03ch02	EC_south_arm	coding	47627359	3501162	WUR	Ok	Old	Yam	16.108	FORWARD	InfiniumII
PotVar0003004	TTTAGCaTTAATCGATTCAGAAACATCCTTAAGTTTATCAGGGTTACGACCCACAAGAAC[T/C]	PGSC0003DMB000000004	ST4.03ch02	EC_south_arm	coding	47627484	3501287	WUR	Ok	Old	Yam	47.905	FORWARD	InfiniumII
PotVar0003010	CATAGACCCATTTGAGAAAGATGACTGAAAAGCACAAGACTTTCAAGAAACCTAAAGAAA[A/G]	PGSC0003DMB000000004	ST4.03ch02	EC_south_arm	Unknown	47627666	3501469	WUR	Not on Array	Unknown			FORWARD	InfiniumII
PotVar0003017	cAAAAgAAGCCATAcAGGCTGGGaTTTGAGCTGaTGGTAGATGCAAGACTCCATGTTTGA[A/G]	PGSC0003DMB000000004	ST4.03ch02	EC_south_arm	Non coding	47627730	3501533	WUR	Failed	Unknown			FORWARD	InfiniumII
PotVar0003033	NNN[T/C]CGAGTCTATTAATTCACATGTATGGgCATTCGGCACAGCTGGGAGAATGGACcGTTATTG	PGSC0003DMB000000004	ST4.03ch02	EC_south_arm	non coding	47627835	3501638	WUR	Ok	Old	Yam	16.6355	FORWARD	InfiniumII
PotVar0003054	NNN[A/G]CCGCTTTCTTTTCTTGCTAGTgTAAAGTTAGCAAAGTTGATTACTTTATGCAGCCTCCTT	PGSC0003DMB000000004	ST4.03ch02	EC_south_arm	non coding	47730726	3604529	WUR	Ok	Old	Yam	31.8609	FORWARD	InfiniumII
PotVar0003077	NNN[T/C]GAGCAATATGCTAACTCTGGCATTGAATTCTCAGGGATTTCTtCAATCCAATGAAGTTCA	PGSC0003DMB000000004	ST4.03ch02	EC_south_arm	non coding	47731249	3605052	WUR	Ok	Old	Myatt'S Ashleaf	5.44693	FORWARD	InfiniumII
PotVar0003078	NNN[T/G]CAATCCAATGAAGTTCACATTTTTGGCTACGCAAGGACAAAAATTTCTGATGATGACTTG	PGSC0003DMB000000004	ST4.03ch02	EC_south_arm	coding	47731292	3605095	WUR	Ok	Old	Yam	48.2309	FORWARD	InfiniumII
PotVar0003084	CAAAAAAAAAACTCGTATATTCTTCTGTAGGTTGTTCTTGCTAGTTTACCATGCGCCCCT[A/G]	PGSC0003DMB000000004	ST4.03ch02	EC_south_arm	non coding	47731602	3605405	WUR	Ok	Old	Myatt'S Ashleaf	9.65485	FORWARD	InfiniumII
PotVar0003105	NNN[T/G]GTTTGCAGAATGATAAAAAGTTATTGTATGAACAAATGTATGTATTTCTTcTAATAATGA	PGSC0003DMB000000004	ST4.03ch02	EC_south_arm	coding	47732033	3605836	WUR	Ok	Old	Yam	48.0912	FORWARD	InfiniumII
PotVar0003111	TTTGAGAAAAAAGAATTGCCAGCATACTGTATGACTTACGTAAGATATCCTCAAGTCACT[A/G]	PGSC0003DMB000000004	ST4.03ch02	EC_south_arm	non coding	47732600	3606403	WUR	Ok	New	Vtn 62-33-3	1.95531	FORWARD	InfiniumII
PotVar0003120	TTCTTGCACTATTCCAGCtGATCTTGGTGGTTGGACaCGGATcGTTGTTGAGAAGCCCTT[T/C]	PGSC0003DMB000000004	ST4.03ch02	EC_south_arm	coding	47732748	3606551	WUR	Failed	Unknown			FORWARD	InfiniumII
PotVar0003124	NNN[A/G]GAACTATTTGACGAACCCCAAATTTATCGCATTGACCATTATTTGGGGAAGGAGTTGGTT	PGSC0003DMB000000004	ST4.03ch02	EC_south_arm	coding	47732793	3606596	WUR	Ok	New	Am 78-3704	0.372439	FORWARD	InfiniumII
PotVar0003131	NNN[A/G]CGTTTTGCAAATCGCTTCTTTTTGCCGCTCTGGAATCGTGACAACATTGATAATATACAG	PGSC0003DMB000000004	ST4.03ch02	EC_south_arm	coding	47732956	3606759	WUR	Ok	New	1256(A)23 = Black 1256	3.8175	FORWARD	InfiniumII
PotVar0003151	TCAcTTTGTTTCTCCACTTTTGCAGATTGTCTTTAGAGAGGACTTTGGAACTGAAGGCCG[T/C]	PGSC0003DMB000000004	ST4.03ch02	EC_south_arm	coding	47733728	3607531	WUR	Ok	Old	Yam	48.2309	FORWARD	InfiniumII
PotVar0003207	NNN[A/G]CAGGTTCTTCAATCAATGCTTCCAATTGAAGATGAAGAGGTTGTTCTTGGACAATATGAA	PGSC0003DMB000000004	ST4.03ch02	EC_south_arm	non coding	47734800	3608603	WUR	Ok	Old	Adirondack	2.28119	FORWARD	InfiniumII
PotVar0003213	NNN[T/G]CTACTCCTTTTTGTCTGTATCTTGGGTgTCTTATGTATATGTGGCTTACCTGCTGCAGGT	PGSC0003DMB000000004	ST4.03ch02	EC_south_arm	non coding	47735048	3608851	WUR	Ok	New	Vtn 62-33-3	1.95531	FORWARD	InfiniumII
PotVar0003215	AGGCAGAAATACGAGTGCAGTTTAAGGATGTTCCTGGTGATATATTTAGATGTATGTGTC[A/G]	PGSC0003DMB000000004	ST4.03ch02	EC_south_arm	non coding	47735212	3609015	WUR	Ok	Old	Adirondack	1.48976	FORWARD	InfiniumII
PotVar0003221	NNN[T/C]TATAGTGGCAAACTGCATCACCACTAATGTATCAATTTACTTaAGCCAGAAAcAGAgCTA	PGSC0003DMB000000004	ST4.03ch02	EC_south_arm	non coding	47735311	3609114	WUR	Ok	New	1256(A)23 = Black 1256	0.558659	FORWARD	InfiniumII
PotVar0003234	NNN[A/G]TGATTTGATTGTGAGAAGTAGTTGAAACTTAAAAGATGAACTCTCTTCTGTTGATGATAT	PGSC0003DMB000000004	ST4.03ch02	EC_south_arm	non coding	47735478	3609281	WUR	Ok	New	Am 78-3704	0.372439	FORWARD	InfiniumII
PotVar0003253	AGAAGCCATGTACATGAAGCTTACGGTAAGAATAATTCTGTGCTACTTGTTCTGTTCAAG[T/C]	PGSC0003DMB000000004	ST4.03ch02	EC_south_arm	non coding	47736033	3609836	WUR	Ok	Old	Jaune D'Or	13.5047	FORWARD	InfiniumII
PotVar0003264	NNN[A/G]TGCTCCTTGGTGACACATCTTTTATTTCTCTCATGCAGGTCAAGAAACCTGGGCTTGAAA	PGSC0003DMB000000004	ST4.03ch02	EC_south_arm	non coding	47736242	3610045	WUR	Ok	Old	Yam	16.527	FORWARD	InfiniumII
PotVar0003265	GCTTGAAATGTCAACTGTTCAAAGTGAATTAGACCTGTCGTATGGGCAGCGTTACCAAGG[A/G]	PGSC0003DMB000000004	ST4.03ch02	EC_south_arm	coding	47736355	3610158	WUR	Ok	New	Vtn 62-33-3	1.95896	FORWARD	InfiniumII
PotVar0003273	NNN[A/G]CTAACAATGTTTTCTCATTTCACAGAATAAGAGGGGATCAGCAGCATTTTGTGCGTAGGG	PGSC0003DMB000000004	ST4.03ch02	EC_south_arm	non coding	47736480	3610283	WUR	Ok	Old	Ratte	0.27933	FORWARD	InfiniumII
PotVar0003302	NNN[T/C]AGAAAAGACTCACATAAATCTCACAAACTGTTGTCCAACAGAGAtGTCACAACAAGATAG	PGSC0003DMB000000004	ST4.03ch02	EC_south_arm	non coding	47818342	3692145	WUR	Ok	Old	Ratte	1.02804	FORWARD	InfiniumII
PotVar0003303	TGCAAGCTCAAGCCCtAGAAAAGACTCACATAAATCTCACAAACTGTTGTCCAACAGAGA[T/C]	PGSC0003DMB000000004	ST4.03ch02	EC_south_arm	Non coding	47818387	3692190	WUR	Failed	Unknown			FORWARD	InfiniumII
PotVar0003313	TTCAACtGCTATTGCATTTAGAGTAGACATAGGTGCCGTCACAACCTAGAAGCATAACAG[A/C]	PGSC0003DMB000000004	ST4.03ch02	EC_south_arm	non coding	47818576	3692379	WUR	Ok	Old	Yam	49.3396	FORWARD	InfiniumII
PotVar0003360	ATTAGAAAACgCACTGaTAGGAAAGaATGATTcAATGAATTATGTCTTGAACTATCCTAT[T/G]	PGSC0003DMB000000004	ST4.03ch02	EC_south_arm	Non coding	47819154	3692957	WUR	Failed	Unknown			FORWARD	InfiniumII
PotVar0003368	NNN[T/C]GAAACCACCACAACTgAAATAACTTCAAAGCgGAaAGTCTGAAACAACTaACCCaTAGTA	PGSC0003DMB000000004	ST4.03ch02	EC_south_arm	non coding	47819228	3693031	WUR	Ok	New	1256(A)23 = Black 1256	1.35261	FORWARD	InfiniumII
PotVar0003373	NNN[A/G]TAGTAACAATAGAGAAAAAAcTCCCGTGGCTGATCAcaCTCATAtATGTCATCCTCCAGC	PGSC0003DMB000000004	ST4.03ch02	EC_south_arm	coding	47819283	3693086	WUR	Ok	Old	Ratte	1.39925	FORWARD	InfiniumII
PotVar0003379	CAATGTTGTTAATTGCTCAGAGGAGGATTGCAGTTTACGAATAGCAGTCAGCATTGGAGC[T/C]	PGSC0003DMB000000004	ST4.03ch02	EC_south_arm	coding	47819463	3693266	WUR	Ok	Old	Myatt'S Ashleaf	18.6101	FORWARD	InfiniumII
PotVar0003411	CTTTTCTTTTTTCATAATCACCGTACAAGTTAGGGCAGATGGGAAAAAAGCACCTGGTGC[T/C]	PGSC0003DMB000000004	ST4.03ch02	EC_south_arm	Unknown	47820024	3693827	WUR	Not on Array	Unknown			FORWARD	InfiniumII
PotVar0003412	TAATCACCGTACAAGTTAGGGCAGATGGGAAAAAAGCACCTGGTGCtTTTTGCCTGCGCT[T/G]	PGSC0003DMB000000004	ST4.03ch02	EC_south_arm	Non coding	47820038	3693841	WUR	Failed	Unknown			FORWARD	InfiniumII
PotVar0003425	gCCGAGGGAGTGAATAGAAGGATCGAGTTCAGCGAGAGAAGAAAGCAAGCGAGAGAAGTC[T/G]	PGSC0003DMB000000004	ST4.03ch02	EC_south_arm	coding	47820261	3694064	WUR	Ok	New	Am 78-3704	0.651769	FORWARD	InfiniumII
PotVar0003426	NNN[T/C]AGCTCTTCCGATTGTTTGAGAAAGTTGTGAAGCTGAGTTATGTCTGATGAATTGCTcGAT	PGSC0003DMB000000004	ST4.03ch02	EC_south_arm	coding	47820270	3694073	WUR	Ok	New	Vtn 62-33-3	2.00186	FORWARD	InfiniumII
PotVar0003427	GAGtAGCTCTTCCGATTGTTTGAGAAAGTTGTGAAGCTGAGTTATGTCTGATGAATTGCT[T/C]	PGSC0003DMB000000004	ST4.03ch02	EC_south_arm	coding	47820327	3694130	WUR	Ok	Old	Yam	47.1549	FORWARD	InfiniumII
PotVar0003428	CGATTGTTTGAGAAAGTTGTGAAGCTGAGTTATGTCTGATGAATTGCTcGATAGCCCTTG[A/G]	PGSC0003DMB000000004	ST4.03ch02	EC_south_arm	coding	47820339	3694142	WUR	Ok	New	1256(A)23 = Black 1256	2.14153	FORWARD	InfiniumII
PotVar0003430	GATTTCCTTGCTTGTTTACCAAAAAATGTTTGTCTCTTTTCAACCAGAATACGTTCATGA[A/C]	PGSC0003DMB000000004	ST4.03ch02	EC_south_arm	Non coding	48132153	4005956	WUR	Failed	Unknown			FORWARD	InfiniumII
PotVar0003442	AGCTCTAAAAtAACAACCCAACCACCACCAACTCTCCTACTGACGtGTaACCGGTGCCAT[T/C]	PGSC0003DMB000000004	ST4.03ch02	EC_south_arm	coding	48132423	4006226	WUR	Ok	Old	Myatt'S Ashleaf	7.14953	FORWARD	InfiniumII
PotVar0003444	NNN[T/C]AAACTACTATCACTtGAATAACCTTGATAAGCAATTGAAGATGTGAAAGGAGAAATCCCA	PGSC0003DMB000000004	ST4.03ch02	EC_south_arm	coding	48132435	4006238	WUR	Ok	Old	Early Rose	7.6779	FORWARD	InfiniumII
PotVar0003451	NNN[T/C]GGTGGAGGCGATGATGGTAGAGGAGGCGGTTCAATTGGAGTTGATTCCCCCCCAGTGCTT	PGSC0003DMB000000004	ST4.03ch02	EC_south_arm	coding	48132633	4006436	WUR	Failed	Unknown			FORWARD	InfiniumII
PotVar0003452	GGGAAGAAGAAGTGGGAAGGAAAATGAAGGTGGTCCAATTGGCTCAGCAGTTATGGCCAT[T/G]	PGSC0003DMB000000004	ST4.03ch02	EC_south_arm	coding	48178952	4052755	WUR	Ok	Old	Yam	17.9451	FORWARD	InfiniumII
PotVar0003459	ATTTCATAATTAACCTACGATTTCCCATTTTCAGATTCCATCACTCAATTTGATCTTTCG[T/C]	PGSC0003DMB000000004	ST4.03ch02	EC_south_arm	coding	48179125	4052928	WUR	Ok	Old	Yam	48.8827	FORWARD	InfiniumII
PotVar0003462	ATTTGATCTTTCGtTAACCCTCAAGGTAAGACTGagCATTGGATGGATGCTTCTGTTTAC[T/G]	PGSC0003DMB000000004	ST4.03ch02	EC_south_arm	non coding	48179172	4052975	WUR	Ok	Old	Myatt'S Ashleaf	6.65736	FORWARD	InfiniumII
PotVar0003469	AGGAAAGCAGCAGAGATATCCCCAGACtTGAAAGGAACTTGTTTATTCCTTGTTGGTGGG[A/C]	PGSC0003DMB000000004	ST4.03ch02	EC_south_arm	Unknown	48179265	4053068	WUR	Not on Array	Unknown			FORWARD	InfiniumII
PotVar0003481	CAGCTCAACTTCTTGCAGAGGCACTGCGCTATTATTATTTTGACAGGTCGTAAGTTGCAC[A/G]	PGSC0003DMB000000004	ST4.03ch02	EC_south_arm	non coding	48179460	4053263	WUR	Ok	New	Ve 74-45	0.139665	FORWARD	InfiniumII
PotVar0003490	TTTGGGAGGAAAGGATGCTGTtAGGTCGTTTATCAAGACAGACTTGAAGGGATTTCGAGA[T/G]	PGSC0003DMB000000004	ST4.03ch02	EC_south_arm	coding	48179606	4053409	WUR	Ok	New	Lenape	2.60708	FORWARD	InfiniumII
PotVar0003500	NNN[T/C]GCAACTGCAGACGGAGGTACTGAAGCAGTTGTCATCCATGGGTCGCCTTGTTGTTTgTgC	PGSC0003DMB000000004	ST4.03ch02	EC_south_arm	non coding	48179684	4053487	WUR	Ok	New	1256(A)23 = Black 1256	2.18808	FORWARD	InfiniumII
PotVar0003501	TTTtGCAACTGCAGACGGAGGTACTGAAGCAGTTGTCATCCATGGGTCGCCTTGTTGTTT[A/G]	PGSC0003DMB000000004	ST4.03ch02	EC_south_arm	coding	48179741	4053544	WUR	Ok	New	Am 78-3704	0.372439	FORWARD	InfiniumII
PotVar0003502	NNN[A/G]CTGGGAATGGTGCAGTTCAGTGCGCAGCTAATCTGTATGAATGCTGTTAATTAAGAGAAA	PGSC0003DMB000000004	ST4.03ch02	EC_south_arm	coding	48179743	4053546	WUR	Ok	New	1256(A)23 = Black 1256	0.651769	FORWARD	InfiniumII
PotVar0003528	GAAGTTGACATTAGGATCCGATTTGGCTTCTTCCCCCTCTTCCCTGCATCATTTGTCTTA[T/G]	PGSC0003DMB000000004	ST4.03ch02	EC_south_arm	Unkown	48256106	4129909	WUR	Ok	New	Ve 71-105	0.372439	FORWARD	InfiniumII
PotVar0003529	CATTGGGACCTTCAACAGCTTTTGCTTTGGAGGTTACATTTGCAAAGGACAGGATTCCAG[A/G]	PGSC0003DMB000000004	ST4.03ch02	EC_south_arm	Unkown	48256170	4129973	WUR	Ok	Old	Myatt'S Ashleaf	11.4991	FORWARD	InfiniumII
PotVar0003546	GCAAAACCAAGCCTTGCAACATTGGAGAACAGTTGCCTGCCTCCAGGCACAGGGGAGCTT[A/G]	PGSC0003DMB000000004	ST4.03ch02	EC_south_arm	Unkown	48256453	4130256	WUR	Ok	Old	Myatt'S Ashleaf	6.70391	FORWARD	InfiniumII
PotVar0003566	NNN[T/G]TCACAGGATTACTACCATGAAATGTGATTGTATATGTTGAAACATAATTAAGCAAATAAc	PGSC0003DMB000000004	ST4.03ch02	EC_south_arm	Unknown	48256735	4130538	WUR	Not on Array	Unknown			FORWARD	InfiniumII
PotVar0003605	GTACGATACAagTGCAGATCTAGAGGcCGGGATCCTTCATACAgATCCAgGTATGAATAC[A/G]	PGSC0003DMB000000004	ST4.03ch02	EC_south_arm	Unkown	48257194	4130997	WUR	Failed	Unknown			FORWARD	InfiniumII
PotVar0003609	NNN[T/C]GCCTAAATTATGGACAAGTTGGAAAGAAGGAATGCACAATTTCTTTAGAGCAAAGTTTGA	PGSC0003DMB000000004	ST4.03ch02	EC_south_arm	Unkown	48257252	4131055	WUR	Ok	Old	Yam	25.8491	FORWARD	InfiniumII
PotVar0003610	GGACAAGTTGGAAAGAAGGAATGCACAATTTCTTTAGAGCAAAGTTTGAATCTTTAATTA[T/C]	PGSC0003DMB000000004	ST4.03ch02	EC_south_arm	Unkown	48257324	4131127	WUR	Ok	Old	Yam	0.418994	FORWARD	InfiniumII
PotVar0003625	GCnnnaAATTATGATTTCACCCTACCTATTGtTTTGATTTCAGAATCaTTATATCTGTCT[T/C]	PGSC0003DMB000000004	ST4.03ch02	EC_south_arm	Unkown	48257574	4131377	WUR	Ok	Old	Yam	0.558659	FORWARD	InfiniumII
PotVar0003627	NNN[A/G]GTCAAAGTACTCAAAACCGATAGACCATATCCGGTATGGATCCCACACCCACGttGTGTC	PGSC0003DMB000000004	ST4.03ch02	EC_south_arm	Unkown	48257594	4131397	WUR	Ok	Old	Early Rose	6.74528	FORWARD	InfiniumII
PotVar0003628	gATTTCgGTCAAAGTACTCAAAACCGATAGACCATATCCGGTATGGATCCCACACCCACG[T/G]	PGSC0003DMB000000004	ST4.03ch02	EC_south_arm	Unknown	48257648	4131451	WUR	Not on Array	Unknown			FORWARD	InfiniumII
PotVar0003629	NNN[T/C]GTGTCGACAAGAGTGCGGCACCAAAGGTGAAGAGTTCGCACACTCAGATATCAGTGCATG	PGSC0003DMB000000004	ST4.03ch02	EC_south_arm	Unkown	48257649	4131452	WUR	Failed	Unknown			FORWARD	InfiniumII
PotVar0003635	CGTACCTTCgAAGTCATCGCTAGTGAAAGTAGGTTGTTCTGTGAAAGAAGGTTCTGAAAA[A/G]	PGSC0003DMB000000004	ST4.03ch02	EC_south_arm	Unkown	48261442	4135245	WUR	Ok	New	Prevalent	0.560748	FORWARD	InfiniumII
PotVar0003645	AGAAAGTTCCTTCATCCTGCACTTGAATCTTTAAGCAATTTCTGCTGTTCACACTGGGGG[T/C]	PGSC0003DMB000000004	ST4.03ch02	EC_south_arm	Unkown	48262870	4136673	WUR	Ok	Old	Yam	49.1155	FORWARD	InfiniumII
PotVar0003646	GTTCACACTGGGGGcTTTTCTAAACATCATAAACCCATGATGCTAAATCATTGAATTGCA[T/C]	PGSC0003DMB000000004	ST4.03ch02	EC_south_arm	Unkown	48262916	4136719	WUR	Ok	New	1256(A)23 = Black 1256	0.791434	FORWARD	InfiniumII
PotVar0003649	NNN[A/C]GCTAGCCACTTCCTTTGTTTTTCCCTACTTCTGATTTCCTCCATAAAtGGAGAAAGTGCA	PGSC0003DMB000000004	ST4.03ch02	EC_south_arm	Unkown	48262972	4136775	WUR	Ok	Old	Early Rose	6.94963	FORWARD	InfiniumII
PotVar0003652	ATCAATTTCACAAAGCTGGAAATTACAAGTGAAAATAATTAGAGTGATCAAACCATTGAT[A/G]	PGSC0003DMB000000004	ST4.03ch02	EC_south_arm	Unkown	48263116	4136919	WUR	Ok	New	1256(A)23 = Black 1256	0.791434	FORWARD	InfiniumII
PotVar0003658	tGTCAAAGAAAAATGACTTAGGAAGCgGTAGCGCCTTCTCATGGCCTCCGACTGCGTCAC[A/G]	PGSC0003DMB000000004	ST4.03ch02	EC_south_arm	Unkown	48263234	4137037	WUR	Ok	New	Ve 74-45	0.27933	FORWARD	InfiniumII
PotVar0003667	NNN[T/C]ATTTTCTAAATGGTACACATGCATCtAAATGTAATACACAGAtACTTGGtnAnAAAaAAC	PGSC0003DMB000000004	ST4.03ch02	EC_south_arm	Unkown	48271664	4145467	WUR	Ok	New	1256(A)23 = Black 1256	3.49813	FORWARD	InfiniumII
PotVar0003685	GAGAACTATAAGAGCACTTCTCCAAACGATTATCTGTGTCAGATTTGCTATTTTGAACAG[T/C]	PGSC0003DMB000000004	ST4.03ch02	EC_south_arm	Unknown	48272075	4145878	WUR	Not on Array	Unknown			FORWARD	InfiniumII
PotVar0003686	NNN[A/C]GTCTTCCTCTGCTCCAATTGTTCCATTGCAGCACAGACAAAGGGAAGTTTCTCCAAGTCA	PGSC0003DMB000000004	ST4.03ch02	EC_south_arm	Unkown	48272097	4145900	WUR	Ok	New	Lenape	1.16387	FORWARD	InfiniumII
PotVar0003697	NNN[T/C]TTCAGAAAACAATaCTTTGCCAGGAACGCAAGACAGTCCATCGCCaTCATCTTTGAACAa	PGSC0003DMB000000004	ST4.03ch02	EC_south_arm	Unkown	48435178	4308981	WUR	Failed	Unknown			FORWARD	InfiniumII
PotVar0003712	NNN[T/C]CATACCGTGTCTGCCTATTTACAGTTCCTAGCCTCACGGATCTGATTATCTTCGGCGGTG	PGSC0003DMB000000004	ST4.03ch02	EC_south_arm	Unknown	48435520	4309323	WUR	Not on Array	Unknown			FORWARD	InfiniumII
PotVar0003713	NNN[T/G]ACCAAAGTTGCAAAAACACTACTCACTTCACTCTGAACAATCTTTGAGGCTCTTCCTGAT	PGSC0003DMB000000004	ST4.03ch02	EC_south_arm	Unkown	48435603	4309406	WUR	Ok	Old	Yam	32.0151	FORWARD	InfiniumII
PotVar0003714	GCCATTAACTTTGGAACCAACCTCCTTAAGTTAGGTCATGATGAGGTACTTTCTAACCTT[T/C]	PGSC0003DMB000000004	ST4.03ch02	EC_south_arm	Unknown	48435783	4309586	WUR	Not on Array	Unknown			FORWARD	InfiniumII
PotVar0003717	TGAGGTACTTTCTAACCTTtATTTTGAtGTTCCACaTTACAGAAATATCTGCCCTGTGCT[T/G]	PGSC0003DMB000000004	ST4.03ch02	EC_south_arm	Unkown	48435824	4309627	WUR	Ok	Old	Yam	0.418994	FORWARD	InfiniumII
PotVar0003718	NNN[T/C]GATCTCTTCCATTAGTTTGTGCTCACATTGGTTGTCTTAAAGTGTAGGCAAaTGAATAaT	PGSC0003DMB000000004	ST4.03ch02	EC_south_arm	Unkown	48435834	4309637	WUR	Ok	New	Ve 74-45	0.139665	FORWARD	InfiniumII
PotVar0003722	NNN[A/G]GTCTAATTCTGGTGAAgTATAGTGTCCATGTCCACGcCAAATTAAAATAATTGGGGcCTC	PGSC0003DMB000000004	ST4.03ch02	EC_south_arm	Unkown	48435931	4309734	WUR	Ok	Old	Yam	0.512104	FORWARD	InfiniumII
PotVar0003726	GTGTCCATGTCCACGcCAAATTAAAATAATTGGGGcCTCCATATTTGAGCATGCAATGCA[A/G]	PGSC0003DMB000000004	ST4.03ch02	EC_south_arm	Unkown	48436013	4309816	WUR	Ok	Old	Yam	39.3258	FORWARD	InfiniumII
PotVar0003733	GGGGATATACTCTCATTTAATATAGcATGGTTCACTTTTACTATTGTTTCTTCGCTCTCT[T/C]	PGSC0003DMB000000004	ST4.03ch02	EC_south_arm	Unkown	48436160	4309963	WUR	Ok	Old	Yam	31.5888	FORWARD	InfiniumII
PotVar0003749	NNN[A/G]GCAAATAATAGTGACTCAATACTGTTGGACTAATAATGGAATTGTGATACACTTTGGTTA	PGSC0003DMB000000004	ST4.03ch02	EC_south_arm	Unkown	48436474	4310277	WUR	Ok	New	1256(A)23 = Black 1256	1.63551	FORWARD	InfiniumII
PotVar0003750	GCGGGTTGATAACATGGCTGCATAAGAAGTGACTCAAACACTTTTGATTTTACGAGATAA[A/C]	PGSC0003DMB000000004	ST4.03ch02	EC_south_arm	Unkown	48436596	4310399	WUR	Ok	New	1256(A)23 = Black 1256	0.512104	FORWARD	InfiniumII
PotVar0003761	AGAGGGGAACAtGAAGTAAGAAGAGGGGAACAAGAGAACCAATAAAGTTATGACAAACTT[T/C]	PGSC0003DMB000000004	ST4.03ch02	EC_south_arm	Unkown	48436764	4310567	WUR	Ok	Old	Myatt'S Ashleaf	12.0755	FORWARD	InfiniumII
PotVar0003763	NNN[A/G]AATTAGTAGACTTGATATGGAAGGGGGAAAGTATTCATGgAAGAGGGGTGATAGACATGT	PGSC0003DMB000000004	ST4.03ch02	EC_south_arm	Unkown	48436784	4310587	WUR	Failed	Unknown			FORWARD	InfiniumII
PotVar0003781	NNN[T/C]TGATCCCATTTTAGTGTATTGATGGTGTTATCTTTTACACAGGTATTCTATTCTTTGCTA	PGSC0003DMB000000004	ST4.03ch02	EC_south_arm	Unkown	48439624	4313427	WUR	Ok	New	Am 78-3704	0.512104	FORWARD	InfiniumII
PotVar0003785	NNN[T/G]TTATCAAAAGCGAAAATCACAAAAAAGCTTTAaGGTCTATTGGGGcTTTAAGCACCAAGC	PGSC0003DMB000000004	ST4.03ch02	EC_south_arm	Unkown	48439820	4313623	WUR	Ok	New	Lenape	3.03172	FORWARD	InfiniumII
PotVar0003791	TGATTTTCTCACTCTTTCAACACATCACGCATGGTGTTGCTTTAGTTGATTAGAATAAAA[A/G]	PGSC0003DMB000000004	ST4.03ch02	EC_south_arm	Unkown	48444877	4318680	WUR	Ok	Old	Early Rose	6.89013	FORWARD	InfiniumII
PotVar0003792	ACGCATGGTGTTGCTTTAGTTGATTAGAATAAAAgGGTCAAAACTGAAACAGTTATTCTT[T/C]	PGSC0003DMB000000004	ST4.03ch02	EC_south_arm	Unkown	48444903	4318706	WUR	Ok	Old	Early Rose	6.89013	FORWARD	InfiniumII
PotVar0003826	ATGTTTTAGAGGCCAGGATGTTAGTGTTTGAGCAAGATCAAGGAGCCATAGATAAAGTAA[A/C]N	PGSC0003DMB000000005	ST4.03ch06	HC_central	Non coding	29200201	103871	WUR	Failed	Unknown			FORWARD	InfiniumII
PotVar0003835	TcAAGAAAGATGTGGACTACCTAAAGTCCACTGaTATTTCCATGATCTTTGGAACAGTGG[A/G]	PGSC0003DMB000000005	ST4.03ch06	HC_central	Unknown	29200115	103957	WUR	Not on Array	Unknown			FORWARD	InfiniumII
PotVar0003843	NNN[T/C]TGATCCTGAATTAaAGGCAGAAACTGAcGAAcAaATATTTTAGGAAGTaACAGTGGAcgA	PGSC0003DMB000000005	ST4.03ch06	HC_central	Non coding	29200049	104023	WUR	Failed	Unknown			FORWARD	InfiniumII
PotVar0003844	ATGcCTCAaACTGcTGCAGGAcATGGAGAtGGAATGAAGCATACAAcTGATCCTGAATTA[A/G]	PGSC0003DMB000000005	ST4.03ch06	HC_central	Non coding	29200035	104037	WUR	Failed	Unknown			FORWARD	InfiniumII
PotVar0003927	TACCTAAAGTCCAtCGATGTGTCCATGATCTTTGGAACAGTGGAAATTCCAGATGTTCTC[A/G]	PGSC0003DMB000000005	ST4.03ch06	HC_central	coding	27273160	2030912	WUR	Failed	Unknown			FORWARD	InfiniumII
PotVar0003942	NNN[T/C]GGGGTGTCACTCCGGGCACTGATGACCAGATGGAGCGACTACTTAGACAGGATCCCCTCT	PGSC0003DMB000000005	ST4.03ch06	HC_central	Non coding	27272959	2031113	WUR	Failed	Unknown			FORWARD	InfiniumII
PotVar0003943	CACTCCGGGCACTGATGACCAGATGGAGCGACTACTTAGACAGGATCCCCTCTTTACCTC[T/C]	PGSC0003DMB000000005	ST4.03ch06	HC_central	Non coding	27272891	2031181	WUR	Failed	Unknown			FORWARD	InfiniumII
PotVar0003950	GTcATTGGTACACTCGcTGCACTCCACAAAAGAAAAACAAAGAAGAACACAAGTAAGGCT[T/C]	PGSC0003DMB000000005	ST4.03ch06	HC_central	Non coding	26832070	2472002	WUR	Failed	Unknown			FORWARD	InfiniumII
PotVar0003952	NNN[A/C]TAAAATCAACTATAGCACTTAGCAGGTGATAAATAACAAACAACATGAACAAGTGACAAA	PGSC0003DMB000000005	ST4.03ch06	HC_central	Unknown	26831994	2472078	WUR	Not on Array	Unknown			FORWARD	InfiniumII
PotVar0003953	AACATGAACAAGTGACAAATGAAACAAGTACGTAATCAATCACAATTTCAAGCACACACA[T/C]	PGSC0003DMB000000005	ST4.03ch06	HC_central	Non coding	26831892	2472180	WUR	Failed	Unknown			FORWARD	InfiniumII
PotVar0003975	ATAAGGAGAATCTTCAGGAAATTCTGTTGCCATGGATTTCCAGTGTAAACTAGGTGTCCA[A/C]	PGSC0003DMB000000005	ST4.03ch06	HC_central	coding	26014680	3289392	WUR	Ok	New	Aurora	1.62942	FORWARD	InfiniumII
PotVar0003980	NNN[A/G]CCCTTGTTTCCTCTGCAAAAATGAGTTaAATGATCGCAGATGTTCTCAATTTGGTAGAGA	PGSC0003DMB000000005	ST4.03ch06	HC_central	non coding	26014578	3289494	WUR	Ok	New	Vtn 62-33-3	0.931099	FORWARD	InfiniumII
PotVar0003982	NNN[A/C]GCAGCCAACCAATCTTCTCTTTTCTGAAGTGCTGTCCAAAGATCAACAACCTTCAGATTC	PGSC0003DMB000000005	ST4.03ch06	HC_central	Unknown	26014474	3289598	WUR	Not on Array	Unknown			FORWARD	InfiniumII
PotVar0003983	TTCTCTTTTCTGAAGTGCTGTCCAAAGATCAACAACCTTCAGATTCATCTCTTTGCATAG[T/C]	PGSC0003DMB000000005	ST4.03ch06	HC_central	coding	26014399	3289673	WUR	Ok	Old	Myatt'S Ashleaf	16.1847	FORWARD	InfiniumII
PotVar0003984	TCAGAATACTGTCGACATAACTCATTTGTTCGAACCAACTCACTGAAATATGCACTGTTT[A/G]	PGSC0003DMB000000005	ST4.03ch06	HC_central	Unknown	26014326	3289746	WUR	Not on Array	Unknown			FORWARD	InfiniumII
PotVar0003993	AGAGAATGaAACTTGGAAAcAAGTACAGAAaAAATGTAAcAgATAACATGATATTGATGA[T/C]	PGSC0003DMB000000005	ST4.03ch06	HC_central	Non coding	26014210	3289862	WUR	Failed	Unknown			FORWARD	InfiniumII
PotVar0003996	ACaGGTGGACAACTGAGAAAAATTATGCGAATATTCTCTGAGAGGCTCTAACCACCCCCA[T/C]	PGSC0003DMB000000005	ST4.03ch06	HC_central	non coding	26014105	3289967	WUR	Ok	Old	Vitelotte Noire	0.0465549	FORWARD	InfiniumII
PotVar0004012	TATCACCAATGTAGGCTGAACAGTTGCATCCTGGAAGAGGAAAACACCATTTAAGAAGTC[A/G]	PGSC0003DMB000000005	ST4.03ch06	HC_central	Non coding	26013698	3290374	WUR	Failed	Unknown			FORWARD	InfiniumII
PotVar0004013	AAAACACCATTTAAGAAGTCgAAAGTTAGTATATAGGAGATGTCGTCCAATATCAGATGT[T/C]	PGSC0003DMB000000005	ST4.03ch06	HC_central	non coding	26013658	3290414	WUR	Ok	Old	Vitelotte Noire	5.68862	FORWARD	InfiniumII
PotVar0004017	TAGGTTTCTACAGGACATTCTCAATTCTTAAAaGCTCTCCACAATAAAAATCCAAGAAGA[T/C]	PGSC0003DMB000000005	ST4.03ch06	HC_central	Non coding	26013568	3290504	WUR	Failed	Unknown			FORWARD	InfiniumII
PotVar0004028	TAACTgACAATAAAAGAAGAaATAAGGCAGAGGGAGCGTTTAATCTAACAAGCTATACTT[T/C]	PGSC0003DMB000000005	ST4.03ch06	HC_central	non coding	26013390	3290682	WUR	Ok	New	Karakter	0.18622	FORWARD	InfiniumII
PotVar0004029	AAGAAGAaATAAGGCAGAGGGAGCGTTTAATCTAACAAGCTATACTTtAACATTCACATG[A/C]	PGSC0003DMB000000005	ST4.03ch06	HC_central	Non coding	26013377	3290695	WUR	Failed	Unknown			FORWARD	InfiniumII
PotVar0004033	NNN[T/C]ACTTGATCAAGGACCTGTATAGCACgTCTTGAGTTCCAACCATAGTAACCTCGCAATAAT	PGSC0003DMB000000005	ST4.03ch06	HC_central	coding	26013328	3290744	WUR	Ok	New	Vtn 62-33-3	0.698324	FORWARD	InfiniumII
PotVar0004038	TCcGCCTaCAGTAGAGTAGAAGGTATTACTCTCTAATCTCTACTAAATCAAGTCTCTCTG[T/C]	PGSC0003DMB000000005	ST4.03ch06	HC_central	non coding	26013204	3290868	WUR	Ok	Old	Vitelotte Noire	6.80113	FORWARD	InfiniumII
PotVar0004040	NNN[T/C]ATAATAGCTTAAACCAGGATTTGTTAGTGCAtGAGTGATGAGACACAACTcTGTaTAAGA	PGSC0003DMB000000005	ST4.03ch06	HC_central	non coding	26013181	3290891	WUR	Ok	Old	Yam	4.79516	FORWARD	InfiniumII
PotVar0004056	NNN[T/C]TAAGATCACAACAAGAGAGTACTTCAAATTTCcCCAAGTAACATGGAGTCAATACCAAAA	PGSC0003DMB000000005	ST4.03ch06	HC_central	Non coding	26012988	3291084	WUR	Failed	Unknown			FORWARD	InfiniumII
PotVar0004060	NNN[T/G]TGTAACCCCAgCATAGTTTCCAGAATAACAAATTGCAAAACATGAAGTGATAAGACACAc	PGSC0003DMB000000005	ST4.03ch06	HC_central	non coding	26012115	3291957	WUR	Ok	Old	Vitelotte Noire	6.87382	FORWARD	InfiniumII
PotVar0004084	GAAGGACAGGTTGACATCAACACCAGTTCTTGCATTGCCAGATGGTTCAGAAGGCTATAC[T/G]	PGSC0003DMB000000005	ST4.03ch06	HC_central	Non coding	25224087	4079985	WUR	Failed	Unknown			FORWARD	InfiniumII
PotVar0004086	TACgGTGTATTGTGATGCTTCTGGTGTTGGGTCGGGATGTgTTCTAATGCAACATGGTAG[T/G]	PGSC0003DMB000000005	ST4.03ch06	HC_central	Non coding	25224030	4080042	WUR	Failed	Unknown			FORWARD	InfiniumII
PotVar0004093	NNNNNNACCCCCCCCCCCCCCCCCTTTCCATTTTTACATCCTTTCTACTCCTATTTATTC[T/C]	PGSC0003DMB000000006	ST4.03ch04	HC_central	Non coding	42541588	1314461	WUR	Failed	Unknown			FORWARD	InfiniumII
PotVar0004100	NNN[T/C]GGCGTCAAGTTTGGTCTTAGGAGCATTGTTACTACTTCACACACTCATCgACTTTgCTTA	PGSC0003DMB000000006	ST4.03ch04	HC_central	Non coding	42541641	1314514	WUR	Failed	Unknown			FORWARD	InfiniumII
PotVar0004121	TTtTGATTGTGTTGAAAGtTTAATTgTTTGTAATCGAAACCCTATGGATAATGAACTACC[A/G]	PGSC0003DMB000000006	ST4.03ch04	HC_central	Non coding	42541984	1314857	WUR	Failed	Unknown			FORWARD	InfiniumII
PotVar0004130	NNN[T/G]TGCATCAAGGATCAAGGACATATATGATGGAACCAAGACTCGGGTgAAGACAGTGGGAGG	PGSC0003DMB000000006	ST4.03ch04	HC_central	non coding	42972773	1745646	WUR	Ok	Old	Yam	3.88258	FORWARD	InfiniumII
PotVar0004131	CAGTTgTGATGGGGtTGCATCAAGGATCAAGGACATATATGATGGAACCAAGACTCGGGT[A/G]	PGSC0003DMB000000006	ST4.03ch04	HC_central	non coding	42972819	1745692	WUR	Ok	Old	Jaune D'Or	1.26168	FORWARD	InfiniumII
PotVar0004152	NNN[T/C]CAGGGACTCAACCTATCTCTATTCCTCCATATCGTATGGCTCCAGCTGAgTTGAgGGAAT	PGSC0003DMB000000006	ST4.03ch04	HC_central	Non coding	43478451	2251324	WUR	Failed	Unknown			FORWARD	InfiniumII
PotVar0004159	CTACTtGATAAGGGGTTCTTTAGGCATagTGTATCGCCTTGGGGTGCACCAGTGTTATTT[A/G]	PGSC0003DMB000000006	ST4.03ch04	HC_central	non coding	43478592	2251465	WUR	Ok	Old	May Queen	0.702247	FORWARD	InfiniumII
PotVar0004164	NNN[A/G]TATCTACTACAGGCAGaTGAATAAGGTAACAgTCAAgAATAAATACaTATTgCCTcGTAT	PGSC0003DMB000000006	ST4.03ch04	HC_central	non coding	43478623	2251496	WUR	Ok	Old	Paterson'S Victoria	6.90722	FORWARD	InfiniumII
PotVar0004166	aAATAGAAAGATGGCTaaATgAGAACGTgTATCTACTACAGGCAGaTGAATAAGGTAACA[A/G]	PGSC0003DMB000000006	ST4.03ch04	HC_central	non coding	43478655	2251528	WUR	Ok	Old	Early Rose	7.12209	FORWARD	InfiniumII
PotVar0004173	NNN[T/C]TCCAAAATTGAATTGAGATCAGGTTATCATCAGcTGAGAGtTAAGACCGAAGAtATCTCT	PGSC0003DMB000000006	ST4.03ch04	HC_central	Non coding	43478723	2251596	WUR	Failed	Unknown			FORWARD	InfiniumII
PotVar0004174	AATCAACTACAgaGTGCTACTCATTTtTCCAAAATTGAATTGAGATCAGGTTATCATCAG[T/C]	PGSC0003DMB000000006	ST4.03ch04	HC_central	Non coding	43478757	2251630	WUR	Failed	Unknown			FORWARD	InfiniumII
PotVar0004185	CAAATTGGACTTTTCAAAGTCCAACTTTCAATTTTCCACCCCCTTAGACTATTGATGTTG[T/C]	PGSC0003DMB000000006	ST4.03ch04	HC_central	Non coding	44046819	2819692	WUR	Failed	Unknown			FORWARD	InfiniumII
PotVar0004186	CACCCCCTTAGACTATTGATGTTGcTGTCTTCTTGGTTTTAACCCAATGATAATAGCTTC[T/C]	PGSC0003DMB000000006	ST4.03ch04	HC_central	Non coding	44046855	2819728	WUR	Failed	Unknown			FORWARD	InfiniumII
PotVar0004198	NNN[A/G]TTTGGATTTTAACCAAACAATACTATCTTcCCTTTCATGATTCCAAAGGAGGTTGACTCA	PGSC0003DMB000000006	ST4.03ch04	HC_central	Non coding	44046978	2819851	WUR	Failed	Unknown			FORWARD	InfiniumII
PotVar0004200	AACCAAACAATACTATCTTcCCTTTCATGATTCCAAAGGAGGTTGACTCAACAAGAGGAA[T/C]	PGSC0003DMB000000006	ST4.03ch04	HC_central	Non coding	44047049	2819922	WUR	Failed	Unknown			FORWARD	InfiniumII
PotVar0004207	NNN[A/G]AAATAAAACAACTCAATGCAGCGAATTGGTCAAATATTTGATATTCTAATAATAATCTAT	PGSC0003DMB000000006	ST4.03ch04	HC_central	Non coding	44047156	2820029	WUR	Failed	Unknown			FORWARD	InfiniumII
PotVar0004210	NNN[T/C]TGAGGGATAGAGAGGAGTTTAAGAACAAAAGAGCTAAGACAGGGAACaAGTCcGGGTAGC	PGSC0003DMB000000006	ST4.03ch04	HC_central	Non coding	44385887	3158760	WUR	Failed	Unknown			FORWARD	InfiniumII
PotVar0004213	NNN[A/G]AGTAATGCCAACCGATCATCCTTCCAAcAGAAAcAGAAGGGGCTGCTCCATCATcTGcTA	PGSC0003DMB000000006	ST4.03ch04	HC_central	Non coding	44385952	3158825	WUR	Failed	Unknown			FORWARD	InfiniumII
PotVar0004220	NNN[T/C]AGAATTTCAGAGCCAAGCTTGCCTATTCTTAGGGTAGTATcGTGCAAGGGGGTAGTAAGC	PGSC0003DMB000000006	ST4.03ch04	HC_central	Non coding	44386051	3158924	WUR	Failed	Unknown			FORWARD	InfiniumII
PotVar0004232	NNN[T/C]ACCAAACAGAGcTGCATCTAGAGGGGCTACTTCCGGTACTAGCGGAGGAACAAACCGCcT	PGSC0003DMB000000006	ST4.03ch04	HC_central	Non coding	44386277	3159150	WUR	Failed	Unknown			FORWARD	InfiniumII
PotVar0004233	NNN[T/C]TGCATCTAGAGGGGCTACTTCCGGTACTAGCGGAGGAACAAACCGCcTATATGCTATCAC	PGSC0003DMB000000006	ST4.03ch04	HC_central	Non coding	44386289	3159162	WUR	Failed	Unknown			FORWARD	InfiniumII
PotVar0004240	AGAAATCTTTCAACTCCAAACTAAGGCATGCTCATTAACTCATCTCATGAAGTCTATATA[T/C]	PGSC0003DMB000000006	ST4.03ch04	HC_central	Unknown	44494966	3267839	WUR	Not on Array	Unknown			FORWARD	InfiniumII
PotVar0004245	CCATATCCAGTGGTGGTCTAAACCATCTCAGGCACGTCTGGAATTTCCACTGTTCCAAAG[A/G]	PGSC0003DMB000000006	ST4.03ch04	HC_central	Non coding	44830721	3603594	WUR	Failed	Unknown			FORWARD	InfiniumII
PotVar0004256	CCTGGCCGaTAGGGCATCAATGGTAGTGCTTAGAGGTGTCAGAGCATCAACTAGGGCAAT[T/C]	PGSC0003DMB000000006	ST4.03ch04	HC_central	Unknown	44830897	3603770	WUR	Not on Array	Unknown			FORWARD	InfiniumII
PotVar0004267	gCAGCAACATCAGTGGGTTTGGGAGAGCgTGCAAGAGCAgAAGAACTTAGAGTATCAACA[T/G]	PGSC0003DMB000000006	ST4.03ch04	HC_central	Unknown	44831069	3603942	WUR	Not on Array	Unknown			FORWARD	InfiniumII
PotVar0004282	NNN[A/G]GGCATCACTTCCACATCCTtCTTGGCATCTCGAGGTACTCgGGCTTATTTGCATAATTTT	PGSC0003DMB000000006	ST4.03ch04	HC_central	Non coding	44831238	3604111	WUR	Failed	Unknown			FORWARD	InfiniumII
PotVar0004284	NNN[A/G]GGCTTATTTGCATAATTTTGTGATCAATACTGGGAATGGAAGTGAGATCCGGCTCTGCCT	PGSC0003DMB000000006	ST4.03ch04	HC_central	Non coding	44831279	3604152	WUR	Failed	Unknown			FORWARD	InfiniumII
PotVar0004285	TCATACCAAGATAAGGAGTTACAAAAGATAAACTCGCTCCTGGATCTAGCAGGGGATAAA[T/C]	PGSC0003DMB000000006	ST4.03ch04	HC_central	Non coding	44896377	3669250	WUR	Failed	Unknown			FORWARD	InfiniumII
PotVar0004298	TgCTCTTgGtGACTGTTGATAGCATACAAaCGGTTTGTTCCTCcGCAAGTACCGGAAGTT[T/G]	PGSC0003DMB000000006	ST4.03ch04	HC_central	Non coding	44896490	3669363	WUR	Failed	Unknown			FORWARD	InfiniumII
PotVar0004300	NNN[A/C]TAGGTGCAGTTCTGTCTGGTGGACCAACTCAAGAAGAtTgGGCTCTATTGCCCCCATTAC	PGSC0003DMB000000006	ST4.03ch04	HC_central	Unknown	44896496	3669369	WUR	Not on Array	Unknown			FORWARD	InfiniumII
PotVar0004310	ACAAATAcCTTAgTGGTTCCTACCACACTTGGcGCACGCAGGAGGCTTACTACCCCATTG[T/C]	PGSC0003DMB000000006	ST4.03ch04	HC_central	Non coding	44896699	3669572	WUR	Failed	Unknown			FORWARD	InfiniumII
PotVar0004314	NNN[T/C]AGAGAAAGAGGTGAATAAGGgATCATGTCTAAGCAGTCGCTCCATCTGTCTgGGCATCAG	PGSC0003DMB000000007	ST4.03ch10	HC_central	Non coding	23165476	301165	WUR	Failed	Unknown			FORWARD	InfiniumII
PotVar0004315	NNN[A/G]ATCATGTCTAAGCAGTCGCTCCATCTGTCTgGGCATCAGTACCCGaAGTGTTGTCATTCT	PGSC0003DMB000000007	ST4.03ch10	HC_central	Non coding	23165497	301186	WUR	Failed	Unknown			FORWARD	InfiniumII
PotVar0004316	AAGAAAAAcAGAGAAAGAGGTGAATAAGGgATCATGTCTAAGCAGTCGCTCCATCTGTCT[A/G]	PGSC0003DMB000000007	ST4.03ch10	HC_central	Unknown	23165528	301217	WUR	Not on Array	Unknown			FORWARD	InfiniumII
PotVar0004319	NNN[T/C]TCTACTTCAGCTTCTGTAGCGATATTAGCCTCGATCATATTGTCCAACTCGTGAGcTGCC	PGSC0003DMB000000007	ST4.03ch10	HC_central	Non coding	23165583	301272	WUR	Failed	Unknown			FORWARD	InfiniumII
PotVar0004329	NNN[T/C]TGTGCTCTTATGTGTCTGGGTGGCATGTTTCTTCCtGCAACTTTTGGTCTGGCCATGTCT	PGSC0003DMB000000007	ST4.03ch10	HC_central	Non coding	23165762	301451	WUR	Failed	Unknown			FORWARD	InfiniumII
PotVar0004332	CTGCACTGTGACCTCCGGCGGATTGTCTGAGGCTTGCCGAATGGACTATCTAGTCTTTCT[A/G]	PGSC0003DMB000000007	ST4.03ch10	HC_central	Non coding	23781180	916869	WUR	Failed	Unknown			FORWARD	InfiniumII
PotVar0004335	ACTTAGATGACATGGCCAGACCAAAAGTGtTAGGAAGAAACATGCCACCCAGACACATAA[A/G]	PGSC0003DMB000000007	ST4.03ch10	HC_central	Non coding	23781293	916982	WUR	Failed	Unknown			FORWARD	InfiniumII
PotVar0004344	TTCGTAGGCTCGAGGGTTCAGTAATGCGATACAaGTCTTCATGGCAGCTCACGAGTTGGA[T/C]	PGSC0003DMB000000007	ST4.03ch10	HC_central	coding	23781438	917127	WUR	Failed	Unknown			FORWARD	InfiniumII
PotVar0004345	CTTCATGGCAGCTCACGAGTTGGAcAATATGATCGAGGCTAATATCGCTGCAGAAGCTGA[A/G]	PGSC0003DMB000000007	ST4.03ch10	HC_central	coding	23781474	917163	WUR	Failed	Unknown			FORWARD	InfiniumII
PotVar0004346	NNN[A/G]AGCGAAAAGAAAAAGAGAACCAGAATGACAACACTcCGgGCACTGATGCCCAGACAgATg	PGSC0003DMB000000007	ST4.03ch10	HC_central	coding	23781478	917167	WUR	Failed	Unknown			FORWARD	InfiniumII
PotVar0004347	AATATCGCTGCAGAAGCTGAgGCAgAGCGAAAAGAAAAAGAGAACCAGAATGACAACACT[T/C]	PGSC0003DMB000000007	ST4.03ch10	HC_central	coding	23781514	917203	WUR	Failed	Unknown			FORWARD	InfiniumII
PotVar0004362	NNN[T/C]TCACTCAATTAAGTCATTCTCTCAATTCCCAAAAGAAAACCCCCAATCCCCTCtCAAATA	PGSC0003DMB000000007	ST4.03ch10	HC_central	Non coding	23867753	1003442	WUR	Failed	Unknown			FORWARD	InfiniumII
PotVar0004366	GTCAAGATCAAGTCTTCCAATCTTCAAGCTTTTGTGCGCTTTGTGACTAAGGTATTATGG[A/C]	PGSC0003DMB000000007	ST4.03ch10	HC_central	non coding	23867918	1003607	WUR	Ok	Old	Yam	45.679	FORWARD	InfiniumII
PotVar0004372	NNN[A/G]TCACAAACCAGCAGAATCGCCTATTGAAAGCAACCACAAATTAtAgAGCAGAGTTGGTAg	PGSC0003DMB000000007	ST4.03ch10	HC_central	non coding	24214037	1349726	WUR	Ok	Old	Paterson'S Victoria	22.5238	FORWARD	InfiniumII
PotVar0004373	TGAACGGGcACCCCTAgTCACAAACCAGCAGAATCGCCTATTGAAAGCAACCACAAATTA[T/C]	PGSC0003DMB000000007	ST4.03ch10	HC_central	non coding	24214081	1349770	WUR	Ok	Old	Yam	14.7854	FORWARD	InfiniumII
PotVar0004381	GTGAGTCAGTTCATGCATGATCCCTAAGATCCTCATATGcAAGTTATCTTTCACATTTAG[A/C]	PGSC0003DMB000000007	ST4.03ch10	HC_central	non coding	24214237	1349926	WUR	Ok	New	Cara	0.27933	FORWARD	InfiniumII
PotVar0004398	NNN[A/G]GGTGTCACGATCTGACACGATATTATTGAATCGGGTGTCACGTTCTGGCACGGTGACATT	PGSC0003DMB000000007	ST4.03ch10	HC_central	Non coding	24755327	1891016	WUR	Failed	Unknown			FORWARD	InfiniumII
PotVar0004403	CTTGCACAACAGCATCTATCATGATTTCTTTAGTCTCGGCTATGTCGTCTGCTGTAACTT[T/C]	PGSC0003DMB000000007	ST4.03ch10	HC_central	Non coding	24825319	1961008	WUR	Failed	Unknown			FORWARD	InfiniumII
PotVar0004408	NNN[A/G]TTCCAAAGATCATGGATATATTGGTGGACTTTAGGTAGTCCACATCTTTCTTCAACTTTG	PGSC0003DMB000000007	ST4.03ch10	HC_central	Non coding	24825426	1961115	WUR	Failed	Unknown			FORWARD	InfiniumII
PotVar0004409	AGATCATGGATATATTGGTGGACTTTAGGTAGTCCACATCTTTCTTCAACTTTGCAATGG[A/C]	PGSC0003DMB000000007	ST4.03ch10	HC_central	Non coding	24825493	1961182	WUR	Failed	Unknown			FORWARD	InfiniumII
PotVar0004419	NNN[T/C]GTAATGGCCAGTCAGGTTGTTTCAAGTGTGGACAAGAGGGTCATTTCATGAAAGAGTGTC	PGSC0003DMB000000007	ST4.03ch10	HC_central	Non coding	25926164	3061853	WUR	Failed	Unknown			FORWARD	InfiniumII
PotVar0004421	AGAACCGGCAAGGTAATGGGAATCAGGGCAATAAGGCCCAATCTTCATCAGTTGCTCCAC[T/C]	PGSC0003DMB000000007	ST4.03ch10	HC_central	Non coding	25926288	3061977	WUR	Failed	Unknown			FORWARD	InfiniumII
PotVar0004425	TGTGAGGCATTGCTTGAGAGTAAGGCTTGTTTCATGAAGATGACTCTTAGGGATTTAAAG[T/G]	PGSC0003DMB000000007	ST4.03ch10	HC_central	non coding	26286015	3421704	WUR	Ok	Old	Herald	2.61194	FORWARD	InfiniumII
PotVar0004449	TTCACTTTTGACTTACATCCTACCCACCATGAACACATTTCCTTTGACCCTTTAGTTGCT[T/C]	PGSC0003DMB000000007	ST4.03ch10	HC_central	coding	26365622	3501311	WUR	Ok	New	Cara	1.02421	FORWARD	InfiniumII
PotVar0004466	ATTAGAGCACATCCCAACCCAACACCaGAAGCATCACAATACACCGCATAGCCTTATGAA[T/C]	PGSC0003DMB000000007	ST4.03ch10	HC_central	Non coding	26732417	3868106	WUR	Failed	Unknown			FORWARD	InfiniumII
PotVar0004467	GCCTTATGAAcCCTCTAGCAATGCAAGAACTGGTGTTGATGTCAACCTGTCCTTCAGCTC[T/C]	PGSC0003DMB000000007	ST4.03ch10	HC_central	Non coding	26732467	3868156	WUR	Failed	Unknown			FORWARD	InfiniumII
PotVar0004469	NNN[T/C]TAGCTGCTTTTTTAGTCAACTTCGTTAATGGGGTTGAAATTGAAGAAAACCCCTCTACAA	PGSC0003DMB000000007	ST4.03ch10	HC_central	Non coding	26732504	3868193	WUR	Failed	Unknown			FORWARD	InfiniumII
PotVar0004484	NNN[T/C]GGCTGTTGATTCTTCATCCATAGTGTATTAGTGTGTTTGATGCCCACTTTATATTGGAaT	PGSC0003DMB000000008	ST4.03ch10	EC_south_arm	non coding	53357201	340741	WUR	Ok	Old	Yam	22.8424	FORWARD	InfiniumII
PotVar0004494	NNN[A/C]TGCTTGTCTGTAACTATTGATGGCAAGAAGCTTGTTCTTGGCACACTCAGCTCaGATAAG	PGSC0003DMB000000008	ST4.03ch10	EC_south_arm	coding	53357520	341060	WUR	Ok	Old	Myatt'S Ashleaf	3.63128	FORWARD	InfiniumII
PotVar0004495	ACCTGTaTGCTTGTCTGTAACTATTGATGGCAAGAAGCTTGTTCTTGGCACACTCAGCTC[A/C]	PGSC0003DMB000000008	ST4.03ch10	EC_south_arm	coding	53357574	341114	WUR	Ok	New	CARDINAL	1.58287	FORWARD	InfiniumII
PotVar0004505	TTGTtTGTTATCTTCTATCTTTTGTTCAAATGAACTTTACTATCTTTCTAGTTTCTACTA[T/C]	PGSC0003DMB000000008	ST4.03ch10	EC_south_arm	non coding	53357766	341306	WUR	Ok	New	Biogold	0.0932836	FORWARD	InfiniumII
PotVar0004533	TTGTAGAATTTAGTAAAGTTGCAAAGGCGGAAGATGGAGATGAGAGCACTGATGAGTCTG[T/C]	PGSC0003DMB000000008	ST4.03ch10	EC_south_arm	coding	53358191	341731	WUR	Ok	New	Fianna	0.233209	FORWARD	InfiniumII
PotVar0004559	NNN[A/G]TACTTTTGAGTAGCCAAAAACAGATACTATTTGGTTCTAGAAATATAGGCcGAAATGGAA	PGSC0003DMB000000008	ST4.03ch10	EC_south_arm	non coding	53358681	342221	WUR	Ok	Old	Herald	0.558659	FORWARD	InfiniumII
PotVar0004560	CTACTAAACaTACTTTTGAGTAGCCAAAAACAGATACTATTTGGTTCTAGAAATATAGGC[A/C]	PGSC0003DMB000000008	ST4.03ch10	EC_south_arm	Non coding	53358732	342272	WUR	Failed	Unknown			FORWARD	InfiniumII
PotVar0004562	CAAACTGAATATCAGATTATTTATGtCTTGAATGTTATGTTGCATGTTGAAAAGGCAGAA[A/C]	PGSC0003DMB000000008	ST4.03ch10	EC_south_arm	non coding	53358859	342399	WUR	Ok	Old	Early Rose	15.2336	FORWARD	InfiniumII
PotVar0004591	NNN[A/G]AAAGAGACCTGCAGATTCTGCTGCAAAgACACCTGTTCCCGATAAAAAGACAAAATTcTT	PGSC0003DMB000000008	ST4.03ch10	EC_south_arm	coding	53359169	342709	WUR	Ok	New	Ulster Glade	2.83985	FORWARD	InfiniumII
PotVar0004602	GAGAAAATTTGACCACAAACTTGAATAtGTATTAaTTATTTGGAATGAGAATCTGATTAT[A/G]	PGSC0003DMB000000008	ST4.03ch10	EC_south_arm	non coding	53359405	342945	WUR	Ok	New	Fianna	0.139665	FORWARD	InfiniumII
PotVar0004615	NNN[A/C]AACCCCTCACCCCTCAAAACAGGCTGGTAAGACTCCcGGAAACAAGCCAAACCAGACTCC	PGSC0003DMB000000008	ST4.03ch10	EC_south_arm	Unknown	53359563	343103	WUR	Not on Array	Unknown			FORWARD	InfiniumII
PotVar0004629	CTCgAAAGCTAAGCACAGCgtTGGAAAGTAAATAGGAGtAGAAACATCTGCCTGGAGATC[T/C]	PGSC0003DMB000000008	ST4.03ch10	EC_south_arm	non coding	53359829	343369	WUR	Ok	New	Fianna	0.27933	FORWARD	InfiniumII
PotVar0004666	NNN[A/G]ATTTCTTAGCTCAACCTTTTTCTTTCTGAGGGTTTCTAATTCTTCAACCGGCCATTGAAC	PGSC0003DMB000000008	ST4.03ch10	EC_south_arm	coding	53707878	691418	WUR	Ok	Old	Pink Firr Apple	18.0097	FORWARD	InfiniumII
PotVar0004674	NNN[T/C]TTTGATGCATAAAAATTACCATAATCCAATCTCAATCCCTTCCATCCATCTATCATTGTA	PGSC0003DMB000000008	ST4.03ch10	EC_south_arm	coding	53708089	691629	WUR	Ok	Old	Early Rose	15.1402	FORWARD	InfiniumII
PotVar0004675	TGCATAAAAATTACCATAATCCAATCTCAATCCCTTCCATCCATCTATCATTGTATCGTC[T/C]	PGSC0003DMB000000008	ST4.03ch10	EC_south_arm	coding	53708155	691695	WUR	Ok	Old	Myatt'S Ashleaf	2.88641	FORWARD	InfiniumII
PotVar0004680	cACTGGGAAAAAATCAGGACATTCCCAATTTCCAGTCTTGGAAGAAGAATGAAGTGGATG[T/C]	PGSC0003DMB000000008	ST4.03ch10	EC_south_arm	coding	53708356	691896	WUR	Ok	Old	Yam	48.5938	FORWARD	InfiniumII
PotVar0004685	NNN[T/C]ACTCCTCTATGTCTTCTAGCACTACCAACCACCATCCTCCACTGTCCATCTCGGCCCAAC	PGSC0003DMB000000008	ST4.03ch10	EC_south_arm	Unknown	53708404	691944	WUR	Not on Array	Unknown			FORWARD	InfiniumII
PotVar0004701	CGTTGCCGGCGACGATGCCTTCGCTCGTCTCTATTCTTCAGTTGAATCCGACATAGAAAC[T/G]	PGSC0003DMB000000008	ST4.03ch10	EC_south_arm	Unknown	54873305	1856845	WUR	Not on Array	Unknown			FORWARD	InfiniumII
PotVar0004710	GAnnnTTTTTTTGCGGTTACAGAAAGCgGAAACAGCTTCTAATGAGAAAAATAGGGCATC[T/C]	PGSC0003DMB000000008	ST4.03ch10	EC_south_arm	coding	54873455	1856995	WUR	Ok	New	Ar 80-127-5	0.232775	FORWARD	InfiniumII
PotVar0004719	NNN[T/C]GTATTGTATCATTACAAGTGGGTATCTGCCTCAGTTTTGACAGGCGTGTCTgAGTTATTA	PGSC0003DMB000000008	ST4.03ch10	EC_south_arm	non coding	54876067	1859607	WUR	Ok	Old	Yam	16.8063	FORWARD	InfiniumII
PotVar0004726	CTTTTCAGTTACTTCATACTTGATAACTGATATCTCTTGCAGTGTTCGCTACCCTTTTTG[T/C]	PGSC0003DMB000000008	ST4.03ch10	EC_south_arm	non coding	54876318	1859858	WUR	Ok	Old	Yam	27.4254	FORWARD	InfiniumII
PotVar0004727	AGAGTGAATCTGGGTTTATATGGTAATCTGTGGGACTAAATAGTTGCCTTGGTACTAAAA[A/C]	PGSC0003DMB000000008	ST4.03ch10	EC_south_arm	non coding	54876405	1859945	WUR	Ok	New	Ar 80-127-5	0.232775	FORWARD	InfiniumII
PotVar0004730	AAACAAtCTGGAGGATGGAGGGCTTCAGGTTCTCGCACGGAAATTAAATTTGATTCAGGT[A/G]	PGSC0003DMB000000008	ST4.03ch10	EC_south_arm	Unkown	54876581	1860121	WUR	Ok	New	Fianna	0.139665	FORWARD	InfiniumII
PotVar0004746	NNN[A/G]TAGCTAACAGAACTTTGGGATAATCCATTTCTAATCcGTCaCTAAATAGGTTTTCCgACG	PGSC0003DMB000000008	ST4.03ch10	EC_south_arm	Unknown	54876968	1860508	WUR	Not on Array	Unknown			FORWARD	InfiniumII
PotVar0004749	CTCgTAGCTAACAGAACTTTGGGATAATCCATTTCTAATCcGTCaCTAAATAGGTTTTCC[A/G]	PGSC0003DMB000000008	ST4.03ch10	EC_south_arm	Non coding	54877025	1860565	WUR	Failed	Unknown			FORWARD	InfiniumII
PotVar0004772	cTAGGCGAGCCACCTAACCTGAGCTTCACCTAGCTTCAGGGTTTAAGTGCGACTAAATGG[A/G]	PGSC0003DMB000000008	ST4.03ch10	EC_south_arm	non coding	54877297	1860837	WUR	Ok	Old	Jaune D'Or	2.04842	FORWARD	InfiniumII
PotVar0004787	gAATTAaGTTTCTGTTtACGCTTCTTTGCTGCTTCCTGGACTATGTTTAAGATTTAGTTT[T/G]	PGSC0003DMB000000008	ST4.03ch10	EC_south_arm	non coding	54877573	1861113	WUR	Ok	New	Fianna	0.139665	FORWARD	InfiniumII
PotVar0004789	AGGTTTGGATGTCATAGCAGAAGGATTGGATACTTTGAAGAACATGGCCAGCGATATGAA[T/C]	PGSC0003DMB000000008	ST4.03ch10	EC_south_arm	coding	54877652	1861192	WUR	Ok	Old	Yam	29.4693	FORWARD	InfiniumII
PotVar0004792	NNN[T/C]GATGCAATGCATGCAGGAGTTGGATAGACAAGTTCCTCTGATGGATGAGATTGACGCAAA	PGSC0003DMB000000008	ST4.03ch10	EC_south_arm	non coding	54877716	1861256	WUR	Ok	Old	Yam	46.4552	FORWARD	InfiniumII
PotVar0004795	GgAAAGAATCATAGCTAAAATTGATATGGTTTgACTTCTCAATAGGTGGACAGAGCTACC[A/G]	PGSC0003DMB000000008	ST4.03ch10	EC_south_arm	coding	54877874	1861414	WUR	Ok	Old	Yam	21.9216	FORWARD	InfiniumII
PotVar0004806	TGAAAAAGAGGAAAAAGCGAAAATGGAGAAATTTGCAGAGCTGAAAAAAATAGCAGAATC[A/G]	PGSC0003DMB000000008	ST4.03ch10	EC_south_arm	Unkown	55303324	2286864	WUR	Failed	Unknown			FORWARD	InfiniumII
PotVar0004816	TATTATTAGCTTGTCATTCATGAATCTAGTTAATAGACATTTTTTTGCTCTTTTTCAATT[A/C]	PGSC0003DMB000000008	ST4.03ch10	EC_south_arm	Unkown	55308203	2291743	WUR	Ok	Old	Yam	3.39851	FORWARD	InfiniumII
PotVar0004819	NNN[T/C]TTTCAGAGAAGCCTgAAaGAAATCGCGGGAATATATGGCTCAAGCTTATCCTTGCATGCT	PGSC0003DMB000000008	ST4.03ch10	EC_south_arm	Unkown	55308224	2291764	WUR	Ok	Old	Yam	3.39851	FORWARD	InfiniumII
PotVar0004822	GAGAAGCCTgAAaGAAATCGCGGGAATATATGGCTCAAGCTTATCCTTGCATGCTGTTCA[A/G]	PGSC0003DMB000000008	ST4.03ch10	EC_south_arm	Unkown	55308290	2291830	WUR	Ok	Old	Yam	25.9615	FORWARD	InfiniumII
PotVar0004836	CCAACaGTTGGtAGAATACTCCGAGTTGAGCGTGTAGCTGAAAAGATTCTTGAGAAGGTA[A/C]	PGSC0003DMB000000008	ST4.03ch10	EC_south_arm	Unkown	55308486	2292026	WUR	Ok	New	Ulster Glade	2.74674	FORWARD	InfiniumII
PotVar0004851	NNN[T/G]TTGAAGTCATATCCTTTGATTATCTGTCAATATATTCAGGAATATTGCAAATACACATTT	PGSC0003DMB000000008	ST4.03ch10	EC_south_arm	Unkown	55309212	2292752	WUR	Failed	Unknown			FORWARD	InfiniumII
PotVar0004858	AAAGtTTTTCCTGATCTTTcTaTACAGTAGCGGATGAaGTTTTTGCATTTAAAAGTATAG[T/C]	PGSC0003DMB000000008	ST4.03ch10	EC_south_arm	Unkown	55309361	2292901	WUR	Ok	Old	Early Rose	14.5131	FORWARD	InfiniumII
PotVar0004860	NNN[A/G]GAAGTTACTGAAAAGGAGGCTGAGGAGGGCCTTAgtGATGaTTTATGTGGTGAGTGTTGT	PGSC0003DMB000000008	ST4.03ch10	EC_south_arm	Unkown	55309392	2292932	WUR	Ok	Old	Yam	47.3684	FORWARD	InfiniumII
PotVar0004870	TCCGGAGGATCCCTGCTGATATTACTGTTGAGCTGCATTGATCAGCCAAAGAACTTCTTA[A/G]	PGSC0003DMB000000008	ST4.03ch10	EC_south_arm	Non coding	55325814	2309354	WUR	Failed	Unknown			FORWARD	InfiniumII
PotVar0004874	NNN[T/C]ACTTACTTTACAGTCAATATAGCGCAATACATGCCCCCAAAGTCTTGGCCCCTAATATTC	PGSC0003DMB000000008	ST4.03ch10	EC_south_arm	non coding	55325871	2309411	WUR	Ok	New	Ulster Glade	2.74674	FORWARD	InfiniumII
PotVar0004876	ATATAGCGCAATACATGCCCCCAAAGTCTTGGCCCCTAATATTCCTtCTGCAGGAAGTAA[A/G]	PGSC0003DMB000000008	ST4.03ch10	EC_south_arm	Unknown	55325948	2309488	WUR	Not on Array	Unknown			FORWARD	InfiniumII
PotVar0004885	NNN[T/C]AACACTGAATAACAAGGAGAACAAAGCCTACCCATAAACCATAGAAGGAATGAAGTCACG	PGSC0003DMB000000008	ST4.03ch10	EC_south_arm	non coding	55326008	2309548	WUR	Ok	Old	Yam	27.2388	FORWARD	InfiniumII
PotVar0004886	CTACCCATAAACCATAGAAGGAATGAAGTCACGTCCAGTTACTGAATCAACAATAGGATC[A/G]	PGSC0003DMB000000008	ST4.03ch10	EC_south_arm	coding	55326096	2309636	WUR	Failed	Unknown			FORWARD	InfiniumII
PotVar0004925	NNN[T/C]TTCTGCCAGTAGCCTTCTGGTTTCACGGGAGGAAaTTCTGCCACTAAGAAGcCTCCATCT	PGSC0003DMB000000008	ST4.03ch10	EC_south_arm	coding	55326629	2310169	WUR	Ok	New	Biogold	0.0931099	FORWARD	InfiniumII
PotVar0004926	ATGCTTACATGGAAGATAGAAACAGcTTCTGCCAGTAGCCTTCTGGTTTCACGGGAGGAA[A/G]	PGSC0003DMB000000008	ST4.03ch10	EC_south_arm	coding	55326664	2310204	WUR	Ok	New	Nadine	0.27933	FORWARD	InfiniumII
PotVar0004936	NNN[A/G]CTACAGAACCATTTTcCTTTAGGCAATTCCTGTGATGCAACaAGCATtAACTTTTAATGC	PGSC0003DMB000000008	ST4.03ch10	EC_south_arm	coding	55326828	2310368	WUR	Ok	Old	Yam	40.879	FORWARD	InfiniumII
PotVar0004947	TTAaAATGnAAATGCATGCACCTTTAAATCTGCTATCTTGCTTTTCTTCAAGCAGCCAAC[A/G]	PGSC0003DMB000000008	ST4.03ch10	EC_south_arm	coding	55327067	2310607	WUR	Ok	Old	Early Rose	15.0094	FORWARD	InfiniumII
PotVar0004952	ACAGTCCGTGGACCAAAACCAGACTTGCTAAAGTCATAAGCTCTGTAGACAGAAAAGATA[T/C]	PGSC0003DMB000000008	ST4.03ch10	EC_south_arm	non coding	55327244	2310784	WUR	Ok	Old	Yam	28.6049	FORWARD	InfiniumII
PotVar0004958	TTCTGCATTCTTGACAAAACGAATGCAACGGTTTGTTATTTGCTCAATAGGATCAATGCC[A/G]	PGSC0003DMB000000008	ST4.03ch10	EC_south_arm	coding	55327409	2310949	WUR	Ok	New	Fianna	0.27933	FORWARD	InfiniumII
PotVar0004997	TAATTTTGTTAAATTTAATAATTGCATATTTATTTAATTATCTTTTTTATTTATAATTAA[T/C]NN	PGSC0003DMB000000008	ST4.03ch10	EC_south_arm	Non coding	55840946	2824486	WUR	Failed	Unknown			FORWARD	InfiniumII
PotVar0005003	AGCcCCAATGTACTaTAATGGTGTCTATCATCTATTCTACCAATACAATCCATATGGATC[A/C]	PGSC0003DMB000000008	ST4.03ch10	EC_south_arm	coding	55841042	2824582	WUR	Ok	Old	Vitelotte Noire	1.08083	FORWARD	InfiniumII
PotVar0005008	GGGAAATATTGTTTGGGCCCAtTCAGTTTCAACcGACTTGATTAATTGGATCCCACTTGA[A/G]	PGSC0003DMB000000008	ST4.03ch10	EC_south_arm	Unknown	55841108	2824648	WUR	Not on Array	Unknown			FORWARD	InfiniumII
PotVar0005012	CAAATATGGTACATGGTCcGGGTCAGCCACAATCTTACCCAACAACAAGCCCATTATCCT[A/C]	PGSC0003DMB000000008	ST4.03ch10	EC_south_arm	coding	55841198	2824738	WUR	Ok	Old	Yam	7.46269	FORWARD	InfiniumII
PotVar0005016	CTcTACACcGGAATCGTcGATGCAAAAAATACCCAAGTCCAAAAcTATGCAATCCCAGCC[A/G]	PGSC0003DMB000000008	ST4.03ch10	EC_south_arm	coding	55841256	2824796	WUR	Ok	Old	Yam	47.3929	FORWARD	InfiniumII
PotVar0005019	cTATGCAATCCCAGCCaACaTATCcGATCCATTTCTTCGTAAATGGATCAAGCCCGATAA[T/C]	PGSC0003DMB000000008	ST4.03ch10	EC_south_arm	coding	55841300	2824840	WUR	Ok	New	Nadine	0.27933	FORWARD	InfiniumII
PotVar0005020	CaACaTATCcGATCCATTTCTTCGTAAATGGATCAAGCCCGATAAcAACCCATTAATTGT[T/C]	PGSC0003DMB000000008	ST4.03ch10	EC_south_arm	coding	55841315	2824855	WUR	Ok	Old	Yam	13.3427	FORWARD	InfiniumII
PotVar0005023	CAACCACATGTTGGTTGGGTCAGGATGGTTATTGGAGAACCTTGATAGGGAGTGTGTGGG[A/G]	PGSC0003DMB000000008	ST4.03ch10	EC_south_arm	Unknown	55841413	2824953	WUR	Not on Array	Unknown			FORWARD	InfiniumII
PotVar0005045	GAAAAATATTAAACATGcTCTTAAAGTTAGTCTTGATGTTACGAGGTTTGAATACTATAC[A/C]	PGSC0003DMB000000008	ST4.03ch10	EC_south_arm	coding	55841636	2825176	WUR	Failed	Unknown			FORWARD	InfiniumII
PotVar0005055	TATCGATGGTTGGAAgGGATTgAGgCTTGAtTATGGtAATTATTATGCATCTAAATCATT[T/C]	PGSC0003DMB000000008	ST4.03ch10	EC_south_arm	coding	55841747	2825287	WUR	Failed	Unknown			FORWARD	InfiniumII
PotVar0005060	NNN[A/G]TTATGTGGGGTTGGGCTAATGAATCAGATACTGTCAATGACGATgTCAAGAAAGGATGGG	PGSC0003DMB000000008	ST4.03ch10	EC_south_arm	coding	55841772	2825312	WUR	Ok	Old	Vitelotte Noire	0.372439	FORWARD	InfiniumII
PotVar0005070	AAAtTATGGCTTGATCCTAGTGGAAAgCAAtTgGTcCAATGGCCTGTCGAAGAATTAGAA[A/G]	PGSC0003DMB000000008	ST4.03ch10	EC_south_arm	coding	55841916	2825456	WUR	Ok	New	Fianna	0.27933	FORWARD	InfiniumII
PotVar0005097	AAAAAaAGaGTCTAAATTAgGGagTcAaTGAGAATTGCAGGCTGATGTTGAAGTGACATT[T/C]	PGSC0003DMB000000008	ST4.03ch10	EC_south_arm	coding	55842116	2825656	WUR	Ok	Old	Yam	33.9008	FORWARD	InfiniumII
PotVar0005102	CATTTGATCCCAATTGGGaTAACCTTTAtGCTCAAGATGTATGCGCCATTAAAGGCTCAA[T/C]	PGSC0003DMB000000008	ST4.03ch10	EC_south_arm	coding	55842205	2825745	WUR	Ok	Old	Yam	5.44693	FORWARD	InfiniumII
PotVar0005103	NNN[T/G]GGACTTGGGCCATTTGGgCTCTTAACTTTGGCTTCTCAaAATTTGGAAGAATATACgcCa	PGSC0003DMB000000008	ST4.03ch10	EC_south_arm	coding	55842215	2825755	WUR	Ok	Old	Yam	14.2257	FORWARD	InfiniumII
PotVar0005108	NNN[A/G]GTATTTTTCAGAGTTTTTAAggccCAAgATAAATATAAGGTTCTCATGTGCTCTGATGCc	PGSC0003DMB000000008	ST4.03ch10	EC_south_arm	coding	55842275	2825815	WUR	Ok	Old	Yam	9.17132	FORWARD	InfiniumII
PotVar0005133	NNN[A/C]TTTCTATATATGAGGTTtATTATTGGAGgTTCAAAATCCACATAACTCATTATCAATaGT	PGSC0003DMB000000008	ST4.03ch10	EC_south_arm	non coding	55842444	2825984	WUR	Failed	Unknown			FORWARD	InfiniumII
PotVar0005134	NNN[T/C]ATTATTGGAGgTTCAAAATCCACATAACTCATTATCAATaGTTTTGGTAAATCTATtATA	PGSC0003DMB000000008	ST4.03ch10	EC_south_arm	non coding	55842462	2826002	WUR	Ok	Old	Yam	24.3433	FORWARD	InfiniumII
PotVar0005149	NNN[A/G]TGATGATCAGATCAACCCTCAAGAATGATAAGACAATGTACAAGCCATCATTTGCTGGAT	PGSC0003DMB000000008	ST4.03ch10	EC_south_arm	non coding	55842579	2826119	WUR	Ok	Old	Yam	24.5802	FORWARD	InfiniumII
PotVar0005165	TTGATcnCACTTCCTATTTTTATTTACAGATTGATCACTCAGTAGTAGAAAGCTTTGGTG[T/C]	PGSC0003DMB000000008	ST4.03ch10	EC_south_arm	coding	55842832	2826372	WUR	Ok	New	Libertas	0.698324	FORWARD	InfiniumII
PotVar0005169	TTATGATAATGCACATcTATTTGTCTTTAATAATGGGACAGAGACTATCAAAATTAAGTC[A/C]	PGSC0003DMB000000008	ST4.03ch10	EC_south_arm	coding	55842941	2826481	WUR	Failed	Unknown			FORWARD	InfiniumII
PotVar0005201	tTGAGAgACATATAGTTATAACTTaTAACACACAaTATCTCTATATgTTGTGGATCCATA[A/C]	PGSC0003DMB000000008	ST4.03ch10	EC_south_arm	Non coding	55843263	2826803	WUR	Failed	Unknown			FORWARD	InfiniumII
PotVar0005213	TgTTTGGGCcCATTCGGTCTCAAAGGACTTGATCAATTGGATCCCACTTGAACCCGCTAT[T/C]	PGSC0003DMB000000008	ST4.03ch10	EC_south_arm	coding	55854933	2838473	WUR	Ok	Old	Early Rose	15.4286	FORWARD	InfiniumII
PotVar0005214	GATCCCACTTGAACCCGCTATcTACCCGTCCAAAGTATTTGACAAGTATGGTACATGGTC[T/C]	PGSC0003DMB000000008	ST4.03ch10	EC_south_arm	coding	55854972	2838512	WUR	Failed	Unknown			FORWARD	InfiniumII
PotVar0005218	NNN[T/C]TATGCAATCCCgGCTAACATgTCTGATCCATATCTTCGTAAGTGGATCAAGCCCGAtAAC	PGSC0003DMB000000008	ST4.03ch10	EC_south_arm	coding	55855056	2838596	WUR	Failed	Unknown			FORWARD	InfiniumII
PotVar0005220	NNN[A/G]TCTGATCCATATCTTCGTAAGTGGATCAAGCCCGAtAACAATCCATTGATTGTTGCTGAc	PGSC0003DMB000000008	ST4.03ch10	EC_south_arm	coding	55855077	2838617	WUR	Failed	Unknown			FORWARD	InfiniumII
PotVar0005221	AAAtTATGCAATCCCgGCTAACATgTCTGATCCATATCTTCGTAAGTGGATCAAGCCCGA[T/C]	PGSC0003DMB000000008	ST4.03ch10	EC_south_arm	coding	55855113	2838653	WUR	Ok	Old	Yam	6.74528	FORWARD	InfiniumII
PotVar0005223	CAATCCATTGATTGTTGCTGAcAAAACCATCAACAAAAGCCAATTTCGTGATCCAACAAC[A/C]	PGSC0003DMB000000008	ST4.03ch10	EC_south_arm	coding	55855176	2838716	WUR	Failed	Unknown			FORWARD	InfiniumII
PotVar0005239	ACTCCACTCaGCcCcgGGTACTGGAAATTGGGAATGTCCTGATTTTTTTCCAGTGTCATT[A/G]	PGSC0003DMB000000008	ST4.03ch10	EC_south_arm	coding	55855359	2838899	WUR	Failed	Unknown			FORWARD	InfiniumII
PotVar0005243	NNN[A/G]AAGACATTAAACATGTTCTTAAgGTTAGCTTTGATGTTACtAGGTTTGATCATTACACAa	PGSC0003DMB000000008	ST4.03ch10	EC_south_arm	coding	55855396	2838936	WUR	Ok	Old	Vitelotte Noire	1.86916	FORWARD	InfiniumII
PotVar0005246	NNN[A/G]TTGGTACATATGACACCAAAAAGGATaAaTACtTTCCGGATAaCACTTCTaTTGATGGAT	PGSC0003DMB000000008	ST4.03ch10	EC_south_arm	Unknown	55855456	2838996	WUR	Not on Array	Unknown			FORWARD	InfiniumII
PotVar0005255	NNN[A/G]TGGCAAGAATCGTAGGATTTTGTTGGGTTGGGCTAATGAATCAGATACtgtTGATAACGA	PGSC0003DMB000000008	ST4.03ch10	EC_south_arm	coding	55855574	2839114	WUR	Failed	Unknown			FORWARD	InfiniumII
PotVar0005256	ATTCTTTGATAaTGGCAAGAATCGTAGGATTTTGTTGGGTTGGGCTAATGAATCAGATAC[T/G]	PGSC0003DMB000000008	ST4.03ch10	EC_south_arm	coding	55855623	2839163	WUR	Ok	Old	Yam	24.2188	FORWARD	InfiniumII
PotVar0005286	NNN[A/G]CAGGCTGATGTTGAAGTGATTTTCTCATTCaCAAGTTTGGAtAAGGCAGAGCcATTTGAT	PGSC0003DMB000000008	ST4.03ch10	EC_south_arm	Unknown	55855904	2839444	WUR	Not on Array	Unknown			FORWARD	InfiniumII
PotVar0005291	TTTCTCATTCaCAAGTTTGGAtAAGGCAGAGCcATTTGATCCTAGTTGGGCTGATCTTTA[T/C]	PGSC0003DMB000000008	ST4.03ch10	EC_south_arm	coding	55855985	2839525	WUR	Ok	Old	Paterson'S Victoria	1.4459	FORWARD	InfiniumII
PotVar0005293	NNN[T/C]GGTCCAAGGTGGACTTGGGCCTTTTGGGCTcCTAACTTTGGCTTCtAAAAActTAGAAGA	PGSC0003DMB000000008	ST4.03ch10	EC_south_arm	coding	55856017	2839557	WUR	Failed	Unknown			FORWARD	InfiniumII
PotVar0005302	AAActTAGAAGAATACACACCCGTTTTCTTcaGAATTTTCAAGaCTCAtGATAAATACAA[A/G]	PGSC0003DMB000000008	ST4.03ch10	EC_south_arm	coding	55856126	2839666	WUR	Failed	Unknown			FORWARD	InfiniumII
PotVar0005305	ATAAATACAAgGTTCTtATGTGTTCCGATGCcTCAAGGTTTGTTCTTTCATTTTTTAAAC[A/G]	PGSC0003DMB000000008	ST4.03ch10	EC_south_arm	Non coding	55856176	2839716	WUR	Failed	Unknown			FORWARD	InfiniumII
PotVar0005315	TTGTTTATTTGTTTCCATTGATGTCACCAGGTCAAGCCTAAAGAATGAAACAACTATGTA[T/C]	PGSC0003DMB000000008	ST4.03ch10	EC_south_arm	coding	55856301	2839841	WUR	Failed	Unknown			FORWARD	InfiniumII
PotVar0005316	AAAGAATGAAACAACTATGTAtAAACCATCATTTGCTGGATATGTAGATGTAGATTTAGC[A/G]	PGSC0003DMB000000008	ST4.03ch10	EC_south_arm	coding	55856340	2839880	WUR	Failed	Unknown			FORWARD	InfiniumII
PotVar0005331	ATTTGgTTgTATTTCAGATTGATCATTCGgTAGTGGAAAGTTTTGGTGCTGGAGGAAAAA[T/C]	PGSC0003DMB000000008	ST4.03ch10	EC_south_arm	coding	55856492	2840032	WUR	Failed	Unknown			FORWARD	InfiniumII
PotVar0005335	CGgTAGTGGAAAGTTTTGGTGCTGGAGGAAAAAcaTGCATtACATCAAGgGTTTATCCAA[T/C]N	PGSC0003DMB000000008	ST4.03ch10	EC_south_arm	coding	55856519	2840059	WUR	Ok	Old	Vitelotte Noire	0.325885	FORWARD	InfiniumII
PotVar0005344	NNN[A/G]TTGAGACTCTAAATGCTTGGAGCATGGCTAAtGCAAAGTTGCACTAGAACATTGGGAGAA	PGSC0003DMB000000008	ST4.03ch10	EC_south_arm	coding	55856581	2840121	WUR	Ok	New	Am 78-3704	0.794393	FORWARD	InfiniumII
PotVar0005363	NNN[A/G]GGATAATGAGACCATCTCTcTAcCCTTCTCTACTTAAATATTGAACTGGgcTCgAAnTTG	PGSC0003DMB000000008	ST4.03ch10	EC_south_arm	Non coding	55856882	2840422	WUR	Failed	Unknown			FORWARD	InfiniumII
PotVar0005385	GAcAACAATTCAAACaTcCCTCAAGgCTAAGAATGTTTCTCAATGAATTTTTACACAGAA[A/C]	PGSC0003DMB000000008	ST4.03ch10	EC_south_arm	Non coding	55857072	2840612	WUR	Failed	Unknown			FORWARD	InfiniumII
PotVar0005394	AGTnAAACaacAGTAATTTTgAAGCTTgGCAACTCTTgCAAGTTTTCAATATCTGTTTTG[A/G]	PGSC0003DMB000000008	ST4.03ch10	EC_south_arm	Non coding	55857141	2840681	WUR	Failed	Unknown			FORWARD	InfiniumII
PotVar0005403	NNN[T/C]GAAGTAATATTTTGGTATATATGTTACTTTTTTCTTCCTCCTTTCAAACATATAAGAATG	PGSC0003DMB000000008	ST4.03ch10	EC_south_arm	Non coding	55857233	2840773	WUR	Failed	Unknown			FORWARD	InfiniumII
PotVar0005442	GATAGAGGACATTATTACATCTGCAAATGCAAAACAACCAAGGTTAAcGAAGAGAAGTTA[T/C]	PGSC0003DMB000000008	ST4.03ch10	EC_south_arm	non coding	56582706	3566246	WUR	Ok	Old	Vitelotte Noire	0.18622	FORWARD	InfiniumII
PotVar0005448	NNN[A/G]AACAAAAAAATGAAAACGATGCAACTTTGTATGGTCTAAGTTGGTTATTCCAGCCATCCT	PGSC0003DMB000000008	ST4.03ch10	EC_south_arm	Non coding	56582848	3566388	WUR	Failed	Unknown			FORWARD	InfiniumII
PotVar0005449	AAAAAAATGAAAACGATGCAACTTTGTATGGTCTAAGTTGGTTATTCCAGCCATCCTCTA[A/C]	PGSC0003DMB000000008	ST4.03ch10	EC_south_arm	non coding	56582912	3566452	WUR	Ok	Old	Yam	40.2361	FORWARD	InfiniumII
PotVar0005450	GTTGGTTATTCCAGCCATCCTCTAaAGGAAATGGTGCAAGTGATCCAATTAGAGAATGGT[A/G]	PGSC0003DMB000000008	ST4.03ch10	EC_south_arm	non coding	56582948	3566488	WUR	Ok	New	CARDINAL	1.72897	FORWARD	InfiniumII
PotVar0005465	CACCcATATCATGGgGGCAGCAGAGAAAATACAAGTACATTATACAATtAAGTCATGATG[A/G]	PGSC0003DMB000000008	ST4.03ch10	EC_south_arm	non coding	56583107	3566647	WUR	Ok	New	Nadine	0.27933	FORWARD	InfiniumII
PotVar0005494	NNN[T/C]GCATGAATTTCAAAGACgGTCCAAATATCAAGaTCAAAAGTCAAAgCCATGAnnGTACCT	PGSC0003DMB000000008	ST4.03ch10	EC_south_arm	Non coding	56583392	3566932	WUR	Failed	Unknown			FORWARD	InfiniumII
PotVar0005519	CTaCCTGtTATTTTTCTTATTTTAGTaGTAAAGCCATTTgTAAAACAATACTCTCCTCCC[A/C]	PGSC0003DMB000000008	ST4.03ch10	EC_south_arm	Unknown	56583731	3567271	WUR	Not on Array	Unknown			FORWARD	InfiniumII
PotVar0005523	AGTCAGGTTTTTATGTAGTCaGAGGTACATGGAGcTATCCTTATCCAAGATAACCTTCAC[A/G]	PGSC0003DMB000000008	ST4.03ch10	EC_south_arm	Non coding	56583793	3567333	WUR	Failed	Unknown			FORWARD	InfiniumII
PotVar0005531	ACgGATGAaTTAGTTAATTATTTCCTACTtCATTACAAGGTAGCAGaCTATCTTTGAAAT[A/G]	PGSC0003DMB000000008	ST4.03ch10	EC_south_arm	non coding	56583884	3567424	WUR	Ok	New	Am 78-3704	0.512104	FORWARD	InfiniumII
PotVar0005543	ATAAGTTcGTGAATTCAAATGTAAAAATTGGATGGCATCCTGAATGCATCTTCAGGTTTG[A/G]	PGSC0003DMB000000008	ST4.03ch10	EC_south_arm	non coding	56584015	3567555	WUR	Ok	New	Nadine	0.27933	FORWARD	InfiniumII
PotVar0005549	GATCAAATGCAAAGTTAACACGATTcGTCCTAACAGAGTTTGATATTTGGACAAATTCTT[T/C]	PGSC0003DMB000000008	ST4.03ch10	EC_south_arm	non coding	56584106	3567646	WUR	Ok	Old	Pink Firr Apple	12.5486	FORWARD	InfiniumII
PotVar0005576	NNN[A/C]GAAGCTGAGTACCTTTGTACTCTAATCCCCACTTTAGCTTTACCATCACATGCTTTCCAG	PGSC0003DMB000000008	ST4.03ch10	EC_south_arm	non coding	56584461	3568001	WUR	Ok	Old	Yam	3.58473	FORWARD	InfiniumII
PotVar0005589	TTATATTAGCCaAGATaCGAAcTTCTGTAATACACTGAAGATTCACAGTACCAAACACTT[A/G]	PGSC0003DMB000000008	ST4.03ch10	EC_south_arm	non coding	56584743	3568283	WUR	Ok	Old	Peerless	4.7486	FORWARD	InfiniumII
PotVar0005590	NNN[T/C]GAAATATGATGCACCAATACTTTATACTTGGTAATTCTGCTAGACAAATGACAAGCTTTT	PGSC0003DMB000000008	ST4.03ch10	EC_south_arm	non coding	56584744	3568284	WUR	Ok	Old	Yam	39.6536	FORWARD	InfiniumII
PotVar0005597	NNN[A/G]AATGCTTTTCTGTTGATTCTTGGATCTAGTTGATTAAACCATCTCAATCTACAACTTTTC	PGSC0003DMB000000008	ST4.03ch10	EC_south_arm	coding	56627378	3610918	WUR	Ok	Old	Yam	4.51583	FORWARD	InfiniumII
PotVar0005603	NNN[T/C]CCTTCCAATTCTGGAGAAtTTGACACTCAtAGACAAATTGTTACCAGTACAGCTTTGTAA	PGSC0003DMB000000008	ST4.03ch10	EC_south_arm	non coding	56858197	3841737	WUR	Ok	Old	Yam	36.3252	FORWARD	InfiniumII
PotVar0005609	NNN[A/C]TTTCTTGATGCTGGGGAACTAGAAGAGGATACAGGTAGTGGTGATGTTTTCTATTTtTCT	PGSC0003DMB000000008	ST4.03ch10	EC_south_arm	non coding	56858308	3841848	WUR	Ok	New	Am 78-3704	0.558659	FORWARD	InfiniumII
PotVar0005610	AGCcTTTCTTGATGCTGGGGAACTAGAAGAGGATACAGGTAGTGGTGATGTTTTCTATTT[T/C]	PGSC0003DMB000000008	ST4.03ch10	EC_south_arm	non coding	56858365	3841905	WUR	Ok	Old	Yam	43.9366	FORWARD	InfiniumII
PotVar0005644	NNN[T/C]TATCATTGGATACATTCTAAACTTGCTCTgCCAAGCAAACTGTTGTCCTACTTGTGTTTc	PGSC0003DMB000000008	ST4.03ch10	EC_south_arm	non coding	56860555	3844095	WUR	Ok	Old	Myatt'S Ashleaf	14.4962	FORWARD	InfiniumII
PotVar0005654	CAaCATTCAGATAGCAGCTGTCCCATTTCCTGGCAGAAGCTATCATGGCATTGTTTTCTT[A/G]	PGSC0003DMB000000008	ST4.03ch10	EC_south_arm	coding	56860762	3844302	WUR	Ok	New	Nadine	0.27933	FORWARD	InfiniumII
PotVar0005655	GTCCCATTTCCTGGCAGAAGCTATCATGGCATTGTTTTCTTgAGGAACTTCTCAACTTTG[A/G]	PGSC0003DMB000000008	ST4.03ch10	EC_south_arm	Unknown	56860781	3844321	WUR	Not on Array	Unknown			FORWARD	InfiniumII
PotVar0005660	NNN[A/G]TTTCAGTGGCCTGCCTAACCCAATCAGATGCTCCACAACGTTCTGAGGAGTGGTTTgCCC	PGSC0003DMB000000008	ST4.03ch10	EC_south_arm	coding	56860835	3844375	WUR	Ok	New	Am 78-3704	0.558659	FORWARD	InfiniumII
PotVar0005662	CAAAGACAAATTGACTACAAGCACCTTCAGCACTGCTTTAGGATTCTGGAAAGGGAATCG[A/G]	PGSC0003DMB000000008	ST4.03ch10	EC_south_arm	coding	56860960	3844500	WUR	Ok	Old	Myatt'S Ashleaf	21.4618	FORWARD	InfiniumII
PotVar0005666	NNN[A/G]AGCAGGAGTGCCATGGATTGGGGTGTTCTCATGGAAGCAgTAGCCATAGAACGCTATAAA	PGSC0003DMB000000008	ST4.03ch10	EC_south_arm	coding	56861020	3844560	WUR	Ok	Old	Yam	45.6831	FORWARD	InfiniumII
PotVar0005667	NNN[T/G]TAGCCATAGAACGCTATAAAAGCATCACTGGTCGTGATGTGAGCTCACTCGGGTTCGCAG	PGSC0003DMB000000008	ST4.03ch10	EC_south_arm	coding	56861060	3844600	WUR	Failed	Unknown			FORWARD	InfiniumII
PotVar0005668	TAGAACGCTATAAAAGCATCACTGGTCGTGATGTGAGCTCACTCGGGTTCGCAGTCCATT[T/C]	PGSC0003DMB000000008	ST4.03ch10	EC_south_arm	coding	56861127	3844667	WUR	Ok	Old	Jaune D'Or	7.08955	FORWARD	InfiniumII
PotVar0005671	NNN[A/G]TTGGTGCCTCCCCGGATGGTCTTCTTGGAAGCTTGCCTGGAGGTGGGATCCTGGAAGTGA	PGSC0003DMB000000008	ST4.03ch10	EC_south_arm	coding	56861147	3844687	WUR	Ok	New	Fianna	0.931099	FORWARD	InfiniumII
PotVar0005672	TCCATACAACAAAGGAAAACCAGAAAAGGGTCTCCCGTGGTCAACTATGCCATTCTACTA[T/C]	PGSC0003DMB000000008	ST4.03ch10	EC_south_arm	coding	56861272	3844812	WUR	Ok	Old	Yam	23.5902	FORWARD	InfiniumII
PotVar0005673	NNN[A/G]GTGCAAGGGCAAATGGAAATCATGGACAGAGATTGGGTTGATGTgTATTGTTGGACACCA	PGSC0003DMB000000008	ST4.03ch10	EC_south_arm	coding	56861281	3844821	WUR	Ok	New	Fianna	0.372439	FORWARD	InfiniumII
PotVar0005681	NNN[T/C]AAACCAACATCAACACAcAAAAAAACAGGACTtGTCATTTCAAGAAGCTTGAAGTTGGCA	PGSC0003DMB000000008	ST4.03ch10	EC_south_arm	coding	56861485	3845025	WUR	Ok	Old	Peerless	4.47761	FORWARD	InfiniumII
PotVar0005682	NNN[T/C]AAAAAAACAGGACTtGTCATTTCAAGAAGCTTGAAGTTGGCAGGTGAGTCAAAGATGTTG	PGSC0003DMB000000008	ST4.03ch10	EC_south_arm	coding	56861503	3845043	WUR	Ok	Old	Vitelotte Noire	0.18622	FORWARD	InfiniumII
PotVar0005683	NNN[T/G]GTCATTTCAAGAAGCTTGAAGTTGGCAGGTGAGTCAAAGATGTTGTGCAGGGATATTGCT	PGSC0003DMB000000008	ST4.03ch10	EC_south_arm	coding	56861518	3845058	WUR	Ok	Old	Yam	5.36381	FORWARD	InfiniumII
PotVar0005685	NNN[A/G]CGCAAGTTGATGATTTTTTTTGGTGAAGGAgcgCCTTATCgCCATTTTTCnnGGCGAATC	PGSC0003DMB000000008	ST4.03ch10	EC_south_arm	non coding	56861624	3845164	WUR	Ok	New	Am 78-3704	0.558659	FORWARD	InfiniumII
PotVar0005695	NNN[T/C]GTACGCCTGTTTTCTAgAgcTTGGCATCTTgATAGCTAgTCTATATGGTCgAAGnnnGGA	PGSC0003DMB000000008	ST4.03ch10	EC_south_arm	non coding	56861753	3845293	WUR	Ok	Old	Yam	7.52841	FORWARD	InfiniumII
PotVar0005707	NNN[A/G]CCACATTGTGCTAGAGTTCCACTTGTtAtAGTtTTGAAATCCAGCAtgGTAgATGTTCGA	PGSC0003DMB000000008	ST4.03ch10	EC_south_arm	non coding	56861831	3845371	WUR	Ok	Old	Yam	30.3172	FORWARD	InfiniumII
PotVar0005740	CATAGATCTATTGATTTGTTATGTTTTTTTTTAAAAAAAACTCTTAGAGTCACTCCATTC[A/G]	PGSC0003DMB000000009	ST4.03ch11	HC_north_border	Non coding	16149066	1482304	WUR	Failed	Unknown			FORWARD	InfiniumII
PotVar0005745	cCTTTTATTTGAGtCAATGaTTAGTcTTCGTATTGTAGTCAAGTGACTAGTTTGGAACTT[T/C]	PGSC0003DMB000000009	ST4.03ch11	HC_north_border	Non coding	16149000	1482370	WUR	Failed	Unknown			FORWARD	InfiniumII
PotVar0005748	NNN[T/C]GTGACAATTAGATCAATGATAGATATTATGTTGTGGTTTATAGTTGCTATTAGTTGTGTT	PGSC0003DMB000000009	ST4.03ch11	HC_north_border	non coding	16148966	1482404	WUR	Ok	Old	Flourball (Sutton's)	8.01887	FORWARD	InfiniumII
PotVar0005754	TAGTTGTGTTGTGAATTTttgAGACAaGAAAaTTCAGGATAGGCCTAAAAATAAAGGAAA[T/C]	PGSC0003DMB000000009	ST4.03ch11	HC_north_border	Non coding	16148855	1482515	WUR	Failed	Unknown			FORWARD	InfiniumII
PotVar0005759	NNN[A/G]ATTTTCTGTAGAATTCTGGTaAgGCTTGCTTTGGGgTTCTCtCCCTTAGCGcCAGTCATG	PGSC0003DMB000000009	ST4.03ch11	HC_north_border	Non coding	16148847	1482523	WUR	Failed	Unknown			FORWARD	InfiniumII
PotVar0005803	AaAATATCCGCATATGTAAAAAACATGAATTTTCTCTtTATCAGATCTTGATCTGTTTTT[T/C]N	PGSC0003DMB000000009	ST4.03ch11	HC_north_border	non coding	16140925	1490445	WUR	Ok	New	Vtn 62-33-3	1.81564	FORWARD	InfiniumII
PotVar0005807	NNN[A/G]AATTGCAGGATTGTTTGATTGTTCTTCTGAACCTGAATTTGTTGGAAACGAAATTGTTAA	PGSC0003DMB000000009	ST4.03ch11	HC_north_border	non coding	16140890	1490480	WUR	Ok	Old	Yam	12.8492	FORWARD	InfiniumII
PotVar0005816	NNN[T/C]ACTGGTGGGGATGATCTTGAAGATAATGATGAAACCCTGGATGATTACTTAGGTCGTGAC	PGSC0003DMB000000009	ST4.03ch11	HC_north_border	coding	16140682	1490688	WUR	Ok	Old	Flourball (Sutton's)	7.58845	FORWARD	InfiniumII
PotVar0005817	TGGGGATGATCTTGAAGATAATGATGAAACCCTGGATGATTACTTAGGTCGTGACTGCCC[T/C]	PGSC0003DMB000000009	ST4.03ch11	HC_north_border	coding	16140616	1490754	WUR	Ok	New	Urgenta	1.53631	FORWARD	InfiniumII
PotVar0005823	ACTTATAGTCtgTTTGcCCAAACTtTTGGGAGGCCAAAAATGCTTATTTTAAAAAAGTGA[A/G]	PGSC0003DMB000000009	ST4.03ch11	HC_north_border	Non coding	16140526	1490844	WUR	Failed	Unknown			FORWARD	InfiniumII
PotVar0005840	NNN[T/G]TTTGAAAAACAACTTTTCAAAAATAAGTTGATTTTAGAAGCTTGACCAAACATGCTATTa	PGSC0003DMB000000009	ST4.03ch11	HC_north_border	non coding	16140211	1491159	WUR	Ok	New	Aurora	1.35009	FORWARD	InfiniumII
PotVar0005841	tTTTGAAAAACAACTTTTCAAAAATAAGTTGATTTTAGAAGCTTGACCAAACATGCTATT[A/G]	PGSC0003DMB000000009	ST4.03ch11	HC_north_border	non coding	16140151	1491219	WUR	Ok	Old	Myatt'S Ashleaf	27.3166	FORWARD	InfiniumII
PotVar0005842	NNN[A/G]TAAGCTACTTGATTTTATTTGTAATTAGAAAATTTGTTAAAAAGGTTTcgTCTTaTTTtT	PGSC0003DMB000000009	ST4.03ch11	HC_north_border	non coding	16140136	1491234	WUR	Ok	New	Aurora	2.23464	FORWARD	InfiniumII
PotVar0005859	NNN[T/C]TAGAAACAATAGCTTGTGGGATGAATCTAGTACATCTGAAGAAAAgAATGCAAAAGTAAA	PGSC0003DMB000000009	ST4.03ch11	HC_north_border	non coding	16139962	1491408	WUR	Ok	New	Aurora	1.35009	FORWARD	InfiniumII
PotVar0005861	AAAAgAATGCAAAAGTAAAAGTGTTTTCTTTTGAGGGTGGGGATGGGTAGAGGCAAGAAT[T/C]	PGSC0003DMB000000009	ST4.03ch11	HC_north_border	non coding	16139860	1491510	WUR	Ok	Old	Yam	15.1586	FORWARD	InfiniumII
PotVar0005887	GCaAGTGCTTTTCGATAACAAGACTAAAGAcCCTTTGAAGAAAGCTGAACAATTGAAACA[A/G]	PGSC0003DMB000000009	ST4.03ch11	HC_north_border	coding	16139318	1492052	WUR	Ok	New	Mara	0.744879	FORWARD	InfiniumII
PotVar0005888	NNN[T/G]TTCCTGGTAAATGTGGTTGTAGAGAATAATGCTGGcAAaCCATATACAGATGACTTGTTC	PGSC0003DMB000000009	ST4.03ch11	HC_north_border	coding	16139312	1492058	WUR	Ok	New	Ve 71-105	1.54494	FORWARD	InfiniumII
PotVar0005899	AAGAGCAACTGAAGCGAATAACTGAAGTGGTATGTTTGATCTTTATTGAACTCTTTTGCT[A/G]	PGSC0003DMB000000009	ST4.03ch11	HC_north_border	non coding	16138989	1492381	WUR	Ok	Old	Yam	45.9888	FORWARD	InfiniumII
PotVar0005903	TCCCTCTGCCTGCTCTCACAAGACTCAACTCTCGTGGTGAGAGTGTCAATAGAAgTCTGG[A/G]N	PGSC0003DMB000000009	ST4.03ch09	HC_central	Non coding	38654934	3609469	WUR	Failed	Unknown			FORWARD	InfiniumII
PotVar0005911	NNN[T/C]ATTCCAATGTGTAATGTAAcTTTGACATTTCcTCTAATCgGCAAAGAAtCcTATTTTTTG	PGSC0003DMB000000010	ST4.03ch01	HC_south_border	Non coding	61280181	433816	WUR	Failed	Unknown			FORWARD	InfiniumII
PotVar0005913	GATTAATGATATTAATATAGTATtGTCTcATTCCAATGTGTAATGTAAcTTTGACATTTC[T/C]	PGSC0003DMB000000010	ST4.03ch01	HC_south_border	Non coding	61280149	433848	WUR	Failed	Unknown			FORWARD	InfiniumII
PotVar0005918	tCcTATTTTTTGtGCAAAAATGTCAGGAGCAGAATGTATGAAGAATCCACCAACCCTCAA[T/C]	PGSC0003DMB000000010	ST4.03ch01	HC_south_border	coding	61280072	433925	WUR	Ok	Old	Kepplestone Kidney	2.28119	FORWARD	InfiniumII
PotVar0005919	TGTCAGGAGCAGAATGTATGAAGAATCCACCAACCCTCAAcTCAGCTTCTGGAATTGGAA[A/G]	PGSC0003DMB000000010	ST4.03ch01	HC_south_border	coding	61280052	433945	WUR	Ok	Old	Yam	1.07076	FORWARD	InfiniumII
PotVar0005924	NNN[T/G]TGGATCTATTCATTCCAAACTTGCCATTCTTCTCATaTCTGATGTATTTGGTAAACAtcA	PGSC0003DMB000000010	ST4.03ch01	HC_south_border	coding	61280016	433981	WUR	Ok	New	Nadine	1.35261	FORWARD	InfiniumII
PotVar0005963	NNN[T/C]GAGTGTCTAAATGGAATATCCTGACACACTGCAGACCATGTATTAAGTCCTTTTTTACTT	PGSC0003DMB000000010	ST4.03ch01	HC_south_border	Non coding	61279649	434348	WUR	Failed	Unknown			FORWARD	InfiniumII
PotVar0005964	ATCCTAATGATGAAAACATGTTTGACTTCCAATAGGCCTCATGACACTTCAATATCCATC[T/C]	PGSC0003DMB000000010	ST4.03ch01	HC_south_border	non coding	61279444	434553	WUR	Ok	Old	Paterson'S Victoria	4.30712	FORWARD	InfiniumII
PotVar0005994	NNN[T/G]CAGGGTACTTGGTGGTTgTTCCtGATTTCTTCTATGGTGAACCTTTGGATCGcGAGAAAC	PGSC0003DMB000000010	ST4.03ch01	HC_south_border	coding	61279177	434820	WUR	Ok	Old	Yam	28.5914	FORWARD	InfiniumII
PotVar0005998	GGTGGTTgTTCCtGATTTCTTCTATGGTGAACCTTTGGATCGcGAGAAACATGACTTACA[A/G]	PGSC0003DMB000000010	ST4.03ch01	HC_south_border	coding	61279106	434891	WUR	Ok	New	Folva	0.0465549	FORWARD	InfiniumII
PotVar0005999	GGTGAACCTTTGGATCGcGAGAAACATGACTTACAgACATGGTTCAAAGATCATGGCATT[A/G]	PGSC0003DMB000000010	ST4.03ch01	HC_south_border	Unkown	61279081	434916	WUR	Ok	New	SARPO MIRA	0.27933	FORWARD	InfiniumII
PotVar0006022	NNN[A/G]GTTGAATCTTTGAAGAGTAAAGGTGTTTCcGcgATAGGGGCAGCAGGCTTTTGCTGGGGa	PGSC0003DMB000000010	ST4.03ch01	HC_south_border	Unknown	61278844	435153	WUR	Not on Array	Unknown			FORWARD	InfiniumII
PotVar0006050	TgCTGCAGTTATCTTGCATCCTGGTCCtATTACaGTTGATGACATAAATGGTACATTCTT[T/C]	PGSC0003DMB000000010	ST4.03ch01	HC_south_border	non coding	61278594	435403	WUR	Ok	Old	Yam	37.3127	FORWARD	InfiniumII
PotVar0006051	CTTGCATCCTGGTCCtATTACaGTTGATGACATAAATGGTACATTCTTtGATTAATTTCT[A/C]	PGSC0003DMB000000010	ST4.03ch01	HC_south_border	non coding	61278582	435415	WUR	Ok	Old	Yam	23.4833	FORWARD	InfiniumII
PotVar0006066	NNN[T/C]TGCAATATTAGCAGCTGAACAtGACcATATTTTCCCtcCTGACCAAGCAAAGCTACTAGc	PGSC0003DMB000000010	ST4.03ch01	HC_south_border	coding	61278507	435490	WUR	Failed	Unknown			FORWARD	InfiniumII
PotVar0006074	NNN[T/C]CTGAGGTAAGTtGTATCtTTTAAGCATTTAGACATGTAGAAGAAGATCATTATATGCAAG	PGSC0003DMB000000010	ST4.03ch01	HC_south_border	coding	61278427	435570	WUR	Ok	New	Aurora	3.57815	FORWARD	InfiniumII
PotVar0006076	NNN[T/G]TTTAAGCATTTAGACATGTAGAAGAAGATCATTATATGCAAGTTTACTATTAGATTCATG	PGSC0003DMB000000010	ST4.03ch01	HC_south_border	Non coding	61278409	435588	WUR	Failed	Unknown			FORWARD	InfiniumII
PotVar0006081	NNN[A/G]TTGTTAATATTATTATGTCGGGTCCTGAGTGTTGTGAAAATCCACCAAATTAcCTGnGcG	PGSC0003DMB000000010	ST4.03ch01	HC_south_border	Non coding	61270346	443651	WUR	Failed	Unknown			FORWARD	InfiniumII
PotVar0006082	nnnTAACaTTGTTAATATTATTATGTCGGGTCCTGAGTGTTGTGAAAATCCACCAAATTA[T/C]	PGSC0003DMB000000010	ST4.03ch01	HC_south_border	coding	61270293	443704	WUR	Ok	Old	Paterson'S Victoria	2.88641	FORWARD	InfiniumII
PotVar0006102	ATAGATATATATATATCCTTTGCTTTCAAAATTATAGAAAGCTTGCAGACAAAGTTGCAG[A/C]	PGSC0003DMB000000010	ST4.03ch01	HC_south_border	coding	61269796	444201	WUR	Failed	Unknown			FORWARD	InfiniumII
PotVar0006104	AGAAAGCTTGCAGACAAAGTTGCAGcAGCTGGcTTCTATGTAGTAGTCCCTGATTTCCTT[T/C]	PGSC0003DMB000000010	ST4.03ch01	HC_south_border	coding	61269761	444236	WUR	Ok	Old	Yam	17.9644	FORWARD	InfiniumII
PotVar0006105	NNN[A/C]GATCCCCGTATACCTAATGATGAGAAGCCTTTAGAAGTATGGATAATAGATCATGGACCG	PGSC0003DMB000000010	ST4.03ch01	HC_south_border	coding	61269756	444241	WUR	Ok	Old	Vitelotte Noire	1.72253	FORWARD	InfiniumII
PotVar0006106	TCCCCGTATACCTAATGATGAGAAGCCTTTAGAAGTATGGATAATAGATCATGGACCGGT[A/G]	PGSC0003DMB000000010	ST4.03ch01	HC_south_border	Unkown	61269693	444304	WUR	Ok	Old	Yam	38.0907	FORWARD	InfiniumII
PotVar0006118	NNN[T/C]GAAGATGCAAAACCAGTTATTGAAGCTTTgAaGAGCAAtGGTGTAACAAAaATcGGAGCA	PGSC0003DMB000000010	ST4.03ch01	HC_south_border	coding	61269594	444403	WUR	Ok	New	Vtn 62-33-3	0.791434	FORWARD	InfiniumII
PotVar0006125	CTTTgAaGAGCAAtGGTGTAACAAAaATcGGAGCAGCAGGCTTCTGTTGGGGAGGTCATT[T/C]	PGSC0003DMB000000010	ST4.03ch01	HC_south_border	non coding	61269508	444489	WUR	Ok	Old	Myatt'S Ashleaf	11.8715	FORWARD	InfiniumII
PotVar0006140	CGTTCCAGCTAAGGTAGTCGTGGAACTAGCAAAATATGCTTATATCCAAGCTGCAGTGCT[A/G]	PGSC0003DMB000000010	ST4.03ch01	HC_south_border	coding	61269373	444624	WUR	Ok	Old	Yam	32.1695	FORWARD	InfiniumII
PotVar0006142	GTGGAACTAGCAAAATATGCTTATATCCAAGCTGCAGTGCTaTTgCATCCTTCATTTGTT[A/G]	PGSC0003DMB000000010	ST4.03ch01	HC_south_border	coding	61269354	444643	WUR	Ok	Old	Magnum Bonum	12.2439	FORWARD	InfiniumII
PotVar0006158	NNN[A/G]TAGCTGAAGAATGCCCACACCAACCGAGCAAGACTTTCACCATTGTGAGATCCAAAACCA	PGSC0003DMB000000010	ST4.03ch01	EC_south_arm	coding	71506337	1482251	WUR	Ok	Old	Yam	9.84142	FORWARD	InfiniumII
PotVar0006161	NNN[T/G]AACGTAGAAATtCCCTTTCAACTATATATTTCCTGAATACCACCTCAACCCAAAAAGGAA	PGSC0003DMB000000010	ST4.03ch01	EC_south_arm	non coding	71506530	1482444	WUR	Ok	New	Karakter	0.27933	FORWARD	InfiniumII
PotVar0006168	NNN[A/G]ACATGGAAGGATGGCAGGTCTTCGCTGCTGTAGAAAGTGAATGCACATTAACACATACCT	PGSC0003DMB000000010	ST4.03ch01	EC_south_arm	coding	71508560	1484474	WUR	Ok	Old	Vitelotte Noire	0.651769	FORWARD	InfiniumII
PotVar0006175	AAAAGAAATAGCATGAAAaTGTATGCTTATaCATAGCTAGAgAATGTCACCTGGTAAGGC[A/G]	PGSC0003DMB000000010	ST4.03ch01	EC_south_arm	non coding	71508730	1484644	WUR	Ok	Old	Vitelotte Noire	0.232775	FORWARD	InfiniumII
PotVar0006180	CCCAGTGTTTAACAATAAATGCCAACTGTCTTAATCGTACATCTATTTGTGCATAATCTC[T/G]	PGSC0003DMB000000010	ST4.03ch01	EC_south_arm	coding	71508897	1484811	WUR	Ok	New	IVP4X-184-42	0.0931099	FORWARD	InfiniumII
PotVar0006193	ATGTTGGCTTTACtTTGGACACCCTTCACGAATTTTCTGCCTACGCCACTGGGGACCTCC[T/C]	PGSC0003DMB000000010	ST4.03ch01	EC_south_arm	non coding	71509600	1485514	WUR	Ok	New	Nadine	0.418994	FORWARD	InfiniumII
PotVar0006194	NNN[A/G]GACTTCAAACGAAACGACTTGGGGCCCAAAAAACAGGTCGGATCTGATATTAATATTTAA	PGSC0003DMB000000010	ST4.03ch01	EC_south_arm	non coding	71509622	1485536	WUR	Ok	New	Vtn 62-33-3	1.81564	FORWARD	InfiniumII
PotVar0006198	TAAATTGACATTCATAATATTAATGAAAGTAAATGTTATGAAGTCAAAAGTGCCTTTCAT[A/G]	PGSC0003DMB000000010	ST4.03ch01	EC_south_arm	non coding	71509842	1485756	WUR	Ok	Old	Yam	15.309	FORWARD	InfiniumII
PotVar0006219	GTGTGAGTATACATATGTATCAATTATTTCCTTTATTGTCTCCAAGATCTATCGGAAACA[A/G]	PGSC0003DMB000000010	ST4.03ch01	EC_south_arm	non coding	71510228	1486142	WUR	Ok	New	Karakter	0.560748	FORWARD	InfiniumII
PotVar0006221	NNN[A/G]CGTACATCCTTGATCCTACCCTCCCTAAACCCCACTAGTGGGATTATAGTGGGTATGTCa	PGSC0003DMB000000010	ST4.03ch01	EC_south_arm	non coding	71510262	1486176	WUR	Ok	New	Vtn 62-33-3	0.791434	FORWARD	InfiniumII
PotVar0006227	AATTCnnTTTATTTTCTACAGGAAATATGCAAGGACATAAATTACTTATTAGATTAAAAA[T/C]	PGSC0003DMB000000010	ST4.03ch01	EC_south_arm	non coding	71510448	1486362	WUR	Ok	New	Karakter	0.18622	FORWARD	InfiniumII
PotVar0006233	ccCTCCTgGcCAGTCCTGGATTGGTCCCCGCTCTCCTTTGGCTGAGACCGACCCTAGTGC[A/G]	PGSC0003DMB000000010	ST4.03ch01	EC_south_arm	non coding	71510524	1486438	WUR	Ok	New	IVP4X-184-42	0.0465549	FORWARD	InfiniumII
PotVar0006243	GAATTGGCACATGATCCATAAACATAGAGCCGAGCATCAGGCCATTCCTTGCTAACAATT[T/C]	PGSC0003DMB000000010	ST4.03ch01	EC_south_arm	coding	71510837	1486751	WUR	Ok	Old	Yam	45.8955	FORWARD	InfiniumII
PotVar0006246	NNN[A/G]GACTCAAATGTTGCTAGGAAAGCACCATTCATCCTATTAATGTCACTCCGACATGCAATC	PGSC0003DMB000000010	ST4.03ch01	EC_south_arm	coding	71510896	1486810	WUR	Ok	Old	Yam	17.7705	FORWARD	InfiniumII
PotVar0006253	ATCAACAAGAGAAGTTAAGAGTAAAAGGgTAAAATGTAcGGAAAATCTTACATATTAGTT[T/C]	PGSC0003DMB000000010	ST4.03ch01	EC_south_arm	Non coding	71792311	1768225	WUR	Failed	Unknown			FORWARD	InfiniumII
PotVar0006259	NNN[A/C]TGTTTGACTATCTAAACTTATCTTCTTGGtGAGGGTTTGATTCCGAcCCATGCTTCAACC	PGSC0003DMB000000010	ST4.03ch01	EC_south_arm	non coding	71792370	1768284	WUR	Ok	Old	Yam	28.3757	FORWARD	InfiniumII
PotVar0006260	GTAAAAGGGTAAAATGtAtGGAAAATTTTAaTGTTTGACTATCTAAACTTATCTTCTTGG[T/C]	PGSC0003DMB000000010	ST4.03ch01	EC_south_arm	non coding	71792400	1768314	WUR	Ok	New	Lenape	1.90875	FORWARD	InfiniumII
PotVar0006265	AGAAaATATTgATAGTTGGTGGCACAGGTTACTTGGGTCAGCATCTTCTGCAAGAATTCA[A/C]	PGSC0003DMB000000010	ST4.03ch01	EC_south_arm	coding	71792649	1768563	WUR	Ok	Old	Yam	32.0764	FORWARD	InfiniumII
PotVar0006268	ATTCAcGGCAAtCCAAGATACTCTTCCATATGCTcTCTCATTAGCCTTTACCTACCACAC[T/C]	PGSC0003DMB000000010	ST4.03ch01	EC_south_arm	coding	71792704	1768618	WUR	Ok	Old	Yam	14.685	FORWARD	InfiniumII
PotVar0006273	NNN[A/G]GCAATGGCTTTGATGACATCTCACAaAATTTTGGGCAGGTTTGAATTTTACACTACAAAG	PGSC0003DMB000000010	ST4.03ch01	EC_south_arm	coding	71792774	1768688	WUR	Ok	Old	Myatt'S Ashleaf	7.12291	FORWARD	InfiniumII
PotVar0006278	NNN[T/C]CTCTTTTAGGGTTTCAAGAATTGCAATTATTTTGCTTGCATTTTCAGTTTTGgTGAcTGA	PGSC0003DMB000000010	ST4.03ch01	EC_south_arm	non coding	71792854	1768768	WUR	Ok	Old	Yam	9.21788	FORWARD	InfiniumII
PotVar0006285	NNN[A/G]CTAAATAGGTTCAACTAGTAATAAAATTTGAACACATAAATCCAATGGGTTGTGGTAGAA	PGSC0003DMB000000010	ST4.03ch01	EC_south_arm	non coding	71792980	1768894	WUR	Ok	Old	Myatt'S Ashleaf	5.394	FORWARD	InfiniumII
PotVar0006288	TTAGGTGTAGTCTTTGCTGTCTGTTTGTTGTCATCTAGGATAAATACCTGAAGTAGCTGG[T/G]N	PGSC0003DMB000000010	ST4.03ch01	EC_south_arm	Non coding	71793359	1769273	WUR	Failed	Unknown			FORWARD	InfiniumII
PotVar0006304	NNN[T/G]TCTTGAGCTGGTTATGCTTCTTAGGCTAACTGTGTTGGTTTCTATGGGGGAGGAGAATGG	PGSC0003DMB000000010	ST4.03ch01	EC_south_arm	non coding	71793676	1769590	WUR	Ok	Old	Myatt'S Ashleaf	3.35196	FORWARD	InfiniumII
PotVar0006305	GTAGATCAAGCTCTCTCACCTGTGATATAATTTTATCAAATTGTTGAATGTTCTCATGTG[A/G]	PGSC0003DMB000000010	ST4.03ch01	EC_south_arm	Non coding	71794755	1770669	WUR	Failed	Unknown			FORWARD	InfiniumII
PotVar0006306	TGATATAATTTTATCAAATTGTTGAATGTTCTCATGTGaCTGGATGAACAATCATTTAAT[T/C]	PGSC0003DMB000000010	ST4.03ch01	EC_south_arm	non coding	71794777	1770691	WUR	Ok	Old	Vitelotte Noire	3.35196	FORWARD	InfiniumII
PotVar0006319	NNN[T/C]AAATTACTCAAATTTTGCAATTTTGAGGAGCAGTATTATTTATGGACCTCAGACtGTCTC	PGSC0003DMB000000010	ST4.03ch01	EC_south_arm	coding	71794963	1770877	WUR	Ok	Old	Myatt'S Ashleaf	4.39509	FORWARD	InfiniumII
PotVar0006320	ATctGtAAATTACTCAAATTTTGCAATTTTGAGGAGCAGTATTATTTATGGACCTCAGAC[T/C]	PGSC0003DMB000000010	ST4.03ch01	EC_south_arm	coding	71795018	1770932	WUR	Ok	Old	Vitelotte Noire	1.76909	FORWARD	InfiniumII
PotVar0006333	TTCTAGTAAAGTTTCTGATGATACAATTTACTTGATTTTCCATCTCTCCTTGACTTTTGC[A/G]	PGSC0003DMB000000010	ST4.03ch01	EC_south_arm	Non coding	71796211	1772125	WUR	Failed	Unknown			FORWARD	InfiniumII
PotVar0006334	NNN[T/C]CACATGATATGTGTTGTTTCCAGAGAaGGAGCCAATGCAGTTACTTCTGAAcGTGGGTGG	PGSC0003DMB000000010	ST4.03ch01	EC_south_arm	Non coding	71796217	1772131	WUR	Failed	Unknown			FORWARD	InfiniumII
PotVar0006336	NNN[T/C]GTGGGTGGACCTGATCGAGTTTCCAGGGTTCAGATGGCTGAAGCTGTTGCACATATTCGA	PGSC0003DMB000000010	ST4.03ch01	EC_south_arm	coding	71796269	1772183	WUR	Ok	New	Vtn 62-33-3	1.4432	FORWARD	InfiniumII
PotVar0006338	TCAGTATCCTCATCAACTGTAAGTAACATTGGTTTAACATTaCCCTGACATTTGCATGCA[T/C]	PGSC0003DMB000000010	ST4.03ch01	EC_south_arm	non coding	71796414	1772328	WUR	Ok	Old	Katahdin	3.3054	FORWARD	InfiniumII
PotVar0006339	NNN[A/G]CACAAACAAATTTTCAGAAaTAGTCTCTTTACTTTTCTCATTTACCTTCTAGCTTCTnTG	PGSC0003DMB000000010	ST4.03ch01	EC_south_arm	non coding	71796417	1772331	WUR	Ok	Old	Vitelotte Noire	0.0465549	FORWARD	InfiniumII
PotVar0006353	NNN[A/G]TGTGTGTTATTATCTGAACATTATAGGTTAACCGCGGCGTTAAATCTCCAGCAGATATAT	PGSC0003DMB000000010	ST4.03ch01	EC_south_arm	non coding	71796626	1772540	WUR	Ok	New	Vtn 62-33-3	0.744879	FORWARD	InfiniumII
PotVar0006356	NNN[A/G]ATATGTCACCAACTTCATTTAGGGATGGTGTTAAATTGACACTTGAAGCTGAATTTGcTT	PGSC0003DMB000000010	ST4.03ch01	EC_south_arm	coding	71796719	1772633	WUR	Ok	Old	Yam	21.2406	FORWARD	InfiniumII
PotVar0006357	TCgATATGTCACCAACTTCATTTAGGGATGGTGTTAAATTGACACTTGAAGCTGAATTTG[T/C]	PGSC0003DMB000000010	ST4.03ch01	EC_south_arm	coding	71796777	1772691	WUR	Failed	Unknown			FORWARD	InfiniumII
PotVar0006381	TTTTTTCTGTGTTTTACTCCCCCCTCTTCTCATCCAACAATTTAGTAGGTCAGCAGTATG[A/C]	PGSC0003DMB000000010	ST4.03ch01	EC_south_arm	Unknown	72977023	2952937	WUR	Not on Array	Unknown			FORWARD	InfiniumII
PotVar0006383	CCATATCTGGGCAGTCACTCTACAGCGAAGGAACAAATGATTGTTTGTTTCCTCCTTCTC[A/G]	PGSC0003DMB000000010	ST4.03ch01	EC_south_arm	Non coding	72977128	2953042	WUR	Failed	Unknown			FORWARD	InfiniumII
PotVar0006384	GAACCTTTGTTCACTCATTTCCAAGCCTTTTGCAACTTCAATAAGTTGCTCATGAGAGAG[A/G]	PGSC0003DMB000000010	ST4.03ch01	EC_south_arm	coding	73206106	3182020	WUR	Ok	Old	Yam	3.25885	FORWARD	InfiniumII
PotVar0006386	AACCTTACTACCCGAATCCATCTGAATAAGCGGGCCAACCGGGTAAACGGTTGGCTTACC[A/G]	PGSC0003DMB000000010	ST4.03ch01	EC_south_arm	coding	73206247	3182161	WUR	Ok	New	Folva	0.232775	FORWARD	InfiniumII
PotVar0006388	NNN[T/C]CTTAAAGCTGTTtGCTATTATCCCTTCTGCCATTCCATACCTCTTCGcATGATGaAGAAG	PGSC0003DMB000000010	ST4.03ch01	EC_south_arm	Unknown	73206291	3182205	WUR	Not on Array	Unknown			FORWARD	InfiniumII
PotVar0006391	NNN[A/G]AGAAGCCATTTGTAAGATTCATCTTTCCGGTTTTGAaCCGGGTCGAGTAGATCCTTTCCG	PGSC0003DMB000000010	ST4.03ch01	EC_south_arm	coding	73206346	3182260	WUR	Ok	New	Folva	0.232775	FORWARD	InfiniumII
PotVar0006395	ATCGGgGTACAACCcGGAATCTGAATCGGGTGGGGCAACTCTCTGTACTCACACGACACC[A/G]	PGSC0003DMB000000010	ST4.03ch01	EC_south_arm	coding	73206470	3182384	WUR	Ok	Old	Yam	21.3551	FORWARD	InfiniumII
PotVar0006399	GAGAAACAGAGACAAAGCCATAGCAGTAGAAGGGaAAAAAAtATAGGGAGAAATTTTCAA[A/G]	PGSC0003DMB000000010	ST4.03ch01	EC_south_arm	Unknown	73206553	3182467	WUR	Not on Array	Unknown			FORWARD	InfiniumII
PotVar0006407	NNN[A/G]GATTAAATGACCCATACCAGGAGAAGGTAAAATTGCAATATGAGGAATTTCTGATTGCgT	PGSC0003DMB000000010	ST4.03ch01	EC_south_arm	coding	73206873	3182787	WUR	Ok	Old	Vitelotte Noire	0.0465549	FORWARD	InfiniumII
PotVar0006408	GgGATTAAATGACCCATACCAGGAGAAGGTAAAATTGCAATATGAGGAATTTCTGATTGC[T/G]	PGSC0003DMB000000010	ST4.03ch01	EC_south_arm	Unknown	73206932	3182846	WUR	Not on Array	Unknown			FORWARD	InfiniumII
PotVar0006424	NNN[A/C]TTTTGTTACCATATACAGAGTAATAATTACTCCCTCCATCCTTAATTACTTGTTCACTTT	PGSC0003DMB000000010	ST4.03ch01	EC_south_arm	Non coding	73207110	3183024	WUR	Failed	Unknown			FORWARD	InfiniumII
PotVar0006425	AGAGAGAGAGAGAGACTGAGGGCGTGTTTATGCTTGCATAAAGAAATAATCTGAAGAAAA[T/C]	PGSC0003DMB000000010	ST4.03ch01	EC_south_arm	non coding	73667424	3643338	WUR	Ok	New	Karakter	0.27933	FORWARD	InfiniumII
PotVar0006430	NNN[A/G]TAAAATAAAAACATGCTATCTAACTTTAACCTTAgTcgAGATAAAGTCAGTATTcAATCA	PGSC0003DMB000000010	ST4.03ch01	EC_south_arm	non coding	73667500	3643414	WUR	Ok	Old	Myatt'S Ashleaf	14.0449	FORWARD	InfiniumII
PotVar0006431	TGCAaTTGAGAAGAAAAacCTCACAgTAAAATAAAAACATGCTATCTAACTTTAACCTTA[A/G]	PGSC0003DMB000000010	ST4.03ch01	EC_south_arm	non coding	73667535	3643449	WUR	Ok	Old	Yam	6.71642	FORWARD	InfiniumII
PotVar0006435	AgTcgAGATAAAGTCAGTATTcAATCAATCAACTAGGCCTCATTAGCAAACTTTTTGAAT[T/C]	PGSC0003DMB000000010	ST4.03ch01	EC_south_arm	non coding	73667594	3643508	WUR	Ok	Old	Myatt'S Ashleaf	49.3937	FORWARD	InfiniumII
PotVar0006452	NNN[A/G]AGACAAGATATTTTAATCCTTCAACGTCTTTTCTCCATTTCTTCAGGTACCCATTTCCAT	PGSC0003DMB000000010	ST4.03ch01	EC_south_arm	non coding	73667810	3643724	WUR	Ok	Old	Yam	25.4673	FORWARD	InfiniumII
PotVar0006454	GAGACTGAAAAAAAGAGGATTTCAGATTGTTTCTAGGTGCTTATTCTGCCATGAAAAGGA[T/G]	PGSC0003DMB000000010	ST4.03ch01	EC_south_arm	non coding	73710009	3685923	WUR	Ok	Old	Katahdin	3.125	FORWARD	InfiniumII
PotVar0006455	NNN[A/C]ACAACCATTTGTTCCTTCACTgTAGAGTGACTGCCCAGATATGGTATaTGTTTCAAAGCC	PGSC0003DMB000000010	ST4.03ch01	EC_south_arm	Non coding	73710016	3685930	WUR	Failed	Unknown			FORWARD	InfiniumII
PotVar0006459	GAGTGACTGCCCAGATATGGTATaTGTTTCAAAGCCTTATCcAAGATCCTTGGGTGGTTC[T/C]	PGSC0003DMB000000010	ST4.03ch01	EC_south_arm	Non coding	73710101	3686015	WUR	Failed	Unknown			FORWARD	InfiniumII
PotVar0006462	NNN[T/G]GGGGAGTAAAACACAGAAAAAATTGTGGAATCCAGTTCCATCTTGCATATGGTGGTCAAT	PGSC0003DMB000000010	ST4.03ch01	EC_south_arm	Non coding	73710143	3686057	WUR	Failed	Unknown			FORWARD	InfiniumII
PotVar0006466	TGAAGATTTTACTTTTTTTTGTCACACTAAAGTATGTGTTTGGAAAATTATATGCGCAGC[A/G]	PGSC0003DMB000000010	ST4.03ch01	EC_south_arm	Non coding	73746068	3721982	WUR	Failed	Unknown			FORWARD	InfiniumII
PotVar0006475	NNN[T/G]AACACATAAACTTGCTGAAaTTTAATTCGATAAATACaTtTTGAAgCGTGAacAgATACC	PGSC0003DMB000000010	ST4.03ch01	EC_south_arm	Non coding	73746147	3722061	WUR	Failed	Unknown			FORWARD	InfiniumII
PotVar0006484	NNN[A/G]ATACCTTCAAGCGAATTAGACAgACCtTCAAGcGAATTCACAAGATAGACgaCAACTATg	PGSC0003DMB000000010	ST4.03ch01	EC_south_arm	Unknown	73746202	3722116	WUR	Not on Array	Unknown			FORWARD	InfiniumII
PotVar0006489	gCGTGAacAgATACCTTCAAGCGAATTAGACAgACCtTCAAGcGAATTCACAAGATAGAC[A/G]	PGSC0003DMB000000010	ST4.03ch01	EC_south_arm	Non coding	73746253	3722167	WUR	Failed	Unknown			FORWARD	InfiniumII
PotVar0006498	AACTATggTCTTCTACAgTGATCcCAAGgTCACATCCgAACTCTCTCAAtACTTGGGTGG[A/G]	PGSC0003DMB000000010	ST4.03ch01	EC_south_arm	Unknown	73746316	3722230	WUR	Not on Array	Unknown			FORWARD	InfiniumII
PotVar0006513	NNN[T/C]GCTCCTTTTTTCTTTTTCCCTAGTAAtTGGATTGCTCTCTTTACTGTAAATCaATGGAAT	PGSC0003DMB000000010	ST4.03ch01	EC_south_arm	non coding	73746444	3722358	WUR	Ok	Old	Yam	5.14286	FORWARD	InfiniumII
PotVar0006520	NNN[A/G]GTGAGTATAATGGTCAGAATTCGCAGAACATCAGAGCTAGACCTGCAcAGTCTCAGGGTA	PGSC0003DMB000000011	ST4.03ch10	HC_central	coding	34735011	253193	WUR	Failed	Unknown			FORWARD	InfiniumII
PotVar0006524	GCGATGGCTCCACAGGTTGTTTCAAGTGTGGACAAGAGGGTTACCTCATGAAAGAGTTCC[A/C]	PGSC0003DMB000000011	ST4.03ch10	HC_central	Non coding	34734821	253383	WUR	Failed	Unknown			FORWARD	InfiniumII
PotVar0006527	CAACCAACTCTAAATCGTGGGTCGGATAGTTCTTCTCATGCTTTCTCAACTGCCTTGAAG[T/C]	PGSC0003DMB000000011	ST4.03ch10	HC_central	Non coding	34726310	261894	WUR	Failed	Unknown			FORWARD	InfiniumII
PotVar0006533	NNN[T/C]AGCTTCGTTAATGGGGCAGAAAGTGAAGAAAACCCCTCTACAAGCCTTCTGTAGTACCCA	PGSC0003DMB000000011	ST4.03ch10	HC_central	Non coding	34726120	262084	WUR	Failed	Unknown			FORWARD	InfiniumII
PotVar0006534	AGCTTCGTTAATGGGGCAGAAAGTGAAGAAAACCCCTCTACAAGCCTTCTGTAGTACCCA[A/G]	PGSC0003DMB000000011	ST4.03ch10	HC_central	Non coding	34726059	262145	WUR	Failed	Unknown			FORWARD	InfiniumII
PotVar0006537	CGACCGGTATGGCCCACTGTCTTCTTCTTCTTCcTCCTTCCCGTCCCGTTTCTTCTTCTT[A/G]	PGSC0003DMB000000011	ST4.03ch10	HC_central	Non coding	34303620	684584	WUR	Failed	Unknown			FORWARD	InfiniumII
PotVar0006541	NNN[A/G]TTTCCAAATCACCCTAACCCTACCTCTGACATTGAAACCCCTACCACTTTTACTCCCTCC	PGSC0003DMB000000011	ST4.03ch10	HC_central	coding	34303368	684836	WUR	Ok	New	Biogold	0.0465549	FORWARD	InfiniumII
PotVar0006542	TCCAAATCACCCTAACCCTACCTCTGACATTGAAACCCCTACCACTTTTACTCCCTCCGA[T/C]	PGSC0003DMB000000011	ST4.03ch10	HC_central	coding	34303305	684899	WUR	Ok	New	Craigs Bounty	0.744879	FORWARD	InfiniumII
PotVar0006545	NNN[T/C]CACAACAATTCTGCTTCCAGATCAGCTGTGGCGGCACTTGAACTACTTCAAATTACCTCT	PGSC0003DMB000000011	ST4.03ch10	HC_central	coding	34303221	684983	WUR	Ok	New	Craigs Bounty	1.07076	FORWARD	InfiniumII
PotVar0006548	CAAGTTAAAATGTTGCCTTGCAAACACATGTATCATTCTGATTGTATTTTACCATGGCTA[A/G]	PGSC0003DMB000000011	ST4.03ch10	HC_central	coding	34303034	685170	WUR	Failed	Unknown			FORWARD	InfiniumII
PotVar0006549	NNN[T/C]AATTCATGTCCAGTTTGTAGGTTCCAGTTACCTACGGAGGAAGATGAGGTTTGCCGTAGA	PGSC0003DMB000000011	ST4.03ch10	HC_central	coding	34303026	685178	WUR	Ok	Old	Shamrock	0.560748	FORWARD	InfiniumII
PotVar0006550	GTAGGTTCCAGTTACCTACGGAGGAAGATGAGGTTTGCCGTAGACGTCAGAATTTTGTTG[T/C]	PGSC0003DMB000000011	ST4.03ch10	HC_central	coding	34302949	685255	WUR	Ok	New	Biogold	0.0465549	FORWARD	InfiniumII
PotVar0006551	NNN[A/G]GGTTGGAAGAGTTTCTGGGcGAGCAAGAGGATTTGTTTGGaTTTAGGCGCACACTTAGAC	PGSC0003DMB000000011	ST4.03ch10	HC_central	coding	34302941	685263	WUR	Ok	New	Biogold	0.325885	FORWARD	InfiniumII
PotVar0006555	CAGGGAGGATACAACTAGGGGTGACAGTTTGGAgTTTCTGCTTTCCCCTACTCAGATTGG[T/C]	PGSC0003DMB000000011	ST4.03ch10	HC_central	coding	34302795	685409	WUR	Ok	New	Biogold	0.0465549	FORWARD	InfiniumII
PotVar0006565	CGTCCTTCCTCAAATTTGCTACTTTGGCTTTCAAAGCCATCACCTCGGAGGTCTCTCCCT[A/G]	PGSC0003DMB000000011	ST4.03ch10	HC_central	Non coding	34244123	744081	WUR	Failed	Unknown			FORWARD	InfiniumII
PotVar0006582	NNN[A/G]TGAAGGGATTTAGTTCAATTGTTGCTCCTTTGACCGAACTGATCAAGAAATATGTTCCTT	PGSC0003DMB000000011	ST4.03ch10	HC_central	non coding	34119615	868589	WUR	Ok	Old	Magnum Bonum	6.26177	FORWARD	InfiniumII
PotVar0006584	TGAGTTTTGCACCATTGCTCTAACTTTGATAAGGCCTTCGAAATTGAATGTGATGCTTCA[A/G]	PGSC0003DMB000000011	ST4.03ch10	HC_central	Non coding	34119443	868761	WUR	Failed	Unknown			FORWARD	InfiniumII
PotVar0006586	NNN[T/C]CATTAGCTTTCTTTAGTGAGAAGTTAAAGGGAGCTACGCTCAAGTACTCAACTTATGACA	PGSC0003DMB000000011	ST4.03ch10	HC_central	Non coding	34119404	868800	WUR	Failed	Unknown			FORWARD	InfiniumII
PotVar0006590	NNN[A/G]AAGGTTTGTATTGGTCAATACCTTGGTTTCTAGAATGATGAGGTTTGAAAGCTTAAAGGG	PGSC0003DMB000000011	ST4.03ch10	HC_central	Non coding	34119124	869080	WUR	Failed	Unknown			FORWARD	InfiniumII
PotVar0006591	NNN[A/G]GATTCCGACTTCAAAGATACCTTTGATAATCTTAGTCAAGGGAAGCGAGTTGATAGGTAC	PGSC0003DMB000000011	ST4.03ch10	HC_central	Non coding	34119051	869153	WUR	Failed	Unknown			FORWARD	InfiniumII
PotVar0006607	ATCTGGAGAGTTCTCTTGCTATTGACGACTAGTGATCGCATAAAGGTGGTTTGCTTCTCC[A/G]	PGSC0003DMB000000011	ST4.03ch10	HC_central	Non coding	33385613	1602591	WUR	Failed	Unknown			FORWARD	InfiniumII
PotVar0006608	NNN[A/G]GTGCAGCCTTGTCTGGTGGTGCAACTGATGAAgATTGGGCTCTATTGCtCTGATTTCCAC	PGSC0003DMB000000011	ST4.03ch10	HC_central	Unknown	33385588	1602616	WUR	Not on Array	Unknown			FORWARD	InfiniumII
PotVar0006618	NNN[T/C]TGAGGAGTTTACTAAGCTTGCTAGGTACAACAAGAAGCCTACcATCACTTCTCGGGAGAT	PGSC0003DMB000000011	ST4.03ch10	HC_central	coding	33324341	1663863	WUR	Ok	Old	Adirondack	0.977654	FORWARD	InfiniumII
PotVar0006624	NNN[T/C]TGTATCTGAGGGTAcTAAGGCGGTTGCCAAATTCACTAGCTCTTAGAGATGTGTTGGTTT	PGSC0003DMB000000011	ST4.03ch10	HC_central	coding	33324233	1663971	WUR	Failed	Unknown			FORWARD	InfiniumII
PotVar0006631	NNN[T/C]TCATACCTCAGaTCATGaGcAGGTTTTGAGTTTAGTCTTCCATTCACCTTCTCCTCTAAG	PGSC0003DMB000000011	ST4.03ch10	HC_central	Non coding	33211334	1776870	WUR	Failed	Unknown			FORWARD	InfiniumII
PotVar0006642	CTGAATTTCTACGAATTCTGACCATTATACTCACCTTTGTTTCTAGGTGCAGGTGCACTA[A/G]	PGSC0003DMB000000011	ST4.03ch10	HC_central	Non coding	32501914	2486290	WUR	Failed	Unknown			FORWARD	InfiniumII
PotVar0006643	ACAATTTCATTTTGAATTCTATGTGGATCTTGAGTGATTGCTCCATGAATCATGAGTTAG[T/C]	PGSC0003DMB000000011	ST4.03ch10	HC_central	non coding	32343897	2644307	WUR	Ok	Old	Herald	2.61682	FORWARD	InfiniumII
PotVar0006651	NNN[A/C]TTCTTTAACAGTTCTTCATATTTAATAAGCAATTGAGCCTTTTTGGTCGATTCCTCTTCA	PGSC0003DMB000000011	ST4.03ch10	HC_central	non coding	32343784	2644420	WUR	Ok	New	Craigs Bounty	1.07076	FORWARD	InfiniumII
PotVar0006673	AAACTCAATACAACATTATCATTATAGACACTTCACTCTCAAAGTTTTCAAAAGACATGC[A/G]	PGSC0003DMB000000011	ST4.03ch10	HC_central	Non coding	31943916	3044288	WUR	Failed	Unknown			FORWARD	InfiniumII
PotVar0006676	NNN[A/G]TAGAATCATGACTCAAGTGAAATATTCATTTCATGCATAGACTCATGTGATCATATTATA	PGSC0003DMB000000011	ST4.03ch10	HC_central	Non coding	31943818	3044386	WUR	Failed	Unknown			FORWARD	InfiniumII
PotVar0006677	TTAACTTGCAATATTGGAAGGGTGTATAAAGGTTCACGACTCGCGTGTACAGACAGATCC[A/G]	PGSC0003DMB000000012	ST4.03ch02	EC_south_arm	Non coding	43268749	355048	WUR	Failed	Unknown			FORWARD	InfiniumII
PotVar0006681	GGCGGAGGAGATACTACTGTTCGGAAGTCTCTGATAAACGGAAATGGTTAACTCAAAAGA[T/C]	PGSC0003DMB000000012	ST4.03ch02	EC_south_arm	coding	43268877	355176	WUR	Ok	Old	Yam	28.484	FORWARD	InfiniumII
PotVar0006684	NNN[A/G]ACTCTAAACCTAGTCTCTACTTTGAAGGCGAGAAGGTTCTCGCTTATCATGGCCCTCGCA	PGSC0003DMB000000012	ST4.03ch02	EC_south_arm	coding	43268920	355219	WUR	Ok	Old	Yam	35.4011	FORWARD	InfiniumII
PotVar0006685	TACTTTGAAGGCGAGAAGGTTCTCGCTTATCATGGCCCTCGCATCTACGAAGCAAAGGCA[T/C]	PGSC0003DMB000000012	ST4.03ch02	EC_south_arm	Unknown	43268998	355297	WUR	Not on Array	Unknown			FORWARD	InfiniumII
PotVar0006700	NNN[T/C]TTTTCTTCTTTGAAGGTCCAAAAAGCAGAGCTACGGAAGAACGAATGGAGATACTTCGTT	PGSC0003DMB000000012	ST4.03ch02	EC_south_arm	coding	43270563	356862	WUR	Ok	Old	Yam	10.2421	FORWARD	InfiniumII
PotVar0006714	NNN[T/C]GCTGACCGCTTGATGAAGCACACGGAAGACAACGTCTTGAAGCAGCAGGCCCTGGACAAG	PGSC0003DMB000000012	ST4.03ch02	EC_south_arm	Unknown	43272085	358384	WUR	Not on Array	Unknown			FORWARD	InfiniumII
PotVar0006717	CATGGAgAAAAGtACTAAATCTGGACGTTCAGCACCGGCAAAACCCAAAAGCTCAGCTGG[T/C]	PGSC0003DMB000000012	ST4.03ch02	EC_south_arm	Unkown	43272214	358513	WUR	Ok	New	Pentland Dell	0.977654	FORWARD	InfiniumII
PotVar0006724	TCATGTTTTCGATTTCGATGTTCTCTAACAGTGAACGTTAATTACAAAACCAAATGCCTT[T/C]	PGSC0003DMB000000012	ST4.03ch02	EC_south_arm	Non coding	43273019	359318	WUR	Failed	Unknown			FORWARD	InfiniumII
PotVar0006735	NNN[T/G]TGATCCTTATGCTTTTACTTGAGCTCTTCTACATTGTTTGTTGGGGGTGGATGGTAATTA	PGSC0003DMB000000012	ST4.03ch02	EC_south_arm	non coding	43273171	359470	WUR	Ok	Old	Yam	11.4525	FORWARD	InfiniumII
PotVar0006747	NNN[A/G]AGAAATTTATCTCTCAAATTGAACTTTTCTTGCAGTTCCAAAAGGGAAAAAGCGCAAAAC	PGSC0003DMB000000012	ST4.03ch02	EC_south_arm	non coding	43275044	361343	WUR	Ok	New	Ve 71-105	0.839552	FORWARD	InfiniumII
PotVar0006749	CCAAAAGGGAAAAAGCGCAAAACTGACTCAGGCgCTGAGGTTTGCTTTATTCTAGACTCT[A/G]	PGSC0003DMB000000012	ST4.03ch02	EC_south_arm	non coding	43275142	361441	WUR	Ok	New	Am 78-3704	0.372439	FORWARD	InfiniumII
PotVar0006751	CTAGACTCTaTGaCTCATCTTTTTCCTTTTCGTGGTTATCGTTGACACTCATCTTGTGTT[A/G]	PGSC0003DMB000000012	ST4.03ch02	EC_south_arm	Unknown	43275193	361492	WUR	Not on Array	Unknown			FORWARD	InfiniumII
PotVar0006752	NNN[T/C]ACTTCCATATAACATTGTTGGACTAAATTGTTATGTAGAGTTATTTACTTTCTGCAGAAT	PGSC0003DMB000000012	ST4.03ch02	EC_south_arm	non coding	43275208	361507	WUR	Ok	Old	Yam	22.4672	FORWARD	InfiniumII
PotVar0006754	NNN[T/C]AACACCTCCATTTTAGTCATCTTAAGCTGTGTGATTTAGGCAtCACTATCCCATTCCTCT	PGSC0003DMB000000012	ST4.03ch02	EC_south_arm	non coding	43275279	361578	WUR	Ok	New	Impala	0.465549	FORWARD	InfiniumII
PotVar0006761	NNN[T/C]CAGCCATTATTTAAGTGCTTGAATTACATTGAAGGAAGTgATCTAAGAAGACCTGCAATT	PGSC0003DMB000000012	ST4.03ch02	EC_south_arm	non coding	43275389	361688	WUR	Ok	Old	Yam	11.9646	FORWARD	InfiniumII
PotVar0006768	ATCAAtACAAACTTAgGTAAAAATAGGGACAATGGAAGAAaAAGATCCATATAGGTGATA[A/G]	PGSC0003DMB000000012	ST4.03ch02	EC_south_arm	Non coding	43275516	361815	WUR	Failed	Unknown			FORWARD	InfiniumII
PotVar0006784	TAGAGAAACTTGTGAAGATTCAGATTCCATCTACtTTGAAGAAGCAACTGGTTGATGATT[T/G]	PGSC0003DMB000000012	ST4.03ch02	EC_south_arm	coding	43275731	362030	WUR	Ok	New	Pentland Dell	0.325885	FORWARD	InfiniumII
PotVar0006793	nntCACTTCAGTCCTAAATAAGTGACAGTGAGAAGTTTCCTGTTGCTCATCAATAGGCTG[T/C]	PGSC0003DMB000000012	ST4.03ch02	EC_south_arm	non coding	43275884	362183	WUR	Ok	Old	Yam	23.8785	FORWARD	InfiniumII
PotVar0006803	gGGACACAAAaAAACTTGGATTCcTCTGTTTcgATTTCTAGTGTTTCATGGAGATTGACT[A/C]	PGSC0003DMB000000012	ST4.03ch02	EC_south_arm	non coding	43276019	362318	WUR	Ok	Old	Yam	28.7879	FORWARD	InfiniumII
PotVar0006824	NNN[A/C]ATAATAGAGCAAtCAACCAGAAGTAGAATTGCTGaCTCATCTTATCTCaACTTGAAACCC	PGSC0003DMB000000012	ST4.03ch02	EC_south_arm	non coding	43276210	362509	WUR	Ok	New	Pentland Dell	0.932836	FORWARD	InfiniumII
PotVar0006826	NNN[A/G]CTCATCTTATCTCaACTTGAAACCCCCCAAAAAGGCACAGACAAATAGATATGaGCgATG	PGSC0003DMB000000012	ST4.03ch02	EC_south_arm	non coding	43276245	362544	WUR	Ok	Old	Myatt'S Ashleaf	6.56425	FORWARD	InfiniumII
PotVar0006827	NNN[A/G]ACTTGAAACCCCCCAAAAAGGCACAGACAAATAGATATGaGCgATGcCTAATTTGCTTTT	PGSC0003DMB000000012	ST4.03ch02	EC_south_arm	non coding	43276259	362558	WUR	Ok	New	Pentland Dell	0.979478	FORWARD	InfiniumII
PotVar0006850	TGATATCTGATGTGTTATTCTTAACAGCTTGTGAAGCTCCCACGATCTCCCAGTGTGGAT[A/G]	PGSC0003DMB000000012	ST4.03ch02	EC_south_arm	coding	43276607	362906	WUR	Ok	New	Am 78-3704	0.372439	FORWARD	InfiniumII
PotVar0006851	ACGATCTCCCAGTGTGGATgATATATTGACCAAGTACCTTGAATACCGATCCAAAAAGGA[T/C]	PGSC0003DMB000000012	ST4.03ch02	EC_south_arm	coding	43276648	362947	WUR	Ok	Old	Myatt'S Ashleaf	6.56425	FORWARD	InfiniumII
PotVar0006857	NNN[A/G]TGTTGGAATATATTGGTTCTACCCGATATTTGTACCGGTAcGAGGCAATAGGtATCCGGT	PGSC0003DMB000000012	ST4.03ch02	EC_south_arm	Unknown	43276757	363056	WUR	Not on Array	Unknown			FORWARD	InfiniumII
PotVar0006863	NNN[A/C]TGGCCCAAAAACCACCATCATAAAAAAGAAATATTTGACGAATTCTACCGGATACCTATT	PGSC0003DMB000000012	ST4.03ch02	EC_south_arm	non coding	43276842	363141	WUR	Ok	Old	Yam	35.2612	FORWARD	InfiniumII
PotVar0006870	GATGACTGATTCAGTTGGGGAGATACTGAATGGAATTCGATGCTATTTTGACAAAGCACT[A/G]N	PGSC0003DMB000000012	ST4.03ch02	EC_south_arm	coding	43277646	363945	WUR	Ok	New	Ve 71-105	0.977654	FORWARD	InfiniumII
PotVar0006881	TGGAAACAAGCCAACCTAGAGAGAATATCAATAGGTGCAATTAGCTTGAGTCACAATGAC[T/C]	PGSC0003DMB000000012	ST4.03ch02	EC_south_arm	non coding	43525642	611941	WUR	Ok	Old	Flourball (Sutton's)	8.37989	FORWARD	InfiniumII
PotVar0006893	NNN[T/C]TTTTTCTTGATGACCATTTGCATCTTCTTCCACCAAAACCCTGTGAATGTACTGATCTAC	PGSC0003DMB000000012	ST4.03ch02	EC_south_arm	coding	43525787	612086	WUR	Ok	Old	Yam	23.271	FORWARD	InfiniumII
PotVar0006898	CCAGATCCnAAGTAGTAGAGCAAGTTCATAGTAGCTTACATTCTTAGCTAATAGCCACAC[A/G]	PGSC0003DMB000000012	ST4.03ch02	EC_south_arm	coding	43526000	612299	WUR	Ok	Old	Yam	30.4206	FORWARD	InfiniumII
PotVar0006909	CAGATGGgGCAGTTGGCCATCGTAACAGTGCAGTTACAGAATCTACAAAAGAAGAGAAGG[T/G]	PGSC0003DMB000000012	ST4.03ch02	EC_south_arm	Unknown	43526250	612549	WUR	Not on Array	Unknown			FORWARD	InfiniumII
PotVar0006910	NNN[T/C]AGAAGCGCACTTTCAACTTCAAAAAAgCTTGATATCAGATCCATTCCCATCATACCTGAA	PGSC0003DMB000000012	ST4.03ch02	EC_south_arm	non coding	43526263	612562	WUR	Ok	New	Clivia	1.02421	FORWARD	InfiniumII
PotVar0006912	TGTTTGGCACCAGGAGAAATTATTTCCTCACCTATCATAAGGTGTTGAGCAGTGCATAAG[T/G]	PGSC0003DMB000000012	ST4.03ch02	EC_south_arm	non coding	43526423	612722	WUR	Ok	New	Pentland Dell	0.977654	FORWARD	InfiniumII
PotVar0006913	NNN[T/C]AGTGACCATCAGACATTTGAAGATTATATCAATAACAACCTAAGCCAAAAGTCTCAGTtA	PGSC0003DMB000000012	ST4.03ch02	EC_south_arm	non coding	43526428	612727	WUR	Ok	New	Ve 71-105	1.16387	FORWARD	InfiniumII
PotVar0006916	AGTCTCAGTtAAGtAAGCCTAAGGAAGGATATACACAAGTCTTCGTCAGGCGTACAAGGT[A/C]	PGSC0003DMB000000012	ST4.03ch02	EC_south_arm	non coding	43526538	612837	WUR	Ok	Old	Yam	18.4701	FORWARD	InfiniumII
PotVar0006921	GCAAAAgATTACCGTAACCTGACCcCCCTGAtACCTTAAGTTTCAATACCGAAAGTTACT[A/C]	PGSC0003DMB000000012	ST4.03ch02	EC_south_arm	non coding	43526638	612937	WUR	Ok	New	Pentland Dell	0.977654	FORWARD	InfiniumII
PotVar0006925	AGCACTCCTGACCAGTTTTATCGTCATATATTCATTTAAAAGGTAaATTTTCAAAGAGTA[T/G]	PGSC0003DMB000000012	ST4.03ch02	EC_south_arm	non coding	43526775	613074	WUR	Ok	Old	Yam	20.3271	FORWARD	InfiniumII
PotVar0006933	NNN[T/C]AACAGATGGAATTAGATTGCCTCACCTCTCACCTGAAGGATTTTGAGAAGTTCATTCAAA	PGSC0003DMB000000012	ST4.03ch02	EC_south_arm	non coding	43526886	613185	WUR	Ok	Old	Vitelotte Noire	0.931099	FORWARD	InfiniumII
PotVar0006934	CATTCAAATGCTCCGGTGCTTGAGTTGCAGCTACATCTTTGATAAATGAAACATGGTCTG[A/C]	PGSC0003DMB000000012	ST4.03ch02	EC_south_arm	non coding	43526999	613298	WUR	Ok	New	Pentland Dell	2.42086	FORWARD	InfiniumII
PotVar0006936	ATGCCAcCATTCTCATTTCAAATACCAATTCATGCATTCAAAACACATGTGAATTGGTAC[A/G]	PGSC0003DMB000000012	ST4.03ch02	EC_south_arm	non coding	43527069	613368	WUR	Ok	New	Am 78-3704	0.372439	FORWARD	InfiniumII
PotVar0006940	ATTTCATTTCAATTATATCAATCAACTcGACCTCATTTCAAAACTAGTAGACATCGGCTA[A/C]	PGSC0003DMB000000012	ST4.03ch02	EC_south_arm	Non coding	43527239	613538	WUR	Failed	Unknown			FORWARD	InfiniumII
PotVar0006947	AAATGCGACGGCGCGtGGACATCCAAAACCCACTCCACCACCCAACTTCATTATCTTTCC[T/C]	PGSC0003DMB000000012	ST4.03ch02	EC_south_arm	non coding	43527425	613724	WUR	Ok	Old	Yam	9.60821	FORWARD	InfiniumII
PotVar0006948	ATCCAAAACCCACTCCACCACCCAACTTCATTATCTTTCCtGATATTACTTGTGTGTTGA[T/C]	PGSC0003DMB000000012	ST4.03ch02	EC_south_arm	non coding	43527445	613744	WUR	Ok	Old	Yam	48.258	FORWARD	InfiniumII
PotVar0006964	ATTAaCAACTCCCATAaCTTCTTCTTTTCACTGAATCATACATTACTTGTTTGGTTATCA[A/G]	PGSC0003DMB000000012	ST4.03ch02	EC_south_arm	non coding	43804556	890855	WUR	Ok	New	Maris Piper	1.02421	FORWARD	InfiniumII
PotVar0006978	TCATCCTTCCACTTCAATTTTaTCAAGAAAGCAGCTACCTTTATTGATTTCCAAGGACTT[T/C]	PGSC0003DMB000000012	ST4.03ch02	EC_south_arm	Unknown	43804798	891097	WUR	Not on Array	Unknown			FORWARD	InfiniumII
PotVar0006988	NNN[A/G]GAAGAAGTTGAAAGTACTTGTTGCGGGTGGTGGGATTGGAGGGTTAGTTTTTGCTTTaGC	PGSC0003DMB000000012	ST4.03ch02	EC_south_arm	coding	43804956	891255	WUR	Ok	New	Maris Piper	0.558659	FORWARD	InfiniumII
PotVar0006989	ACaGAAGAAGTTGAAAGTACTTGTTGCGGGTGGTGGGATTGGAGGGTTAGTTTTTGCTTT[A/G]	PGSC0003DMB000000012	ST4.03ch02	EC_south_arm	coding	43805014	891313	WUR	Ok	Old	Yam	22.6168	FORWARD	InfiniumII
PotVar0006992	CATCACTGGTCAAAGGATTAATGGCTTGGTTGATGGTATTTCTGGCAACTGGTAAATTCA[A/C]	PGSC0003DMB000000012	ST4.03ch02	EC_south_arm	non coding	43805239	891538	WUR	Ok	Old	Yam	0.372439	FORWARD	InfiniumII
PotVar0007012	NNN[A/G]CTTCTCATGTTTGTGTGAAATCAGGTTAGTGTGGTTCTTGAGAATGGACAACGATTtACA	PGSC0003DMB000000012	ST4.03ch02	EC_south_arm	non coding	43805910	892209	WUR	Ok	Old	Vitelotte Noire	3.3054	FORWARD	InfiniumII
PotVar0007040	NNN[T/C]GCCACTATGATGCTCAAGAGGTTGGGAAATATTTGTAGTCATCTTGTCATTACATTgATT	PGSC0003DMB000000012	ST4.03ch02	EC_south_arm	non coding	43807030	893329	WUR	Ok	Old	Flourball (Sutton's)	6.33147	FORWARD	InfiniumII
PotVar0007045	ATGCAATTCTTCGTCGTGACATCTATGATAGACCACCAACTTTTAGTTGGGGAAGAGGTC[A/G]	PGSC0003DMB000000012	ST4.03ch02	EC_south_arm	coding	43807258	893557	WUR	Ok	Old	Yam	36.1474	FORWARD	InfiniumII
PotVar0007046	ATGCAGCCTAATTTGGGTCAAGGGGGATGCATGGCCATAGAGGTACACTCTTAATATTAG[T/C]	PGSC0003DMB000000012	ST4.03ch02	EC_south_arm	non coding	43807350	893649	WUR	Ok	Old	Vitelotte Noire	1.48976	FORWARD	InfiniumII
PotVar0007051	TGGTcGATGGTATCCCTTAGTCCCTTCTTGCTAAGAACTAAGAAGCAGGGTATTATTGTT[A/G]	PGSC0003DMB000000012	ST4.03ch02	EC_south_arm	non coding	43807444	893743	WUR	Ok	New	Ve 71-105	1.02421	FORWARD	InfiniumII
PotVar0007054	CAACTACAGGATAGCTATCAACTAGCACTGGAACTTGACAAAGCATGTAGTCGAAGTGCC[A/G]	PGSC0003DMB000000012	ST4.03ch02	EC_south_arm	coding	43807536	893835	WUR	Ok	New	Pentland Dell	1.72253	FORWARD	InfiniumII
PotVar0007066	TCGAGTTGGAGTCATCCATGGACTGGCTAGAATGGCTGCAATCATGGCATCTACTTACAA[A/G]	PGSC0003DMB000000012	ST4.03ch02	EC_south_arm	coding	43807881	894180	WUR	Ok	Old	Yam	25.1412	FORWARD	InfiniumII
PotVar0007079	TATAGAATaCCACATCCTGGAAGAGTTGGTGGAAGAGTATTTATTGACTTGGGAATGCCT[T/C]	PGSC0003DMB000000012	ST4.03ch02	EC_south_arm	coding	43808083	894382	WUR	Ok	New	Am 78-3704	0.372439	FORWARD	InfiniumII
PotVar0007116	TGAgGATTTAAGGCAAAGAGTTTAAAGCTAACACGAGTTTTCTCTTTCTTAATCTGAATT[T/C]	PGSC0003DMB000000012	ST4.03ch02	EC_south_arm	Unknown	43809189	895488	WUR	Not on Array	Unknown			FORWARD	InfiniumII
PotVar0007135	AAAGcGAACATGGCACCTGGGTTACAGAGTAAGCTCCATTTGTTCCTGTATACAACTCTA[T/C]	PGSC0003DMB000000012	ST4.03ch02	EC_south_arm	non coding	43809675	895974	WUR	Ok	Old	Vitelotte Noire	0.931099	FORWARD	InfiniumII
PotVar0007140	CAAACTTCCCTACACGTTTTCATCCATCAGATGTTATCGAATTTGGTTCTGATAAGGTCA[A/G]	PGSC0003DMB000000012	ST4.03ch02	EC_south_arm	non coding	43809809	896108	WUR	Ok	Old	Pink Firr Apple	4.93482	FORWARD	InfiniumII
PotVar0007146	AAcGCgAAACTTTGGCATTAGCATTATTCTTTTaAAACCTGTTTTTTCATCATGTGCAGG[T/C]	PGSC0003DMB000000012	ST4.03ch02	EC_south_arm	coding	43809891	896190	WUR	Ok	Old	Yam	30.3403	FORWARD	InfiniumII
PotVar0007158	NNN[T/C]TAAAGAAACCTgGAGAAAGTCATGGTCATTcTCTCTTATTCTACCATTGCTAAAAATATn	PGSC0003DMB000000012	ST4.03ch02	EC_south_arm	non coding	43810130	896429	WUR	Ok	Old	Yam	49.0476	FORWARD	InfiniumII
PotVar0007178	GGCGGCGATGTCTcCCTTGTACAAaCAGAAATCTTGGTCACCGGACACGTTTCGCGATGA[A/G]	PGSC0003DMB000000012	ST4.03ch02	EC_south_arm	coding	43871318	957617	WUR	Ok	New	Ve 71-105	0.977654	FORWARD	InfiniumII
PotVar0007181	TCAAAGACTTCGTCAGTATCATCGGTCATCTCCGATTGCGAGTCAACCCTTCCTCCCGTT[A/G]	PGSC0003DMB000000012	ST4.03ch02	EC_south_arm	coding	43871583	957882	WUR	Ok	Old	Yam	22.528	FORWARD	InfiniumII
PotVar0007182	GTCAACCCTTCCTCCCGTTaGTCCCCACACCATTGTCAATCCAGGTAAATCTTCAAAACC[T/G]	PGSC0003DMB000000012	ST4.03ch02	EC_south_arm	non coding	43871624	957923	WUR	Ok	Old	Myatt'S Ashleaf	26.0417	FORWARD	InfiniumII
PotVar0007191	NNN[A/G]GTAATTCGTCTAATAAAaTTACTTTTCGATTACAGAAAATTTCTAAGTTTGTTAATGTTC	PGSC0003DMB000000012	ST4.03ch02	EC_south_arm	non coding	43871722	958021	WUR	Ok	New	Pentland Dell	0.466418	FORWARD	InfiniumII
PotVar0007194	TAATGTTCTTTATTGAGTTGAATAGcTATGCATAATTTTAGTTTTGCGTATACTCCTTTA[A/C]	PGSC0003DMB000000012	ST4.03ch02	EC_south_arm	non coding	43871835	958134	WUR	Ok	New	Berber	0.46729	FORWARD	InfiniumII
PotVar0007199	nnnnAATGTAGGAGATAATCCACAGGCAGTGAAGACAAGGTTGCGGCAATGGGCACAGGT[A/G]	PGSC0003DMB000000012	ST4.03ch02	EC_south_arm	Unknown	43871954	958253	WUR	Not on Array	Unknown			FORWARD	InfiniumII
PotVar0007235	NNN[T/C]TTTCTCTTTGGAATGCTTTGTTTTTTTCCTAgATtgTCTTcTGCACTAAGAAAATATCAA	PGSC0003DMB000000012	ST4.03ch02	EC_south_arm	Non coding	43872316	958615	WUR	Failed	Unknown			FORWARD	InfiniumII
PotVar0007240	cTGCACTAAGAAAATATCAAAAGTTGTTTCTTTAGCTGATTTGTTATACAATAGCGTCTT[A/G]	PGSC0003DMB000000012	ST4.03ch02	EC_south_arm	non coding	43872417	958716	WUR	Ok	Old	Yam	39.802	FORWARD	InfiniumII
PotVar0007258	TACTCCCGTTAATACTCCAGGTTCTCCTATTGCTGCACGGTATGCAAGAGCCACTACTGC[A/G]	PGSC0003DMB000000012	ST4.03ch10	HC_central	coding	17930229	1389748	WUR	Ok	Old	Yam	40.7186	FORWARD	InfiniumII
PotVar0007275	NNN[T/C]TTGTAGTTTGTACAAAAATCAAACCAAAAGAATTACAATGAAAGTGATTCTGGAAATATA	PGSC0003DMB000000012	ST4.03ch10	HC_central	non coding	17631072	1688905	WUR	Ok	Old	Adirondack	6.99627	FORWARD	InfiniumII
PotVar0007279	NNN[A/G]GGGACAAGATGCGGGTAGAGGTTAGATATATGCTCATGCATGAAGTCATGCCTTGTTAAG	PGSC0003DMB000000012	ST4.03ch10	HC_central	coding	17630937	1689040	WUR	Ok	Old	Yam	0.0931099	FORWARD	InfiniumII
PotVar0007280	TGCATGAAGTCATGCCTTGTTAAGATTCCGACGATTGGAGCCCTCTGCAAATTTAGAATA[A/G]	PGSC0003DMB000000012	ST4.03ch10	HC_central	non coding	17630840	1689137	WUR	Ok	New	Craigs Bounty	1.07076	FORWARD	InfiniumII
PotVar0007298	TTTCTTTGGGACAACACATAAGTGTCTAAGACCAAGTTGTCGGAAAAGGATTGCAGCTTT[T/G]	PGSC0003DMB000000012	ST4.03ch10	HC_central	Unknown	17630487	1689490	WUR	Not on Array	Unknown			FORWARD	InfiniumII
PotVar0007300	tATAGGATGGAGATCAATATACATTTCCATCTCCTCTTCCGTGATGACGAGATCCTCAAA[T/C]	PGSC0003DMB000000012	ST4.03ch10	HC_central	coding	17630382	1689595	WUR	Ok	Old	Adirondack	4.37616	FORWARD	InfiniumII
PotVar0007303	NNN[A/G]AGCAAAACAAGTAAATGTGACCGTAGAACAAGCCCACATAACTCTGGTGTCTCTGAGAAA	PGSC0003DMB000000012	ST4.03ch10	HC_central	coding	17630277	1689700	WUR	Ok	Old	Vitelotte Noire	0.744879	FORWARD	InfiniumII
PotVar0007304	TGAGAAAGGTGGCTCATCAATCACAGGAAAGCCATTATGCCTAGTATACTTCAAAGCATG[T/C]	PGSC0003DMB000000012	ST4.03ch10	HC_central	coding	17630163	1689814	WUR	Ok	New	Cara	0.977654	FORWARD	InfiniumII
PotVar0007307	NNN[A/G]GCAACCAAATTCCTCATAAATGGTTCAGCATGTGCTTCCAAGAAAGGCAAACCTTTCATT	PGSC0003DMB000000012	ST4.03ch10	HC_central	coding	17630100	1689877	WUR	Ok	Old	Yam	40.6716	FORWARD	InfiniumII
PotVar0007312	TCAGGATAGAAACACTCATGACAAGCAAGATCTTGAAAGCAGGACCTCTCCTGTAATTCA[T/C]	PGSC0003DMB000000012	ST4.03ch10	HC_central	non coding	17629414	1690563	WUR	Ok	Old	Herald	2.60708	FORWARD	InfiniumII
PotVar0007327	NNN[A/G]ACAAGATAGTTATAAAGGCTTCCCAGAAGACCTCCAAGTACTCCAATAAAGATAAGTGCC	PGSC0003DMB000000012	ST4.03ch10	HC_central	coding	17628787	1691190	WUR	Ok	New	Cara	0.791434	FORWARD	InfiniumII
PotVar0007330	CCTCCAAAGTAAAGCACTTCGCCACCTACAACATGAAATAGAACAAtTGAACATTTTGAG[A/C]	PGSC0003DMB000000012	ST4.03ch10	HC_central	non coding	17628517	1691460	WUR	Ok	New	Craigs Bounty	1.07076	FORWARD	InfiniumII
PotVar0007333	AATAAGTGTTTTTGTGGAGGTGAGATAAATCACAACCCATAGAATTAGAAGAAAAAACAA[A/G]	PGSC0003DMB000000012	ST4.03ch10	HC_central	non coding	17628081	1691896	WUR	Ok	New	Craigs Bounty	1.02421	FORWARD	InfiniumII
PotVar0007348	NNN[T/G]GTCAACTTGGTTCTCCATCAGATCAATGGATGATGAATGGTCTTTCTTCCCTtCTCTTCT	PGSC0003DMB000000012	ST4.03ch10	HC_central	coding	17626544	1693433	WUR	Ok	Old	Vitelotte Noire	0.0465549	FORWARD	InfiniumII
PotVar0007359	TGCATACTTTTTCTGTCGACTCTGGACAGTTAGAAGCTTAGCTTGGATGCTTCTCACCTT[A/C]	PGSC0003DMB000000012	ST4.03ch10	HC_central	Non coding	17038532	2281445	WUR	Failed	Unknown			FORWARD	InfiniumII
PotVar0007366	CCAGACAATGCCTCAATGAAGTTATCTCAATACTCGAGtGATAAATATaGTTGTATGTAA[A/G]	PGSC0003DMB000000012	ST4.03ch10	HC_central	Unknown	17038386	2281591	WUR	Not on Array	Unknown			FORWARD	InfiniumII
PotVar0007373	NNN[A/G]GACCTTGAGACAATCATcAGGAtGAATCCTCTCTCACATAAGCATGATAAAATTCCAAAT	PGSC0003DMB000000012	ST4.03ch10	HC_central	non coding	17038312	2281665	WUR	Ok	Old	Herald	2.60708	FORWARD	InfiniumII
PotVar0007377	NNN[T/G]GAACCAACTAACACACACTCATAATACTCAAACAATCATAGTTCTTAACAATATCTCCAT	PGSC0003DMB000000012	ST4.03ch10	HC_central	Non coding	17038223	2281754	WUR	Failed	Unknown			FORWARD	InfiniumII
PotVar0007387	NNN[T/C]ATGATATGATAATCATGCATACACCTCATATCTTGAATTCAAGAGTCATATTGAGTCAAT	PGSC0003DMB000000012	ST4.03ch10	HC_central	non coding	16856771	2463206	WUR	Ok	Old	Vitelotte Noire	0.0466418	FORWARD	InfiniumII
PotVar0007394	CCCTTCAAGGGtTAtgAATCAACTCATCCCAAACCTCTTGCATTAGCGCATTAGATAAAG[A/G]	PGSC0003DMB000000012	ST4.03ch10	HC_central	non coding	16850143	2469834	WUR	Ok	Old	Herald	2.65858	FORWARD	InfiniumII
PotVar0007404	NNN[A/G]GAAGGATCCCACAGATGAAAAGCCATCATACCTTAGTCACAAAGCCCACATAAgCTTGAA	PGSC0003DMB000000012	ST4.03ch10	HC_central	Non coding	16822105	2497872	WUR	Failed	Unknown			FORWARD	InfiniumII
PotVar0007417	TAGGCAGGAGGCTTACTACCCCCTTtCGCCATACTACCATGTGAATAGGTAGGTTTTACT[T/C]	PGSC0003DMB000000012	ST4.03ch10	HC_central	non coding	16354796	2965181	WUR	Ok	Old	Yam	14.7201	FORWARD	InfiniumII
PotVar0007420	AaGTTTCATACTGCCCTCACTGACGTTGTGACACCACTGAGCACTGCCATTGATGCCCTA[A/G]	PGSC0003DMB000000012	ST4.03ch10	HC_central	Non coding	16136438	3183539	WUR	Failed	Unknown			FORWARD	InfiniumII
PotVar0007426	CGTCGAATAACAGGGATACTTGTCCCACATACTTTTTTTGTCGACTCTGGGCTGCTAGAA[A/G]	PGSC0003DMB000000012	ST4.03ch10	HC_central	Non coding	15830134	3489843	WUR	Failed	Unknown			FORWARD	InfiniumII
PotVar0007427	NNN[A/G]GATACTTCTCACCTTACCTTGAgCATCTTTCGCCAAATCAACTCTCAAAGGTTTCACATT	PGSC0003DMB000000012	ST4.03ch10	HC_central	Non coding	15830125	3489852	WUR	Failed	Unknown			FORWARD	InfiniumII
PotVar0007437	tGCCATTTTCTCAACAGCTTTcTCTACAGAATCATTTCCTACTATCCAAGCATGCCTATA[T/C]	PGSC0003DMB000000013	ST4.03ch09	HC_central	coding	30792398	542260	WUR	Ok	Old	Yam	44.3669	FORWARD	InfiniumII
PotVar0007448	NNN[T/C]AAATACTCATCAAAATCCTCATCATGATCATTCACCTTATCAAATCCatTcAACATACCA	PGSC0003DMB000000013	ST4.03ch09	HC_central	coding	30792488	542350	WUR	Ok	Old	Yam	11.5922	FORWARD	InfiniumII
PotVar0007449	CAATACcGACTCcAAATACTCATCAAAATCCTCATCATGATCATTCACCTTATCAAATCC[A/C]	PGSC0003DMB000000013	ST4.03ch09	HC_central	coding	30792536	542398	WUR	Ok	New	Tasso	1.35009	FORWARD	InfiniumII
PotVar0007465	ACAAGGTGGAgaATTTTCTGAAGTCAGTTTTTGCATATGAGAATCGATCAAAAGCCCTAG[A/C]	PGSC0003DMB000000013	ST4.03ch09	HC_central	coding	30792707	542569	WUR	Ok	Old	Pink Firr Apple	21.5291	FORWARD	InfiniumII
PotVar0007466	TTTCTGAAGTCAGTTTTTGCATATGAGAATCGATCAAAAGCCCTAGaTCATTTACAGCAG[T/C]	PGSC0003DMB000000013	ST4.03ch09	HC_central	coding	30792721	542583	WUR	Ok	New	Nadine	0.0931099	FORWARD	InfiniumII
PotVar0007470	NNN[A/G]TTCACAAAAACTaCTTGAAATTGGCAAGGGAACAAcAAATGATTCTTCTCCATTTCGGTT	PGSC0003DMB000000013	ST4.03ch09	HC_central	coding	30792734	542596	WUR	Ok	New	Ar 76-168-1	0.651769	FORWARD	InfiniumII
PotVar0007472	NNN[T/C]AAATGATTCTTCTCCATTTCGGTTGATAGTAAATCGATGTCTTCAAAAGGCAATGGTGCT	PGSC0003DMB000000013	ST4.03ch09	HC_central	coding	30792770	542632	WUR	Ok	New	ROMANZE	0.139665	FORWARD	InfiniumII
PotVar0007473	CTTCTCCATTTCGGTTGATAGTAAATCGATGTCTTCAAAAGGCAATGGTGCTCGGTAAAT[T/C]	PGSC0003DMB000000013	ST4.03ch09	HC_central	coding	30792839	542701	WUR	Ok	Old	Vitelotte Noire	0.0931099	FORWARD	InfiniumII
PotVar0007492	NNN[T/G]GTTTTACGCATGGTTTTAGGGTCGAAATgTTCCTCTTCGGACTTAGtGTTTGGTGGATCG	PGSC0003DMB000000013	ST4.03ch09	HC_central	coding	30793023	542885	WUR	Ok	Old	Yam	11.5714	FORWARD	InfiniumII
PotVar0007495	TTAGtGTTTGGTGGATCGGAGGAAGTTGGTGCTTCAGAGATCTCCGCCATGGCTGAATCC[T/C]	PGSC0003DMB000000013	ST4.03ch09	HC_central	coding	30793126	542988	WUR	Ok	New	REAAL	0.418994	FORWARD	InfiniumII
PotVar0007517	AAGtTTTAAgTACTGGATTGATTGAtATGTATGCTAAATGTGGGCTCATTTCTTGTGCCC[A/G]	PGSC0003DMB000000013	ST4.03ch09	HC_central	Unknown	30809874	559736	WUR	Not on Array	Unknown			FORWARD	InfiniumII
PotVar0007531	NNN[T/C]AACTTTTGCTGCTCTTCTTTCAGCTTTGAGTCACTCGGGATTAGTGGAGGAAGGtCGACA	PGSC0003DMB000000013	ST4.03ch09	HC_central	coding	30810012	559874	WUR	Ok	Old	Yam	6.98874	FORWARD	InfiniumII
PotVar0007532	TCATGcAACTTTTGCTGCTCTTCTTTCAGCTTTGAGTCACTCGGGATTAGTGGAGGAAGG[T/C]	PGSC0003DMB000000013	ST4.03ch09	HC_central	coding	30810067	559929	WUR	Ok	Old	Yam	45.339	FORWARD	InfiniumII
PotVar0007541	CTGGTGaAGTTGaAGAAGCtAAAGAaCTCaTCACtTCTATGGAAACTAAACCTGGGCTTG[T/C]	PGSC0003DMB000000013	ST4.03ch09	HC_central	coding	30810216	560078	WUR	Ok	New	Tasso	0.465549	FORWARD	InfiniumII
PotVar0007545	NNN[A/G]ATTTTCCATTGGAGAATTGGCAGCAAACAGGGTACTTGAATTaATTCCcGAGAACACAgG	PGSC0003DMB000000013	ST4.03ch09	HC_central	coding	30810258	560120	WUR	Ok	Old	Vitelotte Noire	0.0465549	FORWARD	InfiniumII
PotVar0007554	NNN[T/G]CTTCTGTGAGGAAGCTTATGAAAAaGACaGGGATGACAAAAGTTCCTGGCTACAGtGCTG	PGSC0003DMB000000013	ST4.03ch09	HC_central	coding	30810374	560236	WUR	Ok	Old	Early Rose	1.07076	FORWARD	InfiniumII
PotVar0007556	NNN[A/G]GGGATGACAAAAGTTCCTGGCTACAGtGCTGTAGAGGTAAAtgGGAGACTCCATGCTTTT	PGSC0003DMB000000013	ST4.03ch09	HC_central	coding	30810403	560265	WUR	Ok	Old	Yam	11.148	FORWARD	InfiniumII
PotVar0007596	NNN[A/G]TTGTCTTCTAATAGACGGTCaTATTCTAAAAGAAGATCTGCTGCTTGTtTTTGGAGaGCA	PGSC0003DMB000000013	ST4.03ch09	HC_central	coding	30812320	562182	WUR	Ok	New	Nicola	1.30597	FORWARD	InfiniumII
PotVar0007597	NNN[A/G]TATTCTAAAAGAAGATCTGCTGCTTGTtTTTGGAGaGCAGcAACATGAgCTTCCGCAGTT	PGSC0003DMB000000013	ST4.03ch09	HC_central	coding	30812341	562203	WUR	Ok	Old	Yam	25.6518	FORWARD	InfiniumII
PotVar0007598	TGAAGATTTTGaTTGTCTTCTAATAGACGGTCaTATTCTAAAAGAAGATCTGCTGCTTGT[T/G]	PGSC0003DMB000000013	ST4.03ch09	HC_central	coding	30812369	562231	WUR	Ok	Old	Vitelotte Noire	0.0465549	FORWARD	InfiniumII
PotVar0007606	CTTCAGTGTCTCTGTTAAACTAGAGAGTTGTTTCTGtGATAATTTTATTTCCTCAGCAGC[T/C]	PGSC0003DMB000000013	ST4.03ch09	HC_central	coding	30812503	562365	WUR	Ok	Old	Yam	4.42272	FORWARD	InfiniumII
PotVar0007608	TAGAGAGTTGTTTCTGtGATAATTTTATTTCCTCAGCAGCtTTATCTGcTTTCTCCTTAA[A/G]	PGSC0003DMB000000013	ST4.03ch09	HC_central	coding	30812523	562385	WUR	Ok	New	Ar 76-168-1	0.51306	FORWARD	InfiniumII
PotVar0007610	NNN[T/C]TTTTCTTTCTCAAGCCTTTCAAATTCTTTCTTTGAAGATCCCgCACtACTACGCAAAACA	PGSC0003DMB000000013	ST4.03ch09	HC_central	coding	30812530	562392	WUR	Ok	New	Ulster Sceptre	0.18622	FORWARD	InfiniumII
PotVar0007611	TTCTCCTTAAgCTGCAgcTTTTCTTTCTCAAGCCTTTCAAATTCTTTCTTTGAAGATCCC[A/G]	PGSC0003DMB000000013	ST4.03ch09	HC_central	coding	30812573	562435	WUR	Ok	New	Ulster Glade	3.16574	FORWARD	InfiniumII
PotVar0007613	ACtACTACGCAAAACAATCAGCTTCCGAAGGTAATGGTGCATACGATCAATTAAGAATCC[A/G]	PGSC0003DMB000000013	ST4.03ch09	HC_central	coding	30812635	562497	WUR	Ok	Old	Yam	10.6273	FORWARD	InfiniumII
PotVar0007617	NNN[T/C]CCGATGGCTTGCACGGAGACAGAAGCTCAAAATTTGAGTTCCAAGCTCCCATtTCACAAT	PGSC0003DMB000000013	ST4.03ch09	HC_central	Non coding	31413797	1163659	WUR	Failed	Unknown			FORWARD	InfiniumII
PotVar0007619	CACCTTTAAACCGAGACGTTCTAAAACTACCCTTTCACACCAAGATCAATTTTGGGAGCT[T/C]	PGSC0003DMB000000013	ST4.03ch09	HC_central	Non coding	31413919	1163781	WUR	Failed	Unknown			FORWARD	InfiniumII
PotVar0007621	NNN[A/G]CTCCTTAACGTCTTGGCTATCCACTcATGTGATTAAATTCATAATTAGATCCCTCATTCA	PGSC0003DMB000000013	ST4.03ch09	HC_central	Non coding	31413955	1163817	WUR	Failed	Unknown			FORWARD	InfiniumII
PotVar0007622	NNN[T/C]ATGTGATTAAATTCATAATTAGATCCCTCATTCATTACCAAATTTCTCTAGACCTCACCT	PGSC0003DMB000000013	ST4.03ch09	HC_central	Non coding	31413981	1163843	WUR	Failed	Unknown			FORWARD	InfiniumII
PotVar0007623	NNN[T/C]CATATCAAGAGGGATGAGTCTTACCATATACACAAGGAGGCCTCAGAAAAGGGATACTAT	PGSC0003DMB000000013	ST4.03ch04	HC_central	coding	30721132	2134459	WUR	Ok	Old	Belle De Fontenay	1.90875	FORWARD	InfiniumII
PotVar0007624	CCATATACACAAGGAGGCCTCAGAAAAGGGATACTATGTTAAGGATGCTACTGGTAAGGA[T/C]	PGSC0003DMB000000013	ST4.03ch04	HC_central	coding	30721048	2134543	WUR	Ok	Old	Yam	5.35382	FORWARD	InfiniumII
PotVar0007631	NNN[T/C]GCTGTTTTGATACTTTTCCAGTTATGCTGGAcCAACATTCCGATTATTATTCTGTCCCTT	PGSC0003DMB000000013	ST4.03ch04	HC_central	non coding	30720849	2134742	WUR	Ok	New	1256(A)23 = Black 1256	1.8622	FORWARD	InfiniumII
PotVar0007646	TGgAACAAGAAAAGAAAACTGGAGGTAgaTTTACTGATGTTATTGAAaTTTTCACTCTTT[T/C]	PGSC0003DMB000000013	ST4.03ch04	HC_central	non coding	30718914	2136677	WUR	Ok	Old	Myatt'S Ashleaf	6.94963	FORWARD	InfiniumII
PotVar0007648	NNN[T/C]TCATATGGTTACTATTTCCATATGGCAACATCCGACGGGCTTCTAAAGCGTGGAGATGGA	PGSC0003DMB000000013	ST4.03ch04	HC_central	coding	30718844	2136747	WUR	Ok	New	Vtn 62-33-3	1.95531	FORWARD	InfiniumII
PotVar0007652	NNN[T/C]ATATCTTTCTGATTTCATGACTGTTGTGCACCaTCTTTCTTTAACAGGTGCAGATGTTGG	PGSC0003DMB000000013	ST4.03ch04	HC_central	non coding	30718585	2137006	WUR	Ok	Old	Belle De Fontenay	0.512104	FORWARD	InfiniumII
PotVar0007654	GATTTCATGACTGTTGTGCACCaTCTTTCTTTAACAGGTGCAGATGTTGGTGGATTTTTT[T/G]	PGSC0003DMB000000013	ST4.03ch04	HC_central	coding	30718514	2137077	WUR	Failed	Unknown			FORWARD	InfiniumII
PotVar0007657	NNN[T/C]TGAGTTgTTGGTTCGCTGGTATCAAGTAGGTGCATATTATCCCTTTTTCCGGGGGCATGC	PGSC0003DMB000000013	ST4.03ch04	HC_central	Unknown	30718501	2137090	WUR	Not on Array	Unknown			FORWARD	InfiniumII
PotVar0007658	NNN[A/G]TTGGTTCGCTGGTATCAAGTAGGTGCATATTATCCCTTTTTCCGGGGGCATGCACATCAT	PGSC0003DMB000000013	ST4.03ch04	HC_central	Unknown	30718494	2137097	WUR	Not on Array	Unknown			FORWARD	InfiniumII
PotVar0007697	ACTCATGTGAAGCTCTTTTAGAAATTTGCAAAAGTTGGCTTcCTAAGTAGAAATGGGTTT[T/C]	PGSC0003DMB000000013	ST4.03ch04	HC_central	non coding	30717810	2137781	WUR	Ok	New	Vtn 62-33-3	2.00186	FORWARD	InfiniumII
PotVar0007710	NNN[A/C]GTGGCACTTCTCACCGCATAAgTTTTCTGTTAAGAaACCTATTTAtTAAAAAAAcAGGAA	PGSC0003DMB000000013	ST4.03ch04	HC_central	non coding	30717691	2137900	WUR	Ok	New	Lenape	1.35009	FORWARD	InfiniumII
PotVar0007721	GAAGTAAGAATTTGGAGATTCTAGGTTCGACTCTGAGCTATATAACACTCATGTAAACAC[A/G]	PGSC0003DMB000000013	ST4.03ch04	HC_central	non coding	30717525	2138066	WUR	Ok	Old	Yam	23.1308	FORWARD	InfiniumII
PotVar0007732	nnnnAAAAAAAAAAAACTTTCTGCATCATCAGCCTGTAGCTCATTCAGTGCTGAACCACA[A/C]	PGSC0003DMB000000013	ST4.03ch04	HC_central	non coding	30717354	2138237	WUR	Ok	Old	Yam	45.7786	FORWARD	InfiniumII
PotVar0007740	NNN[T/C]TAGGTGGATAGAGTTACCTTATACCTGTTGCTGGTAGGAGGTGGCGAGTATcCCGTGAAA	PGSC0003DMB000000013	ST4.03ch04	HC_central	non coding	30717225	2138366	WUR	Ok	Old	Yam	30.8521	FORWARD	InfiniumII
PotVar0007746	NNN[A/G]AAGAAATACACAATTGATGAGGGAAGCGATACATGTTCGTTACATGTATCTTCCTTATTT	PGSC0003DMB000000013	ST4.03ch04	HC_central	coding	30716580	2139011	WUR	Failed	Unknown			FORWARD	InfiniumII
PotVar0007750	NNN[T/C]GAAAAATCTTTTAGCAATGATGAGGCTTTCATGGTTGGGAATGGTCTTCTaGTGCAAGGA	PGSC0003DMB000000013	ST4.03ch04	HC_central	coding	30716444	2139147	WUR	Ok	Old	Yam	12.3524	FORWARD	InfiniumII
PotVar0007751	CCCTGGaGAcGAAAAATCTTTTAGCAATGATGAGGCTTTCATGGTTGGGAATGGTCTTCT[A/G]	PGSC0003DMB000000013	ST4.03ch04	HC_central	coding	30716393	2139198	WUR	Ok	Old	Adirondack	0.931099	FORWARD	InfiniumII
PotVar0007753	GTCTTCTaGTGCAAGGAGTTTATACAGAGGTTCTGTTCTAACtAAACAACTATTCCTTCC[A/G]	PGSC0003DMB000000013	ST4.03ch04	HC_central	non coding	30716340	2139251	WUR	Ok	Old	Vitelotte Noire	0.465549	FORWARD	InfiniumII
PotVar0007761	NNN[T/G]TTCATTATCACTAATATATTATTAAAATCAAATCAACATCTTAAATTCTTATGTTCCAGT	PGSC0003DMB000000013	ST4.03ch04	HC_central	non coding	30716199	2139392	WUR	Ok	Old	Early Rose	6.93669	FORWARD	InfiniumII
PotVar0007768	TACACACAAGTATGAGGTTTCAGAAGATAgTATTCCTTCTTTTCAAAGGGCCGGAACTAT[A/C]	PGSC0003DMB000000013	ST4.03ch04	HC_central	coding	30715876	2139715	WUR	Ok	Old	Early Rose	6.70391	FORWARD	InfiniumII
PotVar0007771	ATCGGGTGTACTCTTATAAAGAACCTCTCCATTCAAAAAGAAGTTGTTTGCCATTCTTCG[A/G]	PGSC0003DMB000000014	ST4.03ch12	HC_north_border	Non coding	16213361	211763	WUR	Failed	Unknown			FORWARD	InfiniumII
PotVar0007772	NNN[A/G]CTTCTAAGTACTTTTTCACATCAATATACCATGGATTCCCATCCCATTCCGCTTCCAtAT	PGSC0003DMB000000014	ST4.03ch12	HC_north_border	Non coding	16213408	211810	WUR	Failed	Unknown			FORWARD	InfiniumII
PotVar0007773	CAgCTTCTAAGTACTTTTTCACATCAATATACCATGGATTCCCATCCCATTCCGCTTCCA[T/C]	PGSC0003DMB000000014	ST4.03ch12	HC_north_border	Non coding	16213466	211868	WUR	Failed	Unknown			FORWARD	InfiniumII
PotVar0007774	NNN[A/G]TGTTGGTTGTTCTTTTAAACCTATCTcAAgTgGATCGATATAACTCTTTTgTAGGTGcTG	PGSC0003DMB000000014	ST4.03ch12	HC_north_border	Non coding	16213478	211880	WUR	Failed	Unknown			FORWARD	InfiniumII
PotVar0007777	NNN[A/G]GATCGATATAACTCTTTTgTAGGTGcTGTATCATGGACGATATGGTTGCGAGGGCATTGG	PGSC0003DMB000000014	ST4.03ch12	HC_north_border	Non coding	16213510	211912	WUR	Failed	Unknown			FORWARD	InfiniumII
PotVar0007780	TATAACTCTTTTgTAGGTGcTGTATCATGGACGATATGGTTGCGAGGGCATTGGCAAGAT[A/C]	PGSC0003DMB000000014	ST4.03ch12	HC_north_border	non coding	16213577	211979	WUR	Ok	Old	Vitelotte Noire	1.64783	FORWARD	InfiniumII
PotVar0007781	NNN[T/C]TGTATTCTCGGTaTGTGTTTGAACTCGGTCTTCCTAAATCTTTTGCATAACCTCCgTACC	PGSC0003DMB000000014	ST4.03ch12	HC_north_border	Non coding	16213581	211983	WUR	Failed	Unknown			FORWARD	InfiniumII
PotVar0007782	NNN[A/G]TGTGTTTGAACTCGGTCTTCCTAAATCTTTTGCATAACCTCCgTACCAATTGTACGTAAG	PGSC0003DMB000000014	ST4.03ch12	HC_north_border	Non coding	16213594	211996	WUR	Failed	Unknown			FORWARD	InfiniumII
PotVar0007783	cGTTcTGTATTCTCGGTaTGTGTTTGAACTCGGTCTTCCTAAATCTTTTGCATAACCTCC[A/G]	PGSC0003DMB000000014	ST4.03ch12	HC_north_border	Non coding	16213637	212039	WUR	Failed	Unknown			FORWARD	InfiniumII
PotVar0007787	CAACCTCAcACCAACCAATTGAGCACCTACACATCCTCCCATACAATGCCTCAATGAAGT[T/C]	PGSC0003DMB000000014	ST4.03ch12	HC_north_border	Non coding	16471147	469549	WUR	Failed	Unknown			FORWARD	InfiniumII
PotVar0007797	GATAGTACTTCTCATGCTTTCTCAACTACCTTGAAGAATATGCGATAACCTTACCATGTT[T/G]	PGSC0003DMB000000014	ST4.03ch12	HC_north_border	Non coding	17008879	1007281	WUR	Failed	Unknown			FORWARD	InfiniumII
PotVar0007804	NNN[T/C]TATGCTCGCAAGCCTCAGTCCACTAGAACTTAGCTGATTTTTgAGTCAGCTTCGTTAaTG	PGSC0003DMB000000014	ST4.03ch12	HC_north_border	Non coding	17008999	1007401	WUR	Failed	Unknown			FORWARD	InfiniumII
PotVar0007814	NNN[T/C]TGATTCATACACATCCATCCAAACTATCCCGATTAAACCGCATTGATGATATCCACCCCC	PGSC0003DMB000000014	ST4.03ch12	HC_north_border	non coding	17623063	1621465	WUR	Ok	Old	Yam	9.07738	FORWARD	InfiniumII
PotVar0007815	AATATTTGGTCAACCCGGGCTGAGGCGTAATATTGTGTCACGTGTACAAAATGAGTCTTC[T/C]	PGSC0003DMB000000014	ST4.03ch12	HC_north_border	Non coding	17623333	1621735	WUR	Failed	Unknown			FORWARD	InfiniumII
PotVar0007816	NNN[A/G]CGAGGGTACTAATGGGCGAAAAGTATGACGGAAGGTATTGGCATACAATTTTTGAAAGTT	PGSC0003DMB000000014	ST4.03ch12	HC_north_border	Non coding	17623372	1621774	WUR	Failed	Unknown			FORWARD	InfiniumII
PotVar0007823	TTGGATGTGGTaTCACATTTCGACACGgTATTATTGGATGGGGTGTCACGTTTCGACACA[A/G]	PGSC0003DMB000000015	ST4.03ch01	HC_central	Non coding	15525949	550610	WUR	Failed	Unknown			FORWARD	InfiniumII
PotVar0007825	TCGGGTGTCACGTTCCGACATGGTATTATTGGATCGGGTGTCACATTAAAGGAAAACATT[A/G]	PGSC0003DMB000000015	ST4.03ch01	HC_central	Non coding	15526020	550681	WUR	Failed	Unknown			FORWARD	InfiniumII
PotVar0007831	NNN[T/C]TATTACTTTATGTATATTAGTTACTATTTTGAGTcGGTCgATgATATCTACtTAGTACAT	PGSC0003DMB000000015	ST4.03ch01	HC_central	Non coding	15526196	550857	WUR	Failed	Unknown			FORWARD	InfiniumII
PotVar0007851	CTCTCGCCGACTTGATTTTATCCTTTAGGGCTTGCCACACTGGAACTTTAGGCGGTCAAG[A/G]	PGSC0003DMB000000015	ST4.03ch01	HC_central	Non coding	16385500	1410161	WUR	Failed	Unknown			FORWARD	InfiniumII
PotVar0007855	NNN[A/C]TTTTCTTCACTCTTTcAGCTTAcTTCATTCCTTTTTGcAAATTAtTgTCCTTGtATTGTT	PGSC0003DMB000000015	ST4.03ch01	HC_central	Unknown	16385547	1410208	WUR	Not on Array	Unknown			FORWARD	InfiniumII
PotVar0007861	NNN[T/C]ATTGTTCCTCAATcCATATACcTGGAATTCAAGgAtTTTACATCAaTTATTGGCAcAAAA	PGSC0003DMB000000015	ST4.03ch01	HC_central	Non coding	16385601	1410262	WUR	Failed	Unknown			FORWARD	InfiniumII
PotVar0007876	NNN[A/G]ACTCATCAGGatCACcAAATAGTTGTAGCATTTGGACAATTATTCATCTTCaTTgGGCTT	PGSC0003DMB000000015	ST4.03ch01	HC_central	Non coding	16385720	1410381	WUR	Failed	Unknown			FORWARD	InfiniumII
PotVar0007884	tCACcAAATAGTTGTAGCATTTGGACAATTATTCATCTTCaTTgGGCTTTAACTCTTCTT[T/C]	PGSC0003DMB000000015	ST4.03ch01	HC_central	Non coding	16385792	1410453	WUR	Failed	Unknown			FORWARD	InfiniumII
PotVar0007888	aTTgGGCTTTAACTCTTCTTtACCAACaAGACAcATTTAGATCTgCAATTGAAGCCCATT[A/G]	PGSC0003DMB000000015	ST4.03ch01	HC_central	Non coding	16385832	1410493	WUR	Failed	Unknown			FORWARD	InfiniumII
PotVar0007981	AATTCTCTTGCTCTTAATGACTAGTAATCGCATAAAGGCGGTTTTCTCATCAGCATGTTC[T/C]	PGSC0003DMB000000016	ST4.03ch04	HC_central	Non coding	24250350	952135	WUR	Failed	Unknown			FORWARD	InfiniumII
PotVar0007988	NNN[T/C]AGGGTGGTTCCTACCACACTTAGCACATGTAGGAGCCtAaTTACCTCcTTGTGCCACACT	PGSC0003DMB000000016	ST4.03ch04	HC_central	Non coding	24250185	952300	WUR	Failed	Unknown			FORWARD	InfiniumII
PotVar0008007	TTTTtGTTGTTAGTTAAGTTTACATACAACAATATTTATCACTCAAGTATTGAGATGACT[T/C]	PGSC0003DMB000000016	ST4.03ch04	HC_central	Non coding	24016512	1185973	WUR	Failed	Unknown			FORWARD	InfiniumII
PotVar0008008	NNN[A/G]TAGGTATTCAATTGGTTGGTTTGGGGACGGgGATTACATCATAAAGTGGGACTcAGTTTT	PGSC0003DMB000000016	ST4.03ch04	HC_central	Non coding	24016485	1186000	WUR	Failed	Unknown			FORWARD	InfiniumII
PotVar0008009	CTtCACTAAGGCATTGTATGAGAGGATGTgTAGGTATTCAATTGGTTGGTTTGGGGACGG[A/G]	PGSC0003DMB000000016	ST4.03ch04	HC_central	Non coding	24016454	1186031	WUR	Failed	Unknown			FORWARD	InfiniumII
PotVar0008021	AGTgTGTAtGTGTTAATGAATTGAGGAGTGTTGCCTCTATATGGTATGAGGTTGGTAAAT[T/G]	PGSC0003DMB000000016	ST4.03ch04	HC_central	non coding	22913834	2288651	WUR	Ok	Old	Yam	2.14153	FORWARD	InfiniumII
PotVar0008027	NNN[T/C]CCTTAAATTTTGAtTGTGAGCTCATTTGGAGCATCTTAAATAAAATGTTAGTTTGAACTC	PGSC0003DMB000000016	ST4.03ch04	HC_central	Non coding	22913790	2288695	WUR	Failed	Unknown			FORWARD	InfiniumII
PotVar0008028	NNN[T/C]TGTGAGCTCATTTGGAGCATCTTAAATAAAATGTTAGTTTGAACTCACGGGATGTTGATt	PGSC0003DMB000000016	ST4.03ch04	HC_central	non coding	22913776	2288709	WUR	Ok	New	1256(A)23 = Black 1256	2.1028	FORWARD	InfiniumII
PotVar0008045	NNN[A/G]CCAACTCAAATAACAGAACCAAAGGCaAGCTGGAATTGAGCAGTATCTATTGGCTTTGGA	PGSC0003DMB000000016	ST4.03ch04	HC_central	non coding	22839733	2362752	WUR	Ok	Old	Belle De Fontenay	0.418994	FORWARD	InfiniumII
PotVar0008054	GGCAGCAGTGACcGAcGGACTGGAgATAGTGCTTAATATGCTCTCAAACATGTCTTCATC[A/C]	PGSC0003DMB000000016	ST4.03ch04	HC_central	coding	22839502	2362983	WUR	Ok	Old	Yam	0.18622	FORWARD	InfiniumII
PotVar0008057	TCAACCATCATAGAGAGaACTTTCGCTGCAACTAATCCCTTGGTAACACCCTGCAAGTCA[T/C]	PGSC0003DMB000000016	ST4.03ch04	HC_central	non coding	22839393	2363092	WUR	Ok	Old	Belle De Fontenay	0.418994	FORWARD	InfiniumII
PotVar0008065	TACAATCCCTGCAATGAGAAAAAAAATAGAGACCATGTTGTAGATGAATGTGTAAAAAAA[T/C]	PGSC0003DMB000000016	ST4.03ch04	HC_central	non coding	22838987	2363498	WUR	Ok	Old	Adirondack	0.465549	FORWARD	InfiniumII
PotVar0008073	TAAGAATACAAGATGAATAaGTCTTTACCTTATGAAGTACCCATGTTCAGCAGCTATTCC[A/C]	PGSC0003DMB000000016	ST4.03ch04	HC_central	coding	22838847	2363638	WUR	Ok	New	Vtn 62-33-3	2.14153	FORWARD	InfiniumII
PotVar0008075	GCATGGTGcAAGCCACTCGCATAATGAAGTCCTTCCTCTGCCACTAACAATATACACAGT[A/G]	PGSC0003DMB000000016	ST4.03ch04	HC_central	coding	22838778	2363707	WUR	Ok	Old	Yam	13.666	FORWARD	InfiniumII
PotVar0008080	ATGATCTTGgCATGCTCTCTCCAAATCCTGCATGAAACTACGAGCCCAATAAGCTACATC[A/G]	PGSC0003DMB000000016	ST4.03ch04	HC_central	coding	22838484	2364001	WUR	Ok	New	1256(A)23 = Black 1256	0.232775	FORWARD	InfiniumII
PotVar0008082	AATATCCCATGGATTTACCCTAATTGCCCCACTCAACGATGGTGAGCAACCAATAAATTC[A/G]	PGSC0003DMB000000016	ST4.03ch04	HC_central	coding	22838328	2364157	WUR	Ok	Old	Early Rose	7.16946	FORWARD	InfiniumII
PotVar0008084	NNN[A/C]TTTGATACCCATAGCTTCGTCCATACCAGGAGAGCCTTGCCTACAGACAATATACTTGTA	PGSC0003DMB000000016	ST4.03ch04	HC_central	coding	22838293	2364192	WUR	Ok	Old	Yam	5.26071	FORWARD	InfiniumII
PotVar0008085	CTGAACATCCTTTCCAGAGCTACGAGCAGGATTTACTATTTGGACAAGAACAAGTTTACC[T/C]	PGSC0003DMB000000016	ST4.03ch04	HC_central	coding	22837992	2364493	WUR	Ok	New	Vtn 62-33-3	1.16387	FORWARD	InfiniumII
PotVar0008088	TTTGAACTGCTCTTGAACTTCTTTAGCTTTAGCAAATGTAGAAGAAAGATTCAACACAGA[T/C]	PGSC0003DMB000000016	ST4.03ch04	HC_central	coding	22837827	2364658	WUR	Ok	New	Nicola	0.977654	FORWARD	InfiniumII
PotVar0008089	AGCAAATGTAGAAGAAAGATTCAACACAGAcTCAAGTCGACCCATATGTATGCCTACTGG[A/C]	PGSC0003DMB000000016	ST4.03ch04	HC_central	coding	22837797	2364688	WUR	Failed	Unknown			FORWARD	InfiniumII
PotVar0008090	NNN[A/G]ATGTAAACTGTACGACCAAAATAATCAAGTCCGATGTGACCTCGCTTAGATTCATAATCT	PGSC0003DMB000000016	ST4.03ch04	HC_central	coding	22837788	2364697	WUR	Ok	Old	Yam	24.0403	FORWARD	InfiniumII
PotVar0008099	NNN[A/G]TAACCTCAGTTTCAGGTGAAAACCCATCCTTCAGTTGTAACAAAAGAGAATCCTCGTCCA	PGSC0003DMB000000016	ST4.03ch04	HC_central	coding	22837205	2365280	WUR	Ok	Old	Jaune D'Or	1.48976	FORWARD	InfiniumII
PotVar0008100	ACCCATCCTTCAGTTGTAACAAAAGAGAATCCTCGTCCAAACTAAAGCACCACTTTTCAG[A/C]	PGSC0003DMB000000016	ST4.03ch04	HC_central	coding	22837123	2365362	WUR	Ok	Old	Yam	2.00186	FORWARD	InfiniumII
PotVar0008106	ACCTAGTTGAAAATAACCTATCGTATCCACTAGcTATAGTTAACTTTTCAACATCAACTG[T/C]	PGSC0003DMB000000017	ST4.03ch11	EC_south_arm	non coding	40967802	39708	WUR	Ok	Old	Yam	40.9813	FORWARD	InfiniumII
PotVar0008112	NNN[T/C]CTTATATCAATTAATCAATTCAAGCTTATTTTTTTaTCAGGTTGCACCAGCAGAGCTTGA	PGSC0003DMB000000017	ST4.03ch11	EC_south_arm	non coding	40967889	39795	WUR	Ok	New	Stirling	0.655431	FORWARD	InfiniumII
PotVar0008113	NNN[A/G]TCAGGTTGCACCAGCAGAGCTTGAAGGtCTACTTGTTTCTCATCCTGAAATATTAGATGC	PGSC0003DMB000000017	ST4.03ch11	EC_south_arm	non coding	40967925	39831	WUR	Ok	New	Vtn 62-33-3	1.07076	FORWARD	InfiniumII
PotVar0008115	CATCCTGAAATATTAGATGCTGTTGTTATCCCGTAAGTCTTGCTTTAGTAAATTTTGAAG[T/C]	PGSC0003DMB000000017	ST4.03ch11	EC_south_arm	non coding	40968026	39932	WUR	Ok	Old	Adirondack	17.8305	FORWARD	InfiniumII
PotVar0008116	ATTAGATGCTGTTGTTATCCCGTAAGTCTTGCTTTAGTAAATTTTGAAGcTATCTTATTC[A/G]	PGSC0003DMB000000017	ST4.03ch11	EC_south_arm	non coding	40968037	39943	WUR	Ok	New	Folva	0.0465549	FORWARD	InfiniumII
PotVar0008117	TCCCGTAAGTCTTGCTTTAGTAAATTTTGAAGcTATCTTATTCgAACATCACATGCTACT[A/G]	PGSC0003DMB000000017	ST4.03ch11	EC_south_arm	non coding	40968054	39960	WUR	Ok	Old	Adirondack	8.61266	FORWARD	InfiniumII
PotVar0008128	NNN[A/G]AGTTTCCTTGTAGGTTTCCTGATGCTGAAGCTGGTGAGGTTCCGgTTGCATaTGTTGTTC	PGSC0003DMB000000017	ST4.03ch11	EC_south_arm	non coding	40968132	40038	WUR	Ok	Old	Vitelotte Noire	1.21043	FORWARD	InfiniumII
PotVar0008144	NNN[A/G]GAAAACATACCTAATAAATCGGGGTTCTTGATAAGATATAGAACTAAACAAACAACATAA	PGSC0003DMB000000017	ST4.03ch11	EC_south_arm	Unknown	40968338	40244	WUR	Not on Array	Unknown			FORWARD	InfiniumII
PotVar0008146	GGCTCGGGAGGTGGAAATcTTGAAATATAAGTCGTTACAGCTTACTCCGAATGAATGTAT[T/G]	PGSC0003DMB000000017	ST4.03ch11	EC_south_arm	non coding	40968851	40757	WUR	Ok	Old	Yam	2.42991	FORWARD	InfiniumII
PotVar0008149	NNN[A/G]ACATTCATAAACAGTGTTCCCAAGTCAGCTGCTGGGAAAATCcTAAGAAGAGAACTAATC	PGSC0003DMB000000017	ST4.03ch11	EC_south_arm	coding	40968932	40838	WUR	Ok	Old	Yam	11.8692	FORWARD	InfiniumII
PotVar0008150	NNN[T/C]TAAGAAGAGAACTAATCGATAAGGTTCGTTCAAAAATATAAGATTTGTACccGaTAcCTG	PGSC0003DMB000000017	ST4.03ch11	EC_south_arm	coding	40968975	40881	WUR	Failed	Unknown			FORWARD	InfiniumII
PotVar0008151	GGGAAAATCcTAAGAAGAGAACTAATCGATAAGGTTCGTTCAAAAATATAAGATTTGTAC[T/C]	PGSC0003DMB000000017	ST4.03ch11	EC_south_arm	Non coding	40969026	40932	WUR	Failed	Unknown			FORWARD	InfiniumII
PotVar0008184	TCGTTTCTCTTTGAACTTTTTATCCTGTAGGTTGTGTTCCCAAAGCATCTATTTTTTTCA[A/G]	PGSC0003DMB000000017	ST4.03ch11	EC_south_arm	coding	41457566	529472	WUR	Ok	Old	Yam	12.1974	FORWARD	InfiniumII
PotVar0008194	CGTGGTcATTTCAAAGATGGAAAAGctCTGGCAATTAAGCGAATTAAAACTCAGGCAGGG[A/C]	PGSC0003DMB000000017	ST4.03ch11	EC_south_arm	coding	41457748	529654	WUR	Ok	Old	Peerless	11.4739	FORWARD	InfiniumII
PotVar0008207	NNN[T/G]CTAGATAGAACTcATTTCAAGACTTCATCATCGTCATGTGGTTCCgTTGCTTGGCTACTG	PGSC0003DMB000000017	ST4.03ch11	EC_south_arm	non coding	41457873	529779	WUR	Ok	Old	Yam	33.8235	FORWARD	InfiniumII
PotVar0008219	NNN[T/C]TTGGAGTATCTTCATGAAGCAGCTGCACCAAGAATCTTACACCGAGATGTTAAgTCtACc	PGSC0003DMB000000017	ST4.03ch11	EC_south_arm	coding	41458081	529987	WUR	Ok	Old	Yam	46.0674	FORWARD	InfiniumII
PotVar0008220	ACGTGGtTTGGAGTATCTTCATGAAGCAGCTGCACCAAGAATCTTACACCGAGATGTTAA[A/G]	PGSC0003DMB000000017	ST4.03ch11	EC_south_arm	coding	41458135	530041	WUR	Ok	Old	Yam	18.9366	FORWARD	InfiniumII
PotVar0008237	ACTTTGTCTGACTACCTGAATATAATGTGTTCAGATTACTGATCTTGGCATGGCGAAGCA[T/C]	PGSC0003DMB000000017	ST4.03ch11	EC_south_arm	coding	41458325	530231	WUR	Ok	Old	Yam	20.9497	FORWARD	InfiniumII
PotVar0008238	ACCTGAATATAATGTGTTCAGATTACTGATCTTGGCATGGCGAAGCAcCTCCAAAATGAT[T/G]	PGSC0003DMB000000017	ST4.03ch11	EC_south_arm	coding	41458338	530244	WUR	Ok	New	Folva	0.0465549	FORWARD	InfiniumII
PotVar0008239	NNN[T/C]CCTAGCTGTTCcAGCTCTCCTGCgCGGATGCAGGGGACATTTGGCTATTTtGCACCTGAA	PGSC0003DMB000000017	ST4.03ch11	EC_south_arm	coding	41458343	530249	WUR	Ok	Old	Yam	28.7428	FORWARD	InfiniumII
PotVar0008242	NNN[T/C]GCACCTGAATATGCAATTATTGGAAGAGCTTCTCTGAAGTCgGATGTTTTTAGCTTTGGA	PGSC0003DMB000000017	ST4.03ch11	EC_south_arm	coding	41458394	530300	WUR	Ok	New	Urgenta	11.3594	FORWARD	InfiniumII
PotVar0008243	GGGGACATTTGGCTATTTtGCACCTGAATATGCAATTATTGGAAGAGCTTCTCTGAAGTC[A/G]	PGSC0003DMB000000017	ST4.03ch11	EC_south_arm	coding	41458436	530342	WUR	Ok	Old	Peerless	13.5981	FORWARD	InfiniumII
PotVar0008247	TGTTTTTAGCTTTGGAGTtGTGCTCCTTGAACTgATAACcGGACGACAACCAATCCATAA[A/G]	PGSC0003DMB000000017	ST4.03ch11	EC_south_arm	coding	41458499	530405	WUR	Ok	Old	Myatt'S Ashleaf	15.689	FORWARD	InfiniumII
PotVar0008262	TTTTGGTTCAAAACAATGGCATTAACTTCATCTTTTTCTCTTCCTCTTCCTTCTCTTCAC[A/C]	PGSC0003DMB000000017	ST4.03ch11	EC_south_arm	coding	41832102	904008	WUR	Ok	New	Vtn 62-33-3	1.81564	FORWARD	InfiniumII
PotVar0008263	AACTTCATCTTTTTCTCTTCCTCTTCCTTCTCTTCACcAACAATTTCCATCAAAATACTC[T/C]	PGSC0003DMB000000017	ST4.03ch11	EC_south_arm	coding	41832125	904031	WUR	Ok	Old	Yam	38.0618	FORWARD	InfiniumII
PotVar0008274	NNN[T/C]AGGACAATACCCGGCGACTATGGGTTGCCGGGTATTGGTCCATGGAAAGATAGGCTTGAT	PGSC0003DMB000000017	ST4.03ch11	EC_south_arm	coding	41832200	904106	WUR	Failed	Unknown			FORWARD	InfiniumII
PotVar0008279	NNN[A/G]AAATACAAATCAACTATATTCAGAACGAACATGCCACCGGGACCATTCATTtCTTCTAAC	PGSC0003DMB000000017	ST4.03ch11	EC_south_arm	coding	41832308	904214	WUR	Ok	Old	Yam	29.1899	FORWARD	InfiniumII
PotVar0008281	CAAATCAACTATATTCAGAACGAACATGCCACCGGGACCATTCATTtCTTCTAACCCGAA[T/G]	PGSC0003DMB000000017	ST4.03ch11	EC_south_arm	coding	41832374	904280	WUR	Ok	Old	Yam	27.5579	FORWARD	InfiniumII
PotVar0008288	NNN[T/C]ATGCCGTCGACTGAACTCACCGGTGGTTACCGTGTTCTTTCTTATCTTGAcCCATCTGAA	PGSC0003DMB000000017	ST4.03ch11	EC_south_arm	coding	41832461	904367	WUR	Failed	Unknown			FORWARD	InfiniumII
PotVar0008289	CGGAACTTAcATGCCGTCGACTGAACTCACCGGTGGTTACCGTGTTCTTTCTTATCTTGA[T/C]	PGSC0003DMB000000017	ST4.03ch11	EC_south_arm	coding	41832512	904418	WUR	Failed	Unknown			FORWARD	InfiniumII
PotVar0008293	NNN[T/C]GTTATACCCAAATTCCATGAAAcTTATACAGAGtTtTTtGAAACCCTAGATAAGGAAATG	PGSC0003DMB000000017	ST4.03ch11	EC_south_arm	coding	41832581	904487	WUR	Ok	Old	Yam	8.16231	FORWARD	InfiniumII
PotVar0008299	NNN[A/C]AGCTGGTTTAAACTCCGGCAaTGATCAAGCTGCGTTTAATTTCTTAGCTAGATCGTTGTT	PGSC0003DMB000000017	ST4.03ch11	EC_south_arm	coding	41832655	904561	WUR	Ok	Old	Early Rose	15.7009	FORWARD	InfiniumII
PotVar0008301	CAaTGATCAAGCTGCGTTTAATTTCTTAGCTAGATCGTTGTTCGGAGTTAACCCAGTTGA[A/G]	PGSC0003DMB000000017	ST4.03ch11	EC_south_arm	coding	41832734	904640	WUR	Ok	New	Urgenta	10.8509	FORWARD	InfiniumII
PotVar0008315	TCTTCCgAAGTTTCTAGAcGaCTTAATCCTCCATACTTTCCGGTTACCTCCGTTTCTGGT[A/G]	PGSC0003DMB000000017	ST4.03ch11	EC_south_arm	coding	41832872	904778	WUR	Ok	New	Folva	0.0931099	FORWARD	InfiniumII
PotVar0008323	AgTTTATTCGcCGAaGCTGAAAAACTCGGCATTTCaAAAGAAGAAGCTTGTCATAATCTT[A/C]	PGSC0003DMB000000017	ST4.03ch11	EC_south_arm	coding	41832981	904887	WUR	Ok	Old	Yam	19.774	FORWARD	InfiniumII
PotVar0008325	CATTTCaAAAGAAGAAGCTTGTCATAATCTTcTcTTCGCTACTTGCTTCAATTCCTTCGG[T/C]	PGSC0003DMB000000017	ST4.03ch11	EC_south_arm	coding	41833010	904916	WUR	Ok	Old	Myatt'S Ashleaf	12.1495	FORWARD	InfiniumII
PotVar0008330	NNN[A/G]AAAGCAGGGGtGGAGGTCCATACCCGTTTAGCAAACGAGATCCGATCGGAAGTAAAATCC	PGSC0003DMB000000017	ST4.03ch11	EC_south_arm	Unknown	41833052	904958	WUR	Not on Array	Unknown			FORWARD	InfiniumII
PotVar0008331	NNN[T/G]GGAGGTCCATACCCGTTTAGCAAACGAGATCCGATCGGAAGTAAAATCCGCtGGCGGGAA	PGSC0003DMB000000017	ST4.03ch11	EC_south_arm	coding	41833063	904969	WUR	Failed	Unknown			FORWARD	InfiniumII
PotVar0008332	AGCAGGGGtGGAGGTCCATACCCGTTTAGCAAACGAGATCCGATCGGAAGTAAAATCCGC[T/C]	PGSC0003DMB000000017	ST4.03ch11	EC_south_arm	Unknown	41833115	905021	WUR	Not on Array	Unknown			FORWARD	InfiniumII
PotVar0008343	NNN[T/C]GAGGTGAAAAAaGGTGAAATGCTATTCGGGTACCAACCATTTGCAACGAAGGATCCGAAA	PGSC0003DMB000000017	ST4.03ch11	EC_south_arm	coding	41833262	905168	WUR	Ok	Old	Vitelotte Noire	0.139665	FORWARD	InfiniumII
PotVar0008344	NNN[A/G]GGTGAAATGCTATTCGGGTACCAACCATTTGCAACGAAGGATCCGAAAaTTTTTGACCgg	PGSC0003DMB000000017	ST4.03ch11	EC_south_arm	coding	41833274	905180	WUR	Ok	New	Nadine	0.139665	FORWARD	InfiniumII
PotVar0008356	NNN[A/C]AAAGATTTTGTAGTGATGGTTTCGAGGTTATTCGTAACGGAGTTTTTTCTCCGTTACgAT	PGSC0003DMB000000017	ST4.03ch11	EC_south_arm	coding	41833457	905363	WUR	Ok	Old	Peerless	27.8351	FORWARD	InfiniumII
PotVar0008358	GATGGTTTCGAGGTTATTCGTAACGGAGTTTTTTCTCCGTTACgATACATTCAACGTCGA[T/C]	PGSC0003DMB000000017	ST4.03ch11	EC_south_arm	coding	41833532	905438	WUR	Ok	Old	Peerless	1.93396	FORWARD	InfiniumII
PotVar0008369	NNN[T/C]ATGTGTTGCTTGTTCTTATAATTTCAGTAATTGTTTCgCAAAAGGGGTGAatTTTTGTTt	PGSC0003DMB000000017	ST4.03ch11	EC_south_arm	Non coding	41833641	905547	WUR	Failed	Unknown			FORWARD	InfiniumII
PotVar0008370	GATnnAAATTTGGTCTACAGTGcATGTGTTGCTTGTTCTTATAATTTCAGTAATTGTTTC[A/G]	PGSC0003DMB000000017	ST4.03ch11	EC_south_arm	non coding	41833679	905585	WUR	Ok	Old	Jaune D'Or	6.10902	FORWARD	InfiniumII
PotVar0008376	NNN[A/G]CTTTTTTCTATCcCAAAATACTTGcTTGTTCTTTTCTATTTATTTAGTCTAATTTaATTT	PGSC0003DMB000000017	ST4.03ch11	EC_south_arm	Non coding	41833747	905653	WUR	Failed	Unknown			FORWARD	InfiniumII
PotVar0008380	GCTGGTGATGGAACCACAACTGCATCTGTTCTTGCTCGGGAAATCATTAAACTCGGTCTG[T/C]	PGSC0003DMB000000017	ST4.03ch11	EC_south_arm	coding	41840983	912889	WUR	Ok	Old	Yam	45.2247	FORWARD	InfiniumII
PotVar0008381	AAATCCAGTGTCTTTAAAGAGGGGCATTGACAAAACTGTACTGGGTTTGATTGAAGAGCT[A/G]	PGSC0003DMB000000017	ST4.03ch11	EC_south_arm	coding	41841063	912969	WUR	Ok	Old	Paterson'S Victoria	0.466418	FORWARD	InfiniumII
PotVar0008383	TAATATTTTGATGCTTTTCTTTGAGGaCTCTATAGGTCATTCATCTGATGTGACAAGCTG[A/C]	PGSC0003DMB000000017	ST4.03ch11	EC_south_arm	non coding	41841168	913074	WUR	Ok	Old	Peerless	1.76909	FORWARD	InfiniumII
PotVar0008392	NNN[A/G]GATGGTGTGTTGTCCATTGAGTCATCCTCCTCCTTAGAGACAACTGTTCATGTTGAAGAA	PGSC0003DMB000000017	ST4.03ch11	EC_south_arm	coding	41841277	913183	WUR	Ok	Old	Myatt'S Ashleaf	16.4179	FORWARD	InfiniumII
PotVar0008393	TTGAGTCATCCTCCTCCTTAGAGACAACTGTTCATGTTGAAGAAGGAATGGAGGTTCGTT[A/C]	PGSC0003DMB000000017	ST4.03ch11	EC_south_arm	non coding	41841354	913260	WUR	Ok	Old	Peerless	17.6636	FORWARD	InfiniumII
PotVar0008400	NNN[A/G]CTGAATTTGAGAATGCTAGAGTCTTGGTTACTGATCAGAAGATCTCTGCTATCAAGGATA	PGSC0003DMB000000017	ST4.03ch11	EC_south_arm	coding	41841490	913396	WUR	Ok	Old	Yam	24.6255	FORWARD	InfiniumII
PotVar0008401	AGCATCAAAGGATGAGATACAATCTAGGATTGCTCAGCTTAAAAAGGAGCTGTTTGAGAC[A/G]	PGSC0003DMB000000017	ST4.03ch11	EC_south_arm	coding	41842963	914869	WUR	Ok	Old	Yam	37.4064	FORWARD	InfiniumII
PotVar0008409	NNN[A/G]CTTGAAGACCGCAAGCTTCGTATTGAGGATGCAAAGAATGCaACTTTTGCTGCAATtGAA	PGSC0003DMB000000017	ST4.03ch11	EC_south_arm	coding	41843059	914965	WUR	Ok	New	Urgenta	11.6387	FORWARD	InfiniumII
PotVar0008424	NNN[T/C]TGGACAAACCAAAAGTACCATTAcAACAtGTGCTTTCAAAgGCGCAATGACATTTTCATG	PGSC0003DMB000000017	ST4.03ch11	EC_south_arm	Unknown	41843301	915207	WUR	Not on Array	Unknown			FORWARD	InfiniumII
PotVar0008442	NNN[T/G]CTACAGAACACCAAGCAGATGTTTAAGAATTGAAATTGTGTTAATGCCATTACTACAaGT	PGSC0003DMB000000017	ST4.03ch11	EC_south_arm	non coding	42601696	1673602	WUR	Ok	Old	Yam	44.0814	FORWARD	InfiniumII
PotVar0008443	CTtCTACAGAACACCAAGCAGATGTTTAAGAATTGAAATTGTGTTAATGCCATTACTACA[A/G]	PGSC0003DMB000000017	ST4.03ch11	EC_south_arm	non coding	42601754	1673660	WUR	Ok	Old	Jaune D'Or	4.95327	FORWARD	InfiniumII
PotVar0008447	GGGCATTGCTGCAAGCCTAGTGTACATCCTTGCCATTGACTGGTATCCTCTGATATCACC[A/G]	PGSC0003DMB000000017	ST4.03ch11	EC_south_arm	coding	42601858	1673764	WUR	Ok	Old	Yam	36.9524	FORWARD	InfiniumII
PotVar0008448	NNN[T/C]CGAAGAAGATTGCCTGTGTGATTGAAAAaAAtcgaTGTAATTAGTCTATTTGACGATCTC	PGSC0003DMB000000017	ST4.03ch11	EC_south_arm	coding	42601861	1673767	WUR	Ok	Old	Yam	21.028	FORWARD	InfiniumII
PotVar0008449	CCATTGACTGGTATCCTCTGATATCACCaGAtCGAAGAAGATTGCCTGTGTGATTGAAAA[A/C]	PGSC0003DMB000000017	ST4.03ch11	EC_south_arm	non coding	42601890	1673796	WUR	Ok	New	Urgenta	11.7591	FORWARD	InfiniumII
PotVar0008473	NNN[A/C]GACTGGAGTGTCCATGCTGGGCTCCATGCATTCTTCAAAATATCAAGGCAAATCTCTCCG	PGSC0003DMB000000017	ST4.03ch11	EC_south_arm	Unknown	42602647	1674553	WUR	Not on Array	Unknown			FORWARD	InfiniumII
PotVar0008480	TCCGGTCTGaGTACGAAAAAAGAAaAAgTTgAATgAAAAATGAAAAGAGAGATTAGTAAG[T/C]	PGSC0003DMB000000017	ST4.03ch11	EC_south_arm	non coding	42602764	1674670	WUR	Ok	Old	Myatt'S Ashleaf	0.744879	FORWARD	InfiniumII
PotVar0008494	NNN[T/C]AACACAAAAGGATAATTTAGGAGATACCTTAAAATGAACGTTTGGGTGAAATATTTTGGT	PGSC0003DMB000000017	ST4.03ch11	EC_south_arm	non coding	42604259	1676165	WUR	Ok	Old	Early Rose	29.4944	FORWARD	InfiniumII
PotVar0008495	GAACCGCACTTGAGGAGGTTGCAATGGATACTGCTCTGGAACTGAGAAAGCGAGCTGGAA[A/C]	PGSC0003DMB000000017	ST4.03ch11	EC_south_arm	coding	42604383	1676289	WUR	Ok	New	Urgenta	11.9318	FORWARD	InfiniumII
PotVar0008496	GAAAGCGAGCTGGAAaACTCCACCATCATAAGGAGTTTCAGATGGCCCCTGTGCACACCA[T/G]	PGSC0003DMB000000017	ST4.03ch11	EC_south_arm	non coding	42604428	1676334	WUR	Ok	Old	Vitelotte Noire	0.139665	FORWARD	InfiniumII
PotVar0008504	NNN[A/G]CCATGAAATTGAACAtAATAGAGCATATTATAGCGGAGAATACTTTAACAAGAGCcGTCC	PGSC0003DMB000000017	ST4.03ch11	EC_south_arm	non coding	42604500	1676406	WUR	Ok	Old	Yam	13.5338	FORWARD	InfiniumII
PotVar0008507	TAATTGAATATCAGGATCAGCTGTTTTCTCTCTCTGTACTTCTTTGTACTCCTTGAAAAG[T/C]	PGSC0003DMB000000017	ST4.03ch11	EC_south_arm	coding	42604649	1676555	WUR	Ok	New	Nadine	0.139665	FORWARD	InfiniumII
PotVar0008511	NNN[T/C]GAAAGGAGTGACCTACGTCATAAGAGtACTAATTTCTCCACTCTAACaTCTtTaCTCTAA	PGSC0003DMB000000017	ST4.03ch11	EC_south_arm	non coding	42604745	1676651	WUR	Ok	Old	Peerless	5.12104	FORWARD	InfiniumII
PotVar0008531	NNN[A/G]CAATTAAAAGCaAGTAACAACAAGGAATGACACATACCaCTCCCTCTTCCTTCCAGGATT	PGSC0003DMB000000017	ST4.03ch11	EC_south_arm	non coding	42605059	1676965	WUR	Ok	New		1.48976	FORWARD	InfiniumII
PotVar0008539	NNN[T/C]TTTTTCATCTCATGAAAACTTACAGTTACATATTTTTATAAGATAAATATTTTTTTAATG	PGSC0003DMB000000017	ST4.03ch11	EC_south_arm	Non coding	42605179	1677085	WUR	Failed	Unknown			FORWARD	InfiniumII
PotVar0008540	CCAGATATCTCAACTATTTTGGTAAAGAGCACTAACACTAGATATAATAAACTTTTTTCT[A/G]	PGSC0003DMB000000017	ST4.03ch11	EC_south_arm	non coding	43789414	2861320	WUR	Ok	New	CMK2004-614-002	0.325885	FORWARD	InfiniumII
PotVar0008553	NNN[T/G]CCACTTAGTTCTTGTTGgACCAAATTGATAAGTGCACCATCACAATGTTCACCTATACCt	PGSC0003DMB000000017	ST4.03ch11	EC_south_arm	coding	43789547	2861453	WUR	Ok	Old	Yam	14.8201	FORWARD	InfiniumII
PotVar0008554	NNN[A/G]ACCAAATTGATAAGTGCACCATCACAATGTTCACCTATACCtATTGtTGAGTTTGGGTCa	PGSC0003DMB000000017	ST4.03ch11	EC_south_arm	coding	43789565	2861471	WUR	Failed	Unknown			FORWARD	InfiniumII
PotVar0008568	NNN[A/C]AAATACCCAACtTCAAGCCCAAGTCCTTCACACATTAAGTcCAAAATCCTTAAGCTCAAT	PGSC0003DMB000000017	ST4.03ch11	EC_south_arm	Unknown	43789682	2861588	WUR	Not on Array	Unknown			FORWARD	InfiniumII
PotVar0008569	NNN[T/C]TCAAGCCCAAGTCCTTCACACATTAAGTcCAAAATCCTTAAGCTCAATTTCCTtAGTTCC	PGSC0003DMB000000017	ST4.03ch11	EC_south_arm	coding	43789694	2861600	WUR	Ok	New	Vtn 62-33-3	0.884544	FORWARD	InfiniumII
PotVar0008571	CCCAACtTCAAGCCCAAGTCCTTCACACATTAAGTcCAAAATCCTTAAGCTCAATTTCCT[T/C]	PGSC0003DMB000000017	ST4.03ch11	EC_south_arm	coding	43789748	2861654	WUR	Ok	New	Nadine	0.372439	FORWARD	InfiniumII
PotVar0008578	NNN[A/G]ACTAGTATACATAGATTAgTAtATGATTATACAcGTGTTATACaTGAATTGTATGTATAt	PGSC0003DMB000000017	ST4.03ch11	EC_south_arm	Non coding	43789861	2861767	WUR	Failed	Unknown			FORWARD	InfiniumII
PotVar0008581	GATttGATTCACTgTTTATTTTTTCTaACTAGTATACATAGATTAgTAtATGATTATACA[T/C]	PGSC0003DMB000000017	ST4.03ch11	EC_south_arm	Non coding	43789895	2861801	WUR	Failed	Unknown			FORWARD	InfiniumII
PotVar0008589	NNN[A/G]CTAAGTTAATTATCCATTAATTAACaTTTTTAATAaGAAATTTTCAACTATTTTACCCTA	PGSC0003DMB000000017	ST4.03ch11	EC_south_arm	Non coding	43790007	2861913	WUR	Failed	Unknown			FORWARD	InfiniumII
PotVar0008591	NNN[A/C]GAAATTTTCAACTATTTTACCCTAAGTAAAAATTCTTaGTTTTTTTtaATGTCtGGGGTG	PGSC0003DMB000000017	ST4.03ch11	EC_south_arm	Non coding	43790043	2861949	WUR	Failed	Unknown			FORWARD	InfiniumII
PotVar0008595	NNN[T/C]GGGGTGTTCGGgTCAGCTTTcCCACACCTcGACTAATTCCAcGgATACCTaTCACAAATA	PGSC0003DMB000000017	ST4.03ch11	EC_south_arm	Non coding	43790097	2862003	WUR	Failed	Unknown			FORWARD	InfiniumII
PotVar0008603	NNN[T/C]TTTTTGTCTCCGTTGAGTTTTgAACCTAAGATCTcAGGATTtTCAACCACTTcATTGACC	PGSC0003DMB000000017	ST4.03ch11	EC_south_arm	Unknown	43790176	2862082	WUR	Not on Array	Unknown			FORWARD	InfiniumII
PotVar0008613	TTTTgTTGAAACCGCATAATCAGTAATAACAAAAAacTGTTTTGTGCTCGCAAAAATTTG[A/G]	PGSC0003DMB000000017	ST4.03ch11	EC_south_arm	Non coding	43790339	2862245	WUR	Failed	Unknown			FORWARD	InfiniumII
PotVar0008628	GAAcAcCaAcATAGTACAAgCAATGcATAAaaTATACCTATATTTTTGTGGTTTTTCAGG[A/C]	PGSC0003DMB000000017	ST4.03ch11	EC_south_arm	coding	43790440	2862346	WUR	Failed	Unknown			FORWARD	InfiniumII
PotVar0008632	aATgACATCTTGAGTGAGAGGATGaCAACCATGTCCAAAAGTGTCTTTCCAAAAGACAGT[A/G]	PGSC0003DMB000000017	ST4.03ch11	EC_south_arm	Unknown	43790509	2862415	WUR	Not on Array	Unknown			FORWARD	InfiniumII
PotVar0008636	NNN[T/C]CTTGTTTGGTGTGTATTCTTTTTCAATGTAAAGCTTTGGCCTTTGGTCAATTGATGGTTC	PGSC0003DMB000000017	ST4.03ch11	EC_south_arm	coding	43790538	2862444	WUR	Ok	Old	Yam	8.9851	FORWARD	InfiniumII
PotVar0008637	GTCAATTGATGGTTCAAAATCACTTAAGCCCTCATCTTTCTCAACAAATTTTGCTTTGTC[T/C]	PGSC0003DMB000000017	ST4.03ch11	EC_south_arm	coding	43790644	2862550	WUR	Ok	Old	Yam	27.8864	FORWARD	InfiniumII
PotVar0008647	TGTtATAGTgGGTAAAGTTCAGTTACATCAACGTggTAAAAAGTAAtTTAATGAGTTTAT[T/C]	PGSC0003DMB000000017	ST4.03ch11	EC_south_arm	Unknown	43790786	2862692	WUR	Not on Array	Unknown			FORWARD	InfiniumII
PotVar0008651	NNN[A/G]TAAGATATAATAATTTCGAGATGAAACACATTGAATGAGGGATAGTGATTTCGATATGAG	PGSC0003DMB000000017	ST4.03ch11	EC_south_arm	Non coding	43790835	2862741	WUR	Failed	Unknown			FORWARD	InfiniumII
PotVar0008664	gncgAgagAATATaAATTAACCTGAAAGAGACCAAAGTCAGCAGAAGCTTTGATGATTTG[T/C]	PGSC0003DMB000000017	ST4.03ch11	EC_south_arm	Unknown	43791354	2863260	WUR	Not on Array	Unknown			FORWARD	InfiniumII
PotVar0008666	NNN[T/C]AAATCAATAACTGGAATATGTTTACCAATTGGTACATCTGCATTTAtTCTTTTTTCTAgT	PGSC0003DMB000000017	ST4.03ch11	EC_south_arm	coding	43791381	2863287	WUR	Ok	Old	Yam	8.42644	FORWARD	InfiniumII
PotVar0008667	TTGAAGATTGTGAtAAATCAATAACTGGAATATGTTTACCAATTGGTACATCTGCATTTA[T/C]	PGSC0003DMB000000017	ST4.03ch11	EC_south_arm	coding	43791428	2863334	WUR	Failed	Unknown			FORWARD	InfiniumII
PotVar0008668	NNN[A/G]TGGAACAACATATTTTTCTGGAATTGAATTCACTTCTGAaGACCAACTTGAAACtAGTGA	PGSC0003DMB000000017	ST4.03ch11	EC_south_arm	coding	43791440	2863346	WUR	Ok	Old	Yam	28.7313	FORWARD	InfiniumII
PotVar0008670	TTCTAgTGGAACAACATATTTTTCTGGAATTGAATTCACTTCTGAaGACCAACTTGAAAC[T/C]	PGSC0003DMB000000017	ST4.03ch11	EC_south_arm	coding	43791495	2863401	WUR	Ok	Old	Peerless	14.7472	FORWARD	InfiniumII
PotVar0008677	TACATCACACCCATTGGACTCAAAGTAGACTATCTACATCACATTTATTAGGTGCAAAAC[A/G]	PGSC0003DMB000000017	ST4.03ch11	EC_south_arm	Non coding	43866925	2938831	WUR	Failed	Unknown			FORWARD	InfiniumII
PotVar0008680	TAGGTGCAAAACgAGGTgCTGAACTAGATTAACtCAAACTAAAATCAATTTAAACAAGAA[A/G]	PGSC0003DMB000000017	ST4.03ch11	EC_south_arm	Unknown	43866973	2938879	WUR	Not on Array	Unknown			FORWARD	InfiniumII
PotVar0008711	NNN[T/G]ATTTTCTTCTTAGCTCTTGTTTCAtCAAcAGAATGCGATTGGTTgTGTCCATTTTCtGCT	PGSC0003DMB000000017	ST4.03ch11	EC_south_arm	coding	43867258	2939164	WUR	Ok	Old	Yam	35.0282	FORWARD	InfiniumII
PotVar0008714	NNN[T/G]TGTCCATTTTCtGCTGCACCACTTCTAGCATTTCCTTCTTTCAATGtATTTCCAGATGAT	PGSC0003DMB000000017	ST4.03ch11	EC_south_arm	coding	43867303	2939209	WUR	Ok	Old	Jaune D'Or	7.44879	FORWARD	InfiniumII
PotVar0008720	NNN[A/C]CATCTTGAGCCATACTGTTTTGTACAGATCCCACaGGACTTTGGTCCTGAgACCACAcAT	PGSC0003DMB000000017	ST4.03ch11	EC_south_arm	coding	43867400	2939306	WUR	Ok	Old	Belle De Fontenay	0.512104	FORWARD	InfiniumII
PotVar0008725	AgACCACAcATGAAAAAAGCCATGGGCATTGgTTAGGAAGTCATATTAAGCACGGAATGA[A/G]N	PGSC0003DMB000000017	ST4.03ch11	EC_south_arm	non coding	43867510	2939416	WUR	Ok	Old	Peerless	15.7183	FORWARD	InfiniumII
PotVar0008817	nnTgtTCCATTTcCCAAATGTTTcTCACcATATTCTCCTTTTGCAaGATTGTTCTATAAG[A/C]	PGSC0003DMB000000017	ST4.03ch11	EC_south_arm	non coding	43868178	2940084	WUR	Ok	New	Princess	0.0465549	FORWARD	InfiniumII
PotVar0008826	ATCAACCAGTTagTTACTGCACATGACTgcTTGTTATGCTGGACAcTAGAATTGGTCAAA[A/G]	PGSC0003DMB000000017	ST4.03ch11	EC_south_arm	non coding	43868252	2940158	WUR	Ok	Old	Yam	38.2212	FORWARD	InfiniumII
PotVar0008851	NNN[T/C]ATACAATACACAGATATGAAAGAATTCTTACAGAGGCAGTGGATGCTCTACTTGGATTCA	PGSC0003DMB000000017	ST4.03ch11	EC_south_arm	non coding	43868452	2940358	WUR	Ok	Old	Yam	46.3687	FORWARD	InfiniumII
PotVar0008852	TACAATACACAGATATGAAAGAATTCTTACAGAGGCAGTGGATGCTCTACTTGGATTCAA[A/C]	PGSC0003DMB000000017	ST4.03ch11	EC_south_arm	coding	43868514	2940420	WUR	Ok	Old	Myatt'S Ashleaf	13.5514	FORWARD	InfiniumII
PotVar0008857	NNN[A/G]CAAGCTGACTGTTACTACTTTCCAGAACCTACAAAAGAGAaTtTGATTTCAGAAATATTC	PGSC0003DMB000000017	ST4.03ch11	EC_south_arm	coding	43868548	2940454	WUR	Ok	New	Urgenta	13.3613	FORWARD	InfiniumII
PotVar0008860	GACTGTTACTACTTTCCAGAACCTACAAAAGAGAaTtTGATTTCAGAAATATTCACACAA[T/C]	PGSC0003DMB000000017	ST4.03ch11	EC_south_arm	non coding	43868615	2940521	WUR	Ok	Old	Early Rose	9.84142	FORWARD	InfiniumII
PotVar0008866	AATGTAATAGTgCAgAAGAAAAAATACCAGACTATTCAaATCCTCACAAAGCTTTTGCTT[A/G]	PGSC0003DMB000000017	ST4.03ch11	EC_south_arm	coding	43868687	2940593	WUR	Failed	Unknown			FORWARD	InfiniumII
PotVar0008867	NNN[T/C]TCGTCCTTAACAGCcTGTGATGCTGCTTCCCAAGCCTaGAAGTCATTATCAGTTTTTTGA	PGSC0003DMB000000017	ST4.03ch11	EC_south_arm	coding	43868696	2940602	WUR	Ok	Old	Jaune D'Or	6.23836	FORWARD	InfiniumII
PotVar0008887	AGAAAAaCAATGTTACTGCAAGGCAtATGATTTgACAAAGAaATAAttAACTCTCTTTAA[T/C]	PGSC0003DMB000000017	ST4.03ch11	EC_south_arm	Non coding	43871089	2942995	WUR	Failed	Unknown			FORWARD	InfiniumII
PotVar0008901	NNN[T/C]AACTATTGTGTCAAGAGATACAAGTGCTCAACGAAGTAGCAtTGACAAGTcACAAACCTG	PGSC0003DMB000000017	ST4.03ch11	EC_south_arm	non coding	43871282	2943188	WUR	Ok	New	SLANEY	0.232775	FORWARD	InfiniumII
PotVar0008902	cAGAGGAAGCACTTAAATtAACTATTGTGTCAAGAGATACAAGTGCTCAACGAAGTAGCA[T/G]	PGSC0003DMB000000017	ST4.03ch11	EC_south_arm	non coding	43871324	2943230	WUR	Ok	New	Amyla	0.372439	FORWARD	InfiniumII
PotVar0008903	NNN[T/C]ACAAACCTGCTTTTTTGGGGCCAGCAGTAAGCTTCATCTCCATTGACAGGTTTGCgAATT	PGSC0003DMB000000017	ST4.03ch11	EC_south_arm	non coding	43871333	2943239	WUR	Ok	Old	Yam	7.50933	FORWARD	InfiniumII
PotVar0008904	AAGTcACAAACCTGCTTTTTTGGGGCCAGCAGTAAGCTTCATCTCCATTGACAGGTTTGC[A/G]	PGSC0003DMB000000017	ST4.03ch11	EC_south_arm	coding	43871389	2943295	WUR	Ok	Old	Myatt'S Ashleaf	1.76909	FORWARD	InfiniumII
PotVar0008905	TGCTTTTTTGGGGCCAGCAGTAAGCTTCATCTCCATTGACAGGTTTGCgAATTCCTTTTC[A/G]	PGSC0003DMB000000017	ST4.03ch11	EC_south_arm	coding	43871401	2943307	WUR	Ok	Old	Yam	7.58845	FORWARD	InfiniumII
PotVar0008906	CAGGTTTGCgAATTCCTTTTCgACATCACGGATCTTGGAATAATTTTCAGCAATATATCT[A/G]	PGSC0003DMB000000017	ST4.03ch11	EC_south_arm	Unkown	43871440	2943346	WUR	Ok	Old	Peerless	28.3708	FORWARD	InfiniumII
PotVar0008928	CTAACTCTCGAGGGAAGATAATTAAGTAAATTTCAGTAAAATGCAATAGAAACAAGCAAT[A/G]N	PGSC0003DMB000000017	ST4.03ch11	EC_south_arm	non coding	43873296	2945202	WUR	Ok	New	Urgenta	13.4078	FORWARD	InfiniumII
PotVar0008935	NNN[T/C]AAAATCAGAGAAAATACCTTTTCAGTGTAAGCAATCACCGGTGATTCTCTAGCGATGCCG	PGSC0003DMB000000017	ST4.03ch11	EC_south_arm	non coding	43873415	2945321	WUR	Ok	Old	Yam	1.72253	FORWARD	InfiniumII
PotVar0008936	TCAGGTCCAATCTCCGGTAACATCACATGATTTGGATTAGCATTTCTCGCCATTGATCTA[A/G]	PGSC0003DMB000000017	ST4.03ch11	EC_south_arm	Non coding	43873536	2945442	WUR	Failed	Unknown			FORWARD	InfiniumII
PotVar0008937	CCGGTAACATCACATGATTTGGATTAGCATTTCTCGCCATTGATCTAgCAATTTGGTTTC[A/G]	PGSC0003DMB000000017	ST4.03ch11	EC_south_arm	Non coding	43873549	2945455	WUR	Failed	Unknown			FORWARD	InfiniumII
PotVar0008942	TTGGTTTCgGTACAAAAgCTATTCACGGCtGcGGAGTTcTATATAGTCGTGAAAAAAGTT[T/C]	PGSC0003DMB000000017	ST4.03ch11	EC_south_arm	non coding	43873601	2945507	WUR	Ok	New	Urgenta	13.0539	FORWARD	InfiniumII
PotVar0008949	AATCACAAATTACCAGCCCCATTTGTcCAATTTTTCTTTCTCCAGAAATAAAAATCCAAC[T/C]	PGSC0003DMB000000017	ST4.03ch11	EC_south_arm	non coding	44072039	3143945	WUR	Ok	New	Urgenta	13.4078	FORWARD	InfiniumII
PotVar0008957	TCATCCTCAGtAATAgAGAGCAAcAACATTTAAcATTACACAAAATTAAATCAGAAATTA[A/G]	PGSC0003DMB000000017	ST4.03ch11	EC_south_arm	non coding	44072122	3144028	WUR	Ok	Old	Myatt'S Ashleaf	0.841121	FORWARD	InfiniumII
PotVar0008965	AAGAGGAGcgGGGAATTCCTATTAACCtAAAAcGTCAATAAGAAGAAAAATGAGGAGGTG[T/G]	PGSC0003DMB000000017	ST4.03ch11	EC_south_arm	non coding	44072200	3144106	WUR	Ok	New	SLANEY	0.372439	FORWARD	InfiniumII
PotVar0008992	NNN[A/G]AAGCCATGAAAGAGCACTTTGACAAGTATGGTGACATCTTGGAAGCTGTCATCATCTCCG	PGSC0003DMB000000018	ST4.03ch04	HC_central	coding	48480213	230926	WUR	Failed	Unknown			FORWARD	InfiniumII
PotVar0008998	CAAAAAAGCATGCGAGGATGCCACTCCCATTATCAACGGGCGCCGAGCCAACTGTAATCT[T/C]	PGSC0003DMB000000018	ST4.03ch04	HC_central	Unknown	48479893	231246	WUR	Not on Array	Unknown			FORWARD	InfiniumII
PotVar0009002	CGCCGAGCCAACTGTAATCTcGCgTCcCTCGGCGCCCGTCGTTCcCGCCCCTCTCCCTCT[A/G]	PGSC0003DMB000000018	ST4.03ch04	HC_central	coding	48479853	231286	WUR	Ok	Old	Yam	27.0484	FORWARD	InfiniumII
PotVar0009006	NNN[T/C]CTCTTATGGAAAATTTTATTATATGAGAGAAGTATTGAAAACATTTTTTCCTTcACaCAA	PGSC0003DMB000000018	ST4.03ch04	HC_central	non coding	48479822	231317	WUR	Ok	Old	Yam	3.50467	FORWARD	InfiniumII
PotVar0009044	NNN[A/G]ATAATGTACGTCATGTTTTCAATATTTCTCTTTCTATAATTTATCATGTTAAATAATGAa	PGSC0003DMB000000018	ST4.03ch04	HC_central	Non coding	48479500	231639	WUR	Failed	Unknown			FORWARD	InfiniumII
PotVar0009046	CAATATTTCTCTTTCTATAATTTATCATGTTAAATAATGAaTCTGAATTTATTGACACTC[A/C]	PGSC0003DMB000000018	ST4.03ch04	HC_central	Non coding	48479420	231719	WUR	Failed	Unknown			FORWARD	InfiniumII
PotVar0009052	CATGGTTAAGGGAACtTAtAAGATGAAACTATAGTATTATGAATTGaTCATGATTATGTA[T/C]	PGSC0003DMB000000018	ST4.03ch04	HC_central	non coding	48479341	231798	WUR	Ok	Old	Vitelotte Noire	0.465549	FORWARD	InfiniumII
PotVar0009060	NNN[A/G]GGGCTAATTCAGCATCACCTGCAAGTCACGTGCAGTGGTACTATCCTGCTGCGGCACCCC	PGSC0003DMB000000018	ST4.03ch04	HC_central	coding	48479188	231951	WUR	Ok	Old	Paterson'S Victoria	3.3054	FORWARD	InfiniumII
PotVar0009073	NNN[T/C]AAATAAATGAGACCTTATTCTTACTAACAAGACTCCCTCCTTTTTCCTTTATGCGGTAAG	PGSC0003DMB000000018	ST4.03ch04	HC_central	non coding	48478926	232213	WUR	Ok	New	1256(A)23 = Black 1256	1.6791	FORWARD	InfiniumII
PotVar0009080	NNN[A/G]TTTAACAAAAATGCCTACTTTtAGTCCcTCcGCAGTACAATCTGAAATAggCCAACCATG	PGSC0003DMB000000018	ST4.03ch04	HC_central	non coding	46547868	2163271	WUR	Ok	Old	Vitelotte Noire	1.62942	FORWARD	InfiniumII
PotVar0009083	NNN[T/C]GCAGTACAATCTGAAATAggCCAACCATGATCTGCAGTAGAGAAAGGCCAAGCCCCTTTT	PGSC0003DMB000000018	ST4.03ch04	HC_central	coding	46547837	2163302	WUR	Failed	Unknown			FORWARD	InfiniumII
PotVar0009085	ATCTGAAATAggCCAACCATGATCTGCAGTAGAGAAAGGCCAAGCCCCTTTTGAAATATG[A/C]	PGSC0003DMB000000018	ST4.03ch04	HC_central	coding	46547768	2163371	WUR	Failed	Unknown			FORWARD	InfiniumII
PotVar0009086	NNN[T/C]CTGGGCAATCATCTAACACCTTTATGCAAAAGAAAgAATCTAGCAATTAACACCAACACC	PGSC0003DMB000000018	ST4.03ch04	HC_central	coding	46547746	2163393	WUR	Ok	Old	Magnum Bonum	12.1698	FORWARD	InfiniumII
PotVar0009089	ACTCTTTAAACCTTGTTGTTTCTTATCAAGTTCTTCAAAGTTTTTGTTCTAAGTATCTTT[A/G]	PGSC0003DMB000000019	ST4.03ch02	HC_central	Non coding	9900367	1011978	WUR	Failed	Unknown			FORWARD	InfiniumII
PotVar0009092	AGGGATAACCAACAGATAAAATTGTGCTTAGGAAGAATTCTTTTGCCAAATCTACCTGCT[A/C]	PGSC0003DMB000000019	ST4.03ch02	HC_central	Non coding	9900273	1012072	WUR	Failed	Unknown			FORWARD	InfiniumII
PotVar0009096	NNN[T/C]ACTTGCTAGTGTGTATTTTCCCTCAAGTTTtAGTCAtCCATTTTGGTTGTATCCTGGTGC	PGSC0003DMB000000019	ST4.03ch02	HC_central	Non coding	9900232	1012113	WUR	Failed	Unknown			FORWARD	InfiniumII
PotVar0009111	AGGTGGCAAaATaTTTTcGgAAGGGTCAAAATCATGtACAAATTAAAGCAAAAGGAACCA[T/C]	PGSC0003DMB000000019	ST4.03ch04	HC_central	non coding	33100705	1862810	WUR	Ok	Old	Adirondack	2.43902	FORWARD	InfiniumII
PotVar0009117	GAACCAcAAGCTCAAAaATCCAcAAGAAGcAgTATAAAAcACAATACTATGGCTCACAAC[A/C]	PGSC0003DMB000000019	ST4.03ch04	HC_central	Non coding	33100651	1862864	WUR	Failed	Unknown			FORWARD	InfiniumII
PotVar0009119	AAAAcACAATACTATGGCTCACAACcCAAATACATaATCAAAACATCACTCATAAAAGCA[T/C]	PGSC0003DMB000000019	ST4.03ch04	HC_central	Non coding	33100616	1862899	WUR	Failed	Unknown			FORWARD	InfiniumII
PotVar0009120	TATGGCTCACAACcCAAATACATaATCAAAACATCACTCATAAAAGCAcACAAAGGTGGA[T/C]	PGSC0003DMB000000019	ST4.03ch04	HC_central	non coding	33100604	1862911	WUR	Ok	Old	Myatt'S Ashleaf	21.5888	FORWARD	InfiniumII
PotVar0009122	NNN[T/C]AAACAAAAATCATTTGTCCTCAAATGCAAATAAAcAAGTCcAAAAGTCAAAAATAAAGTA	PGSC0003DMB000000019	ST4.03ch04	HC_central	Non coding	33100591	1862924	WUR	Failed	Unknown			FORWARD	InfiniumII
PotVar0009124	NNN[A/C]AAAAGTCAAAAATAAAGTAAGACAGAgAGGGAGGTAAAcAtGGGATCCTCTCTATGCAGT	PGSC0003DMB000000019	ST4.03ch04	HC_central	Non coding	33100550	1862965	WUR	Failed	Unknown			FORWARD	InfiniumII
PotVar0009127	NNN[T/G]GGGATCCTCTCTATGCAGTCTCTCCATCTGTCTGGGCCTCAGTGCCCAGAGTAGCATTCT	PGSC0003DMB000000019	ST4.03ch04	HC_central	Non coding	33100509	1863006	WUR	Failed	Unknown			FORWARD	InfiniumII
PotVar0009136	cAAGTCAACAGGTTAAGAGTTAAGTCAAGAGAAGTTCATAGAGTTTTCCAAAAGTTTTTT[A/G]	PGSC0003DMB000000019	ST4.03ch04	HC_central	Non coding	32059505	2904010	WUR	Failed	Unknown			FORWARD	InfiniumII
PotVar0009151	NNN[A/C]TAAAGAATGCATCgCATGCACCTTAAGTGaAAGTTTGAAACTtAAGTAgAgTAATGTGGG	PGSC0003DMB000000020	ST4.03ch02	EC_south_arm	Unknown	40633521	67533	WUR	Not on Array	Unknown			FORWARD	InfiniumII
PotVar0009159	TTTATGTACTCCATCcTCATTTTGAAGGACTCAACTATAAAGACAACCTTTCAAAAAGTG[T/C]	PGSC0003DMB000000020	ST4.03ch02	EC_south_arm	non coding	40633392	67662	WUR	Ok	New	Ve 71-105	0.931099	FORWARD	InfiniumII
PotVar0009170	NNN[T/C]ACCATGCCACCATAAAAGTACACATCTTACCAACCAAAAGCCAGTAACCTGAGCCCCACA	PGSC0003DMB000000020	ST4.03ch02	EC_south_arm	non coding	40633213	67841	WUR	Ok	Old	Yam	5.02793	FORWARD	InfiniumII
PotVar0009171	ACCTACCCGCTTGATTGGACCATAAGCCTCGAATTCGCGTTTGACTCTGCTTTCTGTTGT[T/C]	PGSC0003DMB000000020	ST4.03ch02	EC_south_arm	coding	40633075	67979	WUR	Ok	Old	Yam	23.8296	FORWARD	InfiniumII
PotVar0009177	NNN[A/G]CAGCAAAATTGATCTAAAAAGATCTTCACTCACAAGTCgTGCAACAAAGAGTGTCTTGTA	PGSC0003DMB000000020	ST4.03ch02	EC_south_arm	non coding	40632981	68073	WUR	Ok	Old	Yam	6.78839	FORWARD	InfiniumII
PotVar0009178	NNN[T/G]TGCAACAAAGAGTGTCTTGTATGGATCTCCGGTAACATTTGGGTCGCTGCTAGGATCATC	PGSC0003DMB000000020	ST4.03ch02	EC_south_arm	coding	40632942	68112	WUR	Ok	Old	Yam	32.0755	FORWARD	InfiniumII
PotVar0009201	NNN[T/G]CTCTATTGACTTGGGGAGACAACAGTATCTTCCAGATAAGATGAGATCCAATGGTTACAA	PGSC0003DMB000000020	ST4.03ch02	EC_south_arm	Non coding	40632452	68602	WUR	Failed	Unknown			FORWARD	InfiniumII
PotVar0009202	TCTATTGACTTGGGGAGACAACAGTATCTTCCAGATAAGATGAGATCCAATGGTTACAAC[A/C]	PGSC0003DMB000000020	ST4.03ch02	EC_south_arm	non coding	40632390	68664	WUR	Ok	New	Am 78-3704	0.465549	FORWARD	InfiniumII
PotVar0009203	GGGGAGACAACAGTATCTTCCAGATAAGATGAGATCCAATGGTTACAACaGCTCCACACC[T/G]	PGSC0003DMB000000020	ST4.03ch02	EC_south_arm	non coding	40632379	68675	WUR	Ok	New		0.558659	FORWARD	InfiniumII
PotVar0009226	AAATTGCAGCATATAAAATAATCTTACCGGGGTTTCAACCTCAGGGATTGGTGGAGCATA[T/C]	PGSC0003DMB000000020	ST4.03ch02	EC_south_arm	coding	40631906	69148	WUR	Ok	New	BINELLA	0.558659	FORWARD	InfiniumII
PotVar0009227	ATCACCAGGTTGAGCGAAGTTACTAACAAATTGTGCCATCCCTAAAAAACAAATGAGAAT[A/G]N	PGSC0003DMB000000020	ST4.03ch02	EC_south_arm	non coding	40631840	69214	WUR	Ok	New	KA 07-4192	0.0465549	FORWARD	InfiniumII
PotVar0009241	NNN[T/C]TTACCAGCTTGAGTTGCATGACATTAGCGCGATTCTGGGCCTTTGCACGGGCCTGaACGT	PGSC0003DMB000000020	ST4.03ch02	EC_south_arm	Unknown	40630896	70158	WUR	Not on Array	Unknown			FORWARD	InfiniumII
PotVar0009252	NNN[T/C]TCCATCACTCGCGAGTTCATTTATACCAAAATTTTAGAAATAATTTTTTTAAAACTAAAA	PGSC0003DMB000000020	ST4.03ch02	EC_south_arm	Unkown	40630617	70437	WUR	Ok	New	Am 78-3704	0.465549	FORWARD	InfiniumII
PotVar0009279	CCATCTAGTGATTgATTTTTCAAAAATACAaTCTTTTTTACTTTGTAAGTTTGAAAAATG[A/C]	PGSC0003DMB000000020	ST4.03ch02	EC_south_arm	non coding	40340153	360901	WUR	Ok	New	Ve 71-105	1.95531	FORWARD	InfiniumII
PotVar0009281	NNN[T/C]TTTGTGTTTGATGAGAAATTGGCTGAATTGACGGATTGCGGTTGGTTACAGATACTCAGG	PGSC0003DMB000000020	ST4.03ch02	EC_south_arm	non coding	40340135	360919	WUR	Ok	Old	Myatt'S Ashleaf	16.29	FORWARD	InfiniumII
PotVar0009282	TTGGCTGAATTGACGGATTGCGGTTGGTTACAGATACTCAGGGATGACATTTGCAAGTGT[T/G]	PGSC0003DMB000000020	ST4.03ch02	EC_south_arm	coding	40340056	360998	WUR	Ok	Old	Yam	35.1679	FORWARD	InfiniumII
PotVar0009283	NNN[A/G]TCTACTGAAGGGTTGGGAAATTTACCCAAGGTCGTTTTGACTTCTCCTCATGGAAGGTAC	PGSC0003DMB000000020	ST4.03ch02	EC_south_arm	coding	40340053	361001	WUR	Ok	Old	Yam	44.3458	FORWARD	InfiniumII
PotVar0009305	TTCTTTACTTTTGTTAAAGCTGCAGTATCATCAaTCTTTTACTATCTCTACCTTTAAAAT[T/G]	PGSC0003DMB000000020	ST4.03ch02	EC_south_arm	non coding	40338983	362071	WUR	Ok	Old	Yam	6.34328	FORWARD	InfiniumII
PotVar0009316	NNN[A/G]TGACAGTTTCTTCTGCCAATGCACTCTAgCCCTcAGCTACATGCTAGAAAAATaGTTAtG	PGSC0003DMB000000020	ST4.03ch02	EC_south_arm	non coding	40338783	362271	WUR	Ok	New	Maris Piper	1.30597	FORWARD	InfiniumII
PotVar0009331	TTACAGCCGTGCAATGTGGGACTATAGTTTCCATGCTCTTTACAAGGTTCGAGTAGTAGT[T/C]	PGSC0003DMB000000020	ST4.03ch02	EC_south_arm	Non coding	40338419	362635	WUR	Failed	Unknown			FORWARD	InfiniumII
PotVar0009332	CAATGTGGGACTATAGTTTCCATGCTCTTTACAAGGTTCGAGTAGTAGTcATTTATCTTT[T/C]	PGSC0003DMB000000020	ST4.03ch02	EC_south_arm	non coding	40338408	362646	WUR	Ok	New	Maris Piper	1.45951	FORWARD	InfiniumII
PotVar0009347	ATTCACTACTGCACTGCATACTTACTTCAGCGTAAGTATTTCTcTGGCAACTTGTGCGTG[A/G]	PGSC0003DMB000000020	ST4.03ch02	EC_south_arm	Unknown	40337811	363243	WUR	Not on Array	Unknown			FORWARD	InfiniumII
PotVar0009408	AGTTGTCTAATTTaGCAAGTTGgTTGTGTTTtGTATGtGCAGTTGGTCTGATGCTGTTCT[A/G]	PGSC0003DMB000000020	ST4.03ch02	EC_south_arm	coding	40336816	364238	WUR	Ok	New	Ve 71-105	0.791434	FORWARD	InfiniumII
PotVar0009410	NNN[A/G]CCATGGAACAAAGCTATAAAGATTTTGTTTGTGTTGAAAATGCCAAGGTAtTTaCAAtgA	PGSC0003DMB000000020	ST4.03ch02	EC_south_arm	coding	40336800	364254	WUR	Ok	New	Am 78-3704	0.465549	FORWARD	InfiniumII
PotVar0009411	CCTcATTTGaCCATGGAACAAAGCTATAAAGATTTTGTTTGTGTTGAAAATGCCAAGGTA[T/C]	PGSC0003DMB000000020	ST4.03ch02	EC_south_arm	non coding	40336749	364305	WUR	Ok	Old	Myatt'S Ashleaf	16.0853	FORWARD	InfiniumII
PotVar0009429	GAGCAATCTTGGACGGCTGTACAACATCTAACTGTTGCTTAAAGATACCTCCCGGAAGAG[A/C]	PGSC0003DMB000000020	ST4.03ch02	EC_south_arm	non coding	40336425	364629	WUR	Ok	Old	Myatt'S Ashleaf	21.9274	FORWARD	InfiniumII
PotVar0009456	NNN[T/C]GCTGTGTTACATGGATGTACTGTTGAAGACGAGGCATTTATTGGTATGGGTGCAACcGTG	PGSC0003DMB000000020	ST4.03ch02	EC_south_arm	coding	40308222	392832	WUR	Failed	Unknown			FORWARD	InfiniumII
PotVar0009457	TAGcGCTGTGTTACATGGATGTACTGTTGAAGACGAGGCATTTATTGGTATGGGTGCAAC[T/C]	PGSC0003DMB000000020	ST4.03ch02	EC_south_arm	coding	40308165	392889	WUR	Ok	Old	Yam	16.9007	FORWARD	InfiniumII
PotVar0009458	GGAGAAAAATGCTATGGTTGCTGCTGGTGCCCATGTAAGACAGAACACAAGGATTCCATT[T/C]	PGSC0003DMB000000020	ST4.03ch02	EC_south_arm	coding	40308084	392970	WUR	Ok	Old	Myatt'S Ashleaf	22.6257	FORWARD	InfiniumII
PotVar0009460	GGATTCCATTcGGAGAGGTTcGTGGCAGACTTTAAGTCACTTATTTTGCCATTATTGGGG[T/G]	PGSC0003DMB000000020	ST4.03ch02	EC_south_arm	non coding	40308034	393020	WUR	Ok	Old	Yam	16.4914	FORWARD	InfiniumII
PotVar0009466	NNN[T/C]AATCTTTAGTAAGTTGTTTAACCTCCCGATTATACACTTGTGAAACTGTGCATGTAATTG	PGSC0003DMB000000020	ST4.03ch02	EC_south_arm	non coding	40307945	393109	WUR	Ok	Old	Yam	31.5642	FORWARD	InfiniumII
PotVar0009471	NNN[T/C]ACCAAAAAACACAGGTCTGGGGAGGAAATCCAGCGAGGTTCTTGAGGAAGCTCACAGAAG	PGSC0003DMB000000020	ST4.03ch02	EC_south_arm	non coding	40307727	393327	WUR	Ok	Old	Jaune D'Or	3.77095	FORWARD	InfiniumII
PotVar0009474	GCAGCTGAAAATGCAAAAGAGTTGGATAAGATTGAATTTGAGAAGGTGCTGCGGAAGAAA[T/C]	PGSC0003DMB000000020	ST4.03ch02	EC_south_arm	coding	40307547	393507	WUR	Ok	Old	Myatt'S Ashleaf	16.0914	FORWARD	InfiniumII
PotVar0009483	NNN[A/G]TTATTGGGTAACTCTTTTTGTTTTGGGcGGATTAACGTCAAAATGCCTGTGATTAGTTTC	PGSC0003DMB000000020	ST4.03ch02	EC_south_arm	non coding	40307398	393656	WUR	Ok	Old	Yam	31.4972	FORWARD	InfiniumII
PotVar0009488	CTTATTATTATTATTACTATGGATATTATCAATATTATCTCTAGTTTCCCAGAATGATTA[T/C]	PGSC0003DMB000000020	ST4.03ch02	EC_south_arm	Non coding	40296144	404910	WUR	Failed	Unknown			FORWARD	InfiniumII
PotVar0009505	NNN[A/G]CTTTCCTGTACAATTGGCAACTGGTGCATTCTCCTTGCCACTTGAATAGTTTTCAGTAGg	PGSC0003DMB000000020	ST4.03ch02	EC_south_arm	coding	40295787	405267	WUR	Ok	Old	Yam	30.7471	FORWARD	InfiniumII
PotVar0009523	ATAGTACTCTGGCCATTTCTGTCGCACCATCTTAGCCACATCGTAGATGATAGCATGATG[A/G]	PGSC0003DMB000000020	ST4.03ch02	EC_south_arm	coding	40295371	405683	WUR	Ok	Old	Jaune D'Or	4.09683	FORWARD	InfiniumII
PotVar0009542	NNN[T/C]CATTGCAGCCTTCTCTGCCAGTATCTTGGAAACAAAATACATCTGCAATCAAATnnAATT	PGSC0003DMB000000020	ST4.03ch02	EC_south_arm	coding	40295023	406031	WUR	Ok	Old	Yam	28.2123	FORWARD	InfiniumII
PotVar0009547	NNN[T/C]TTTTTTCATAGGTATTCTTAAAAGAAAAGAATAGCCAAACGAACCCATCCTGTCATCTTC	PGSC0003DMB000000020	ST4.03ch02	EC_south_arm	Non coding	40294932	406122	WUR	Failed	Unknown			FORWARD	InfiniumII
PotVar0009548	GAACCCATCCTGTCATCTTCTTAGCATATATGAAGTCCAAATCGCTCCAGCTGGTCTCGT[T/C]	PGSC0003DMB000000020	ST4.03ch02	EC_south_arm	coding	40294831	406223	WUR	Ok	Old	Myatt'S Ashleaf	16.1546	FORWARD	InfiniumII
PotVar0009554	TTGGTCCTCTTGgACATCAAGAGcTCCAGCAGATGAAGTGAAAACCAGcCTCTTCACTGT[T/G]	PGSC0003DMB000000020	ST4.03ch02	EC_south_arm	Unknown	40294758	406296	WUR	Not on Array	Unknown			FORWARD	InfiniumII
PotVar0009566	NNN[T/C]GGTGTAGCCACATGAAATACTCCTTGACAgCCTTGAATGGCTTCATCAAAGCTTCCTTCC	PGSC0003DMB000000020	ST4.03ch02	EC_south_arm	coding	40294563	406491	WUR	Ok	Old	Vitelotte Noire	0.931099	FORWARD	InfiniumII
PotVar0009567	NNN[A/G]CCTTGAATGGCTTCATCAAAGCTTCCTTCCACTGCCAAGTCTGCTTTCCACAGCgTTAAG	PGSC0003DMB000000020	ST4.03ch02	EC_south_arm	coding	40294533	406521	WUR	Ok	Old	Yam	39.2453	FORWARD	InfiniumII
PotVar0009568	TGACAgCCTTGAATGGCTTCATCAAAGCTTCCTTCCACTGCCAAGTCTGCTTTCCACAGC[A/G]	PGSC0003DMB000000020	ST4.03ch02	EC_south_arm	coding	40294478	406576	WUR	Ok	New	Ve 71-105	0.791434	FORWARD	InfiniumII
PotVar0009569	NNN[A/G]TTCCAACAGATGTTTCACCTTCTTCTGGTTCTCTACAAAAgTTgATGCATCTTTATatAA	PGSC0003DMB000000020	ST4.03ch02	EC_south_arm	coding	40294453	406601	WUR	Ok	Old	Yam	41.1381	FORWARD	InfiniumII
PotVar0009570	TTTGTATCAGCTTTTGGCAgTTCCAACAGATGTTTCACCTTCTTCTGGTTCTCTACAAAA[T/G]	PGSC0003DMB000000020	ST4.03ch02	EC_south_arm	non coding	40294412	406642	WUR	Ok	Old	Yam	5.58659	FORWARD	InfiniumII
PotVar0009574	NNN[T/C]AAGGGTCATTGCATACAACGAGACACATCTCTCTGGATCCTCAAAATGCAGCTTTGTACa	PGSC0003DMB000000020	ST4.03ch02	EC_south_arm	Non coding	40294395	406659	WUR	Failed	Unknown			FORWARD	InfiniumII
PotVar0009575	tAAGGGTCATTGCATACAACGAGACACATCTCTCTGGATCCTCAAAATGCAGCTTTGTAC[A/G]	PGSC0003DMB000000020	ST4.03ch02	EC_south_arm	non coding	40294335	406719	WUR	Ok	Old	Yam	31.7505	FORWARD	InfiniumII
PotVar0009581	NNN[T/C]TATAACCGCGTTCAAGGAGTCTCATGACAAGCCAAGAGCCGATAAATCCAGCTGCTCCTG	PGSC0003DMB000000020	ST4.03ch02	EC_south_arm	coding	40294236	406818	WUR	Ok	New	Am 78-3704	0.465549	FORWARD	InfiniumII
PotVar0009590	NNN[A/G]ATTACCACTAGTATATGAGCTTTTAGTTATGTTTATGTATTTTGTTTTTATACTGCTTGC	PGSC0003DMB000000020	ST4.03ch02	EC_south_arm	Non coding	40294052	407002	WUR	Failed	Unknown			FORWARD	InfiniumII
PotVar0009608	NNN[A/G]TTGAATGGTGACCCtTTTTATGCTAATGGATTTAATGCCTACTGGTTAATGTATATTGCT	PGSC0003DMB000000020	ST4.03ch02	EC_south_arm	coding	40254203	446851	WUR	Ok	Old	Yam	6.57649	FORWARD	InfiniumII
PotVar0009610	TGGTGACCCtTTTTATGCTAATGGATTTAATGCCTACTGGTTAATGTATATTGCTGCTGA[T/C]	PGSC0003DMB000000020	ST4.03ch02	EC_south_arm	coding	40254137	446917	WUR	Ok	Old	Myatt'S Ashleaf	23.0447	FORWARD	InfiniumII
PotVar0009620	TAATTCTAAnTTTTCTGTAACTAATTGATTTTGAAGGGTTTGGATTTTGTGATATCTGAA[A/G]	PGSC0003DMB000000020	ST4.03ch02	EC_south_arm	coding	40253883	447171	WUR	Ok	Old	Vitelotte Noire	0.0465549	FORWARD	InfiniumII
PotVar0009624	AAGAAGGcATGGGATtAAGGTtATATTAAGCTTTGCAAATAATTACGAGAGCTTTGGGGG[A/G]	PGSC0003DMB000000020	ST4.03ch02	EC_south_arm	coding	40253821	447233	WUR	Ok	Old	Myatt'S Ashleaf	29.925	FORWARD	InfiniumII
PotVar0009651	CAGGTACTTAGTGcTTTGAgCtCTCTgCtTTTTTCTTTCTCTGCTTTAAATTTTAAGAAG[T/C]	PGSC0003DMB000000020	ST4.03ch02	EC_south_arm	non coding	40253455	447599	WUR	Ok	Old	Yam	13.9109	FORWARD	InfiniumII
PotVar0009653	cTTTGAgCtCTCTgCtTTTTTCTTTCTCTGCTTTAAATTTTAAGAAGcAgAGTTTTAAAT[T/C]	PGSC0003DMB000000020	ST4.03ch02	EC_south_arm	Non coding	40253442	447612	WUR	Failed	Unknown			FORWARD	InfiniumII
PotVar0009658	TTTTTTAAACTTGTGCTTTTAAACATACTAGGTAAAAAATTAAAATTAAAGAACAATCAA[T/C]	PGSC0003DMB000000020	ST4.03ch02	EC_south_arm	Non coding	40252881	448173	WUR	Failed	Unknown			FORWARD	InfiniumII
PotVar0009673	CAAGAATTATAAAGTGAGATTAAATAATACATAAACAATAATCTTGTGTTTGGTTTGTCC[T/G]	PGSC0003DMB000000020	ST4.03ch02	EC_south_arm	non coding	40252701	448353	WUR	Ok	Old	Yam	15.1769	FORWARD	InfiniumII
PotVar0009674	AGATTAAATAATACATAAACAATAATCTTGTGTTTGGTTTGTCCtACTAAAATGAGTATG[T/G]	PGSC0003DMB000000020	ST4.03ch02	EC_south_arm	Non coding	40252685	448369	WUR	Failed	Unknown			FORWARD	InfiniumII
PotVar0009718	NNN[A/G]TAATAAAcAATACGAAAGtTGGTGAAtATCATAAcAGcACAGATAGGTAAAcaCAtACAT	PGSC0003DMB000000020	ST4.03ch02	EC_south_arm	Unknown	40252272	448782	WUR	Not on Array	Unknown			FORWARD	InfiniumII
PotVar0009734	NNN[A/G]ATCCCATCAAGTTcTCCATTAATTTTCATACCCTatCATGGACAACAGAGCCGTAAAATT	PGSC0003DMB000000020	ST4.03ch02	EC_south_arm	Non coding	40252124	448930	WUR	Failed	Unknown			FORWARD	InfiniumII
PotVar0009747	GCTaAGTTTCATTCTTCGTTTGCAGGCATGGGCAACAGAGATGGCCTCTTATGTTAAGTC[T/C]	PGSC0003DMB000000020	ST4.03ch02	EC_south_arm	coding	40251906	449148	WUR	Ok	Old	Yam	31.8563	FORWARD	InfiniumII
PotVar0009760	NNN[A/G]CATTACAATAATATCCTTTACaGAGATTAcATCATTTTCTTcAGcTGTCTTAGAAATTCA	PGSC0003DMB000000020	ST4.03ch02	EC_south_arm	non coding	40251717	449337	WUR	Ok	Old	Yam	7.50478	FORWARD	InfiniumII
PotVar0009766	NNN[A/C]ATCTCATTAAATGTTTAAACTAGTAAATAAAGTGACAAAtTCATTATGATaTCGAATCAG	PGSC0003DMB000000020	ST4.03ch02	EC_south_arm	Non coding	40251641	449413	WUR	Failed	Unknown			FORWARD	InfiniumII
PotVar0009781	NNN[A/G]GGAGCAGCAGCAGGGGGACTCTTCTGGCAACTTTTAAGTgAAGGaATGAACTCATTTGGA	PGSC0003DMB000000020	ST4.03ch02	EC_south_arm	coding	40251308	449746	WUR	Ok	Old	Jaune D'Or	3.77095	FORWARD	InfiniumII
PotVar0009783	NNN[A/G]ATGAACTCATTTGGAGATGGATATGAAATAATCTTAAGCCAGAACCCTTCAACTGCAAAT	PGSC0003DMB000000020	ST4.03ch02	EC_south_arm	Unknown	40251263	449791	WUR	Not on Array	Unknown			FORWARD	InfiniumII
PotVar0009797	NNN[A/C]TAATGTTTTTGGTCTTGCAACTAAGGCTACTGGTTTGGcTAAGGCAAAAAGTTTgcCAAG	PGSC0003DMB000000020	ST4.03ch02	EC_south_arm	coding	40243786	457268	WUR	Ok	New	Maris Piper	1.39665	FORWARD	InfiniumII
PotVar0009802	AGCCGTGCCTATGTTACGTTCTTAGCTGGAAATGGTGATTAcTGGAAAGGCGTTGTTGGT[T/C]	PGSC0003DMB000000020	ST4.03ch02	EC_south_arm	coding	40243667	457387	WUR	Ok	New	Ve 71-105	0.791434	FORWARD	InfiniumII
PotVar0009808	NNN[T/C]ATCGTTCGAGAGATCGAACCTGTTTATCCTCCTGAgAATCAAACTCAATTTGCTATGGCT	PGSC0003DMB000000020	ST4.03ch02	EC_south_arm	coding	40243563	457491	WUR	Ok	Old	Yam	14.4123	FORWARD	InfiniumII
PotVar0009827	NNN[T/C]TGTGAGAAAACTTGGAGTCACACCCCACAATATAAAGTTGGGTACTGTCAACAGTGTCCT	PGSC0003DMB000000020	ST4.03ch02	EC_south_arm	coding	40243261	457793	WUR	Ok	Old	Yam	33.4422	FORWARD	InfiniumII
PotVar0009833	NNN[T/C]TTATGATGATCTCTTGAAAACgGTCAAAGTTACaCCTCCTACCCCATTTGCTGAACAGGT	PGSC0003DMB000000020	ST4.03ch02	EC_south_arm	coding	40243112	457942	WUR	Failed	Unknown			FORWARD	InfiniumII
PotVar0009843	NNN[A/G]TGTGAAAATTTTGcAGGATTTTTTGAACATGTATTTCAGAGATGTATAcAAGCCAATTCC	PGSC0003DMB000000020	ST4.03ch02	EC_south_arm	non coding	40242981	458073	WUR	Ok	New	Am 78-3704	0.465549	FORWARD	InfiniumII
PotVar0009844	NNN[T/C]AGGATTTTTTGAACATGTATTTCAGAGATGTATAcAAGCCAATTCCaAACaATTACAACT	PGSC0003DMB000000020	ST4.03ch02	EC_south_arm	Unkown	40242967	458087	WUR	Ok	Old	Yam	22.191	FORWARD	InfiniumII
PotVar0009845	TTTAnnTnnTTaTGTGAAAATTTTGcAGGATTTTTTGAACATGTATTTCAGAGATGTATA[T/C]	PGSC0003DMB000000020	ST4.03ch02	EC_south_arm	coding	40242932	458122	WUR	Ok	Old	Yam	5.44693	FORWARD	InfiniumII
PotVar0009846	TGTGAAAATTTTGcAGGATTTTTTGAACATGTATTTCAGAGATGTATAcAAGCCAATTCC[A/G]	PGSC0003DMB000000020	ST4.03ch02	EC_south_arm	coding	40242920	458134	WUR	Ok	Old	Yam	40.6317	FORWARD	InfiniumII
PotVar0009857	NNN[T/G]AAGCCATGGAGGTACACTGGAAAGGAAGAGAACATGGACAGAGAAGACATTAAGaTGCTa	PGSC0003DMB000000020	ST4.03ch02	EC_south_arm	coding	40242824	458230	WUR	Ok	Old	Yam	45.8175	FORWARD	InfiniumII
PotVar0009858	GGGTCtAAGCCATGGAGGTACACTGGAAAGGAAGAGAACATGGACAGAGAAGACATTAAG[A/C]	PGSC0003DMB000000020	ST4.03ch02	EC_south_arm	coding	40242769	458285	WUR	Ok	Old	Jaune D'Or	3.63128	FORWARD	InfiniumII
PotVar0009865	NNN[A/G]TTGATGGTGAAGTTGAAGCTGAgAAATTTATGGCAGCGTTATCAGAGGCTGGTGtTGTGc	PGSC0003DMB000000020	ST4.03ch02	EC_south_arm	coding	40242691	458363	WUR	Ok	Old	Yam	46.6355	FORWARD	InfiniumII
PotVar0009867	CTGCCgTTGATGGTGAAGTTGAAGCTGAgAAATTTATGGCAGCGTTATCAGAGGCTGGTG[T/C]	PGSC0003DMB000000020	ST4.03ch02	EC_south_arm	coding	40242636	458418	WUR	Ok	Old	Yam	37.6827	FORWARD	InfiniumII
PotVar0009882	TTaATGAAaTTTTAAtTGTTTTATGGATTGACAGAATGCAATGAAAGGGTATGCTGAGAA[A/G]	PGSC0003DMB000000020	ST4.03ch02	EC_south_arm	coding	39968872	732182	WUR	Ok	Old	Yam	21.222	FORWARD	InfiniumII
PotVar0009883	TGATGAAGAGTCATAATCTTTTCGAGTCTCAGGGTGGTCCAATCATACTCTCACAGGTTG[T/C]	PGSC0003DMB000000020	ST4.03ch02	EC_south_arm	non coding	39968801	732253	WUR	Ok	New	Am 78-3704	0.465549	FORWARD	InfiniumII
PotVar0009886	TATCTTTCAGGATTtTTtATTCCAATTAGTTCATTATACAATTCTTGTGTTTGCTGAAGC[T/C]	PGSC0003DMB000000020	ST4.03ch02	EC_south_arm	non coding	39968739	732315	WUR	Ok	Old	Yam	4.84171	FORWARD	InfiniumII
PotVar0009894	GCAGATTGAgAATGAGTATGGgCCaCAAGCCAAGGTACTTGGAGCACCGGGACATCAGTA[T/C]	PGSC0003DMB000000020	ST4.03ch02	EC_south_arm	coding	39968622	732432	WUR	Ok	Old	Myatt'S Ashleaf	15.4097	FORWARD	InfiniumII
PotVar0009896	AGTTGGATTGGACACAGGCGTCCCATGGGTGATGTGCAAGGAAGAAGATGCACCAGATCC[T/C]	PGSC0003DMB000000020	ST4.03ch02	EC_south_arm	coding	39968538	732516	WUR	Ok	Old	Vitelotte Noire	1.11732	FORWARD	InfiniumII
PotVar0009917	AAATTATACAAcTGaTTAGCTCTCAAaGCTCTTAAAATAGTTCTATAACTTCTTAAACAA[T/C]	PGSC0003DMB000000020	ST4.03ch02	EC_south_arm	non coding	39968216	732838	WUR	Ok	Old	Yam	46.8045	FORWARD	InfiniumII
PotVar0009928	NNN[T/C]CCCCTTCATCAGAGGCCAGTTCAGGATTTGGCATTTGCTGTTGCCCAATTTATACAAAGA	PGSC0003DMB000000020	ST4.03ch02	EC_south_arm	coding	39968002	733052	WUR	Ok	Old	Yam	25.1866	FORWARD	InfiniumII
PotVar0009937	NNN[A/G]AAGCATGCATGAAGTCCCAtATAGTAACAAcATTTCCTCTCTTTGCcTAACAGTACCAtG	PGSC0003DMB000000020	ST4.03ch02	EC_south_arm	non coding	39967846	733208	WUR	Ok	Old	Jaune D'Or	5.26071	FORWARD	InfiniumII
PotVar0009942	NNN[A/G]AACTTTGGACGCACCGCgGGGGGGCCATTCATCACTACTAGCTATGACTATGATGCTCCA	PGSC0003DMB000000020	ST4.03ch02	EC_south_arm	Unknown	39967778	733276	WUR	Not on Array	Unknown			FORWARD	InfiniumII
PotVar0009943	NNN[A/G]GGGGGGCCATTCATCACTACTAGCTATGACTATGATGCTCCAATTGATGAGTATGGTGAG	PGSC0003DMB000000020	ST4.03ch02	EC_south_arm	coding	39967760	733294	WUR	Ok	New	Ve 71-105	0.837989	FORWARD	InfiniumII
PotVar0009949	NNN[A/C]ATTGTGGAATGGTTCAGTGAGACCATGTTTCCTTCACTGATATTTGCTCTATAAGTATTT	PGSC0003DMB000000020	ST4.03ch02	EC_south_arm	non coding	39967602	733452	WUR	Ok	Old	Yam	18.9479	FORWARD	InfiniumII
PotVar0009951	NNN[T/C]GAAGAGATCAGTCACTAACGTATGTTCCAATGTTGCTGAATATCATCCAAACATTAAGAA	PGSC0003DMB000000020	ST4.03ch02	EC_south_arm	coding	39964575	736479	WUR	Ok	Old	Yam	5.63315	FORWARD	InfiniumII
PotVar0009955	NNN[T/C]GCCGTTGTAGAAAAGGTACCCTTCTGTTTTGCTtACAGTGTTAAAGGGACAAGAATAGAT	PGSC0003DMB000000020	ST4.03ch02	EC_south_arm	coding	39964346	736708	WUR	Ok	Old	Yam	20.5189	FORWARD	InfiniumII
PotVar0009977	NNN[T/C]AATCTTAATTTTGGGGTACTGGAGGGGGGACTCTGTGAAGATAGCATATTTATACATnnn	PGSC0003DMB000000020	ST4.03ch02	EC_south_arm	non coding	39963919	737135	WUR	Ok	Old	Jaune D'Or	3.49162	FORWARD	InfiniumII
PotVar0009992	AATCGTCTGTGTTGTGCAGTTGGCAGAAAGAATTCAATGGAAAAGTGTATTTGCATCCAT[A/G]	PGSC0003DMB000000020	ST4.03ch02	EC_south_arm	Non coding	39963599	737455	WUR	Failed	Unknown			FORWARD	InfiniumII
PotVar0009997	ATATGAAATGAGCATGAGAATTACGCCTAAACAGAAGTACATGGGACTCACTAGAGCATT[T/C]	PGSC0003DMB000000020	ST4.03ch02	EC_south_arm	non coding	39963506	737548	WUR	Ok	Old	Kepplestone Kidney	1.16387	FORWARD	InfiniumII
PotVar0010007	NNN[A/G]AACGGAAGTTTCTGTAACTGAGAATGCAGTTCAAATTTTGGtTTCCATTACCCATCAATC	PGSC0003DMB000000020	ST4.03ch02	EC_south_arm	non coding	39963389	737665	WUR	Ok	Old	Yam	9.14179	FORWARD	InfiniumII
PotVar0010009	NNN[A/G]CTCTATGCTAGTTGATGTCTTTCTTCATAGCCAGGATATATTCAATCCTAGAAATTATtG	PGSC0003DMB000000020	ST4.03ch02	EC_south_arm	Non coding	39963318	737736	WUR	Failed	Unknown			FORWARD	InfiniumII
PotVar0010012	CCGTCCAAAGACCGTAGCCATAAGTTACCTAACGTACGATCGTGCGGACATGGCTTTTGC[T/G]	PGSC0003DMB000000020	ST4.03ch02	EC_south_arm	coding	39792263	908791	WUR	Ok	Old	Jaune D'Or	21.8629	FORWARD	InfiniumII
PotVar0010014	AAAATTATGTGTTATGAAgCTATTCAGTCGTAAACGAGCTGAGTCATGGGACTCAGTTCG[T/C]	PGSC0003DMB000000020	ST4.03ch02	EC_south_arm	coding	39792173	908881	WUR	Failed	Unknown			FORWARD	InfiniumII
PotVar0010024	CTCACTcGTAACATTATCTACCGAGCAGCTTTCGGAACAAGTTCAGATGAAGGACAAGAT[T/G]	PGSC0003DMB000000020	ST4.03ch02	EC_south_arm	coding	39792034	909020	WUR	Ok	Old	Jaune D'Or	6.93669	FORWARD	InfiniumII
PotVar0010027	NNN[T/G]GGATTGGTCAGCAAGGTCTAAATGTTAGACTTGCTAAGGCAAGGGCATCACTTGATGGAT	PGSC0003DMB000000020	ST4.03ch02	EC_south_arm	Unknown	39791956	909098	WUR	Not on Array	Unknown			FORWARD	InfiniumII
PotVar0010033	GAGCTTTTAGCTTTTTaCAGTGAAGAAACAAAAGTAAATGAGTCTGAAGATTTGCAGAAT[T/G]	PGSC0003DMB000000020	ST4.03ch02	EC_south_arm	coding	39791746	909308	WUR	Ok	Old	Yam	5.54004	FORWARD	InfiniumII
PotVar0010064	TTATcAACAGAACAACgCCTtAATTTGCAGAGACACAGAGCGTTCATTAACCAAACTTCA[A/G]	PGSC0003DMB000000020	ST4.03ch02	EC_south_arm	non coding	39605614	1095440	WUR	Ok	Old	Myatt'S Ashleaf	41.2202	FORWARD	InfiniumII
PotVar0010070	NNN[T/C]AAAAGCTAAGCTTCATTTTTCCTATTcACAGAACTACAAGAAGCAAAcCATTATTCCTCC	PGSC0003DMB000000020	ST4.03ch02	EC_south_arm	non coding	39605551	1095503	WUR	Ok	New	Clivia	5.45709	FORWARD	InfiniumII
PotVar0010072	NNN[T/C]CATTATTCCTCCTATATACACACTGTATTAtCcCACCGCCATACTTAGACTgCAATCTTC	PGSC0003DMB000000020	ST4.03ch02	EC_south_arm	non coding	39605503	1095551	WUR	Ok	New	Ve 71-105	0.744879	FORWARD	InfiniumII
PotVar0010076	NNN[T/C]TTTGCCTTCGCCGGAGTGGACTTCCTTGTCCTCTTGGCTCCAACCTTCTTCGGTTTTGGC	PGSC0003DMB000000020	ST4.03ch02	EC_south_arm	coding	39605401	1095653	WUR	Ok	Old	Jaune D'Or	24.2523	FORWARD	InfiniumII
PotVar0010077	GTGGCCCTGGTGCTTCTAGGTTTCTTCTTAGAATCGGCCTTGGGGAGCTTTTTGGTAGAT[A/G]	PGSC0003DMB000000020	ST4.03ch02	EC_south_arm	coding	39605232	1095822	WUR	Ok	Old	Yam	4.51583	FORWARD	InfiniumII
PotVar0010079	NNN[A/C]GCCTCAGATAGTTTGTATGAAGCCTTGATTTTGATtAGCTTCCCCTTTGCTGCAGAATTC	PGSC0003DMB000000020	ST4.03ch02	EC_south_arm	coding	39605206	1095848	WUR	Ok	Old	Yam	39.914	FORWARD	InfiniumII
PotVar0010080	NNN[T/C]AGCTTCCCCTTTGCTGCAGAATTCTTCAATTGAAGACCTAGAATTTTCCTGAAATTTGCT	PGSC0003DMB000000020	ST4.03ch02	EC_south_arm	coding	39605170	1095884	WUR	Ok	New	Ve 71-105	0.744879	FORWARD	InfiniumII
PotVar0010082	NNN[T/C]TCCTTAATCATCTGCAAGAATTCCATACCAAAAACTTAATCAAGTTGAAATTTGCAAGTT	PGSC0003DMB000000020	ST4.03ch02	EC_south_arm	coding	39605023	1096031	WUR	Ok	Old	Jaune D'Or	6.0987	FORWARD	InfiniumII
PotVar0010102	NNN[A/G]TGATCATTCTGTAATGCAACTTACGCAATTTATATTAGAGTAACGATCCTGGTTTCACAA	PGSC0003DMB000000020	ST4.03ch02	EC_south_arm	non coding	39604672	1096382	WUR	Ok	Old	Myatt'S Ashleaf	39.1098	FORWARD	InfiniumII
PotVar0010106	NNN[T/C]ATTAAATGTAGCTATTTCAATCAACATTTAGTCCAgACTCACTTAATTCTGTTCACAGTA	PGSC0003DMB000000020	ST4.03ch02	EC_south_arm	non coding	39381517	1319537	WUR	Ok	Old	Jaune D'Or	23.9524	FORWARD	InfiniumII
PotVar0010110	GAGnaAACAGATCAATCAATTTAATAATACCCATATTAATATTGCATTAAAAACTCTCAA[T/C]	PGSC0003DMB000000020	ST4.03ch02	EC_south_arm	Unknown	39381383	1319671	WUR	Not on Array	Unknown			FORWARD	InfiniumII
PotVar0010115	NNN[A/G]TAGTACACAACATAATAATAGTAGTATTTAATAAGAGGTACATTTGAATTTGCAGAAgAA	PGSC0003DMB000000020	ST4.03ch02	EC_south_arm	non coding	39381344	1319710	WUR	Ok	Old	Yam	6.90299	FORWARD	InfiniumII
PotVar0010125	TAAGGTTGaAATAGCAAGGGCATGcTTCGTAATTTCCAGAAGTCCCTGGTGGCACGCACT[T/G]	PGSC0003DMB000000020	ST4.03ch02	EC_south_arm	coding	39381172	1319882	WUR	Failed	Unknown			FORWARD	InfiniumII
PotVar0010133	NNN[A/G]TTTTACAAGATcCcGTACAATCTGTAACAAAGAcGAATTCAgAATTTAgAATCAgTTACG	PGSC0003DMB000000020	ST4.03ch02	EC_south_arm	coding	39381104	1319950	WUR	Ok	Old	Yam	14.4962	FORWARD	InfiniumII
PotVar0010135	NNN[T/C]GTACAATCTGTAACAAAGAcGAATTCAgAATTTAgAATCAgTTACGAAAGtTATAGcgGA	PGSC0003DMB000000020	ST4.03ch02	EC_south_arm	coding	39381090	1319964	WUR	Ok	Old	Yam	47.3929	FORWARD	InfiniumII
PotVar0010145	NNN[T/C]TATTGGCTTTAGAGGtTGAGGACTTGGTaCTGGTGGTTTGCTGTTAATTACCTGcGCCAA	PGSC0003DMB000000020	ST4.03ch02	EC_south_arm	coding	39381003	1320051	WUR	Ok	New	Ve 71-105	0.744879	FORWARD	InfiniumII
PotVar0010147	GcgGAAAtACTTAAAATGTTACAGtACGTACcTATTGGCTTTAGAGGtTGAGGACTTGGT[A/G]	PGSC0003DMB000000020	ST4.03ch02	EC_south_arm	coding	39380974	1320080	WUR	Ok	Old	Yam	40.7197	FORWARD	InfiniumII
PotVar0010158	NNN[A/G]GGAACCTCTTGAAGGGCATAAGTGAAATGGACAAGCACAAGTGATGCAATgAGCAAAGcT	PGSC0003DMB000000020	ST4.03ch02	EC_south_arm	non coding	39380876	1320178	WUR	Ok	Old	Vitelotte Noire	1.4432	FORWARD	InfiniumII
PotVar0010159	aAGaAAAAGgGGAACCTCTTGAAGGGCATAAGTGAAATGGACAAGCACAAGTGATGCAAT[A/G]	PGSC0003DMB000000020	ST4.03ch02	EC_south_arm	coding	39380825	1320229	WUR	Failed	Unknown			FORWARD	InfiniumII
PotVar0010175	TAGAAAAAATCATCTTTTATTGCATCACAAGCTTCGTACAGAAGGAGCAATGAATTGAAT[T/C]	PGSC0003DMB000000020	ST4.03ch02	EC_south_arm	Non coding	39375877	1325177	WUR	Failed	Unknown			FORWARD	InfiniumII
PotVar0010178	TGTATTAAGGACATTTGCGGGTGGTGTTATGAGTCAAAAGATTGAAATAGCAAGGGCATG[T/C]	PGSC0003DMB000000020	ST4.03ch02	EC_south_arm	coding	39375757	1325297	WUR	Failed	Unknown			FORWARD	InfiniumII
PotVar0010183	NNN[T/C]ATTTACAAGCTCCTATGCAATCTGTACAATCATTTCCAACACAACTTTATTTATTAGTAC	PGSC0003DMB000000020	ST4.03ch02	EC_south_arm	coding	39375653	1325401	WUR	Ok	Old	Yam	6.30885	FORWARD	InfiniumII
PotVar0010184	AAGTACAATTTGTGCACTTTTGTATTACAGTCAAAATAAAAAAAGTAGGGACTCAAAAAA[A/C]	PGSC0003DMB000000020	ST4.03ch02	EC_south_arm	non coding	39157645	1543409	WUR	Ok	Old	Yam	23.1273	FORWARD	InfiniumII
PotVar0010195	TCTTATAgCACtAtGAAATGAAAGTCCCATAACtACCTAACCAGCCATCCACAAATCGTC[T/G]N	PGSC0003DMB000000020	ST4.03ch02	EC_south_arm	non coding	39157505	1543549	WUR	Ok	New	Ve 71-105	1.21269	FORWARD	InfiniumII
PotVar0010199	ATTTTtCCCCTTcCcTCCGCCACACCAACTTTCATGGCGTCGTCTTTCTGCCCAAAACAG[T/G]	PGSC0003DMB000000020	ST4.03ch02	EC_south_arm	coding	39157436	1543618	WUR	Ok	New	Am 78-3704	0.512104	FORWARD	InfiniumII
PotVar0010209	TGCgACGAAGGTGATGGATCAGTCGTCCAGTAAAGCGAGTTCACAGGCTCCTACAGTTGT[T/G]	PGSC0003DMB000000020	ST4.03ch02	EC_south_arm	coding	39157230	1543824	WUR	Ok	Old	Myatt'S Ashleaf	22.3435	FORWARD	InfiniumII
PotVar0010211	TCTGGGgAATCGGAGCTACCCGATTTATATTGGGGCTGGACTTCTTGATCAACCTGACCT[T/C]	PGSC0003DMB000000020	ST4.03ch02	EC_south_arm	coding	39157161	1543893	WUR	Ok	Old	Flourball (Sutton's)	6.19181	FORWARD	InfiniumII
PotVar0010269	NNN[A/C]AGTGAAATTAGGAACTTGGAAGTCTTTCCCTGAAAAGTCTgTGTGGGGAAAGAAGCACTC	PGSC0003DMB000000020	ST4.03ch02	EC_south_arm	non coding	39156594	1544460	WUR	Ok	New	Clivia	4.10448	FORWARD	InfiniumII
PotVar0010270	NNN[A/G]TGTGGGGAAAGAAGCACTCTTAACATCTGCAGGGAAAAAATAcACCTGGCgAATTGGGAT	PGSC0003DMB000000020	ST4.03ch02	EC_south_arm	non coding	39156553	1544501	WUR	Ok	Old	Myatt'S Ashleaf	14.2924	FORWARD	InfiniumII
PotVar0010273	GCACTCTTAACATCTGCAGGGAAAAAATAcACCTGGCgAATTGGGATAGAGTGCAGGATA[T/C]	PGSC0003DMB000000020	ST4.03ch02	EC_south_arm	Unknown	39156479	1544575	WUR	Not on Array	Unknown			FORWARD	InfiniumII
PotVar0010278	NNN[T/G]CCTGCCTCAATTCTCATGTCTTATGCTTTTAGtAGTGCCAAAATCTTtTAGTTTTCATGG	PGSC0003DMB000000020	ST4.03ch02	EC_south_arm	non coding	39156378	1544676	WUR	Ok	Old	Paterson'S Victoria	10.0187	FORWARD	InfiniumII
PotVar0010288	NNN[T/G]AAGTGGAAATGTAGGCTAATCTTGATTTCCTATTAAGCCTATACAACCATCTATACaAAA	PGSC0003DMB000000020	ST4.03ch02	EC_south_arm	non coding	39156199	1544855	WUR	Ok	Old	Yam	49.0187	FORWARD	InfiniumII
PotVar0010303	NNN[A/G]CCACTTTACAGTGTGAcAGTAACTGATCACCTTCCTTTTcGTACTTCCTGGCACATgCAg	PGSC0003DMB000000020	ST4.03ch02	EC_south_arm	non coding	39155900	1545154	WUR	Ok	New	Maris Piper	3.08989	FORWARD	InfiniumII
PotVar0010310	cGTACTTCCTGGCACATgCAgCAACAGCTTACAAATAAAGCAgGGAGAGGAGGGCCTACT[T/C]	PGSC0003DMB000000020	ST4.03ch02	EC_south_arm	Unknown	39155800	1545254	WUR	Not on Array	Unknown			FORWARD	InfiniumII
PotVar0010331	ATATGCAGGCATATTCATGGGAAGAGAGTCCTTGTAGTTACTAACACTACAGTTGCCCCT[T/C]	PGSC0003DMB000000020	ST4.03ch02	EC_south_arm	coding	39154685	1546369	WUR	Ok	New	Ve 71-105	1.16387	FORWARD	InfiniumII
PotVar0010333	NNN[T/C]GTAGAAAGTGTCATTTTGCCAGATGGTGAGCAATTTAAAAACATGGTAAGCAGCTTnnGn	PGSC0003DMB000000020	ST4.03ch02	EC_south_arm	coding	39154632	1546422	WUR	Ok	Old	Yam	5.07449	FORWARD	InfiniumII
PotVar0010345	NNN[T/C]CTTCGTGGAGTTAATTTTATTCAGATCCCTACCACTGTTATGGCACAGGTTCTATGAGTT	PGSC0003DMB000000020	ST4.03ch02	EC_south_arm	coding	39154378	1546676	WUR	Ok	Old	Yam	21.1754	FORWARD	InfiniumII
PotVar0010349	NNN[A/C]CCAGCCACAATGTGTGCTTATAGACACGGATACCCTGAATACTTTACCAGATAGAGAATT	PGSC0003DMB000000020	ST4.03ch02	EC_south_arm	coding	39154119	1546935	WUR	Failed	Unknown			FORWARD	InfiniumII
PotVar0010350	AATACTTTACCAGATAGAGAATTAGCATCTGGCCTCGCAGAGGTGATAAAATATGGACTC[A/G]	PGSC0003DMB000000020	ST4.03ch02	EC_south_arm	coding	39154021	1547033	WUR	Ok	Old	Yam	6.52985	FORWARD	InfiniumII
PotVar0010351	TGCTGAGTTTTTCGAGTGGCAAGAACAGAATATGCCATTATTATTAGCAAGGTAAACAAT[T/C]	PGSC0003DMB000000020	ST4.03ch02	EC_south_arm	non coding	39153953	1547101	WUR	Ok	New	Ve 71-105	1.62942	FORWARD	InfiniumII
PotVar0010353	NNN[A/C]TATGGCCCATTAAGAATGTAAGAACACTTTGATGAGAAATAGGGGAATCCAAGTGGAGGA	PGSC0003DMB000000020	ST4.03ch02	EC_south_arm	non coding	39153841	1547213	WUR	Ok	Old	Yam	6.75047	FORWARD	InfiniumII
PotVar0010377	TGGtCAATGAAGTAGAGAACAGTATCAAAaGGTTGGAGACCTGATTGATGAAGATAGTAA[T/C]	PGSC0003DMB000000020	ST4.03ch02	EC_south_arm	non coding	39080045	1621009	WUR	Ok	Old	Yam	43.9479	FORWARD	InfiniumII
PotVar0010382	NNN[A/G]CATTTCTTCTTCATAGGGGcAAAAGCAATACaGGGCAAGGGATGAACTCAGCGAGAAGgT	PGSC0003DMB000000020	ST4.03ch02	EC_south_arm	non coding	39079979	1621075	WUR	Ok	New	Clivia	3.95717	FORWARD	InfiniumII
PotVar0010389	NNN[T/G]TGGCTTGCTTCCTTCACCTAGCCGCTCTAACAGCTTGAATTCTTGATATCCACCTGTACA	PGSC0003DMB000000020	ST4.03ch02	EC_south_arm	coding	39079828	1621226	WUR	Failed	Unknown			FORWARD	InfiniumII
PotVar0010400	ACAGTAGTTAGTATTATGAGAAGTAGcCCAAAGCATATACAACATACAAGCAAACAGAAC[A/G]	PGSC0003DMB000000020	ST4.03ch02	EC_south_arm	non coding	39079641	1621413	WUR	Ok	New	Ve 71-105	1.4486	FORWARD	InfiniumII
PotVar0010401	NNN[T/C]TTCCTATCTCCATGTACCAGGATGCTGTGCTGCATGATCAAATAACTGCAGACtCACATa	PGSC0003DMB000000020	ST4.03ch02	EC_south_arm	non coding	39079631	1621423	WUR	Ok	Old	Myatt'S Ashleaf	21.9683	FORWARD	InfiniumII
PotVar0010429	NNN[A/G]GTCTCATGCTCTGGGTATGCTTCTTTCTCCTTTTCATCAATAACTGCAAAgACCAGAAAG	PGSC0003DMB000000020	ST4.03ch02	EC_south_arm	coding	39079305	1621749	WUR	Ok	Old	Yam	22.4347	FORWARD	InfiniumII
PotVar0010436	NNN[A/G]ACATACCAACAACAGTTATATCAGCTCCATACTTCTTTGCCATAGCAGCGGCAGTTGCTG	PGSC0003DMB000000020	ST4.03ch02	EC_south_arm	Unknown	39079146	1621908	WUR	Not on Array	Unknown			FORWARD	InfiniumII
PotVar0010442	AnTTTATAAGGTTTATAGAAAGTACAtGcCACTTAGAAATCAACTgAtCTAGGTGAATTG[T/C]	PGSC0003DMB000000020	ST4.03ch02	EC_south_arm	Non coding	39078997	1622057	WUR	Failed	Unknown			FORWARD	InfiniumII
PotVar0010450	NNN[A/G]CTGCTGGATGCTTCTGATCAATAGAACACGAAGAaGAGGAAATCCAATTATGTATGATGA	PGSC0003DMB000000020	ST4.03ch02	EC_south_arm	Non coding	39078953	1622101	WUR	Failed	Unknown			FORWARD	InfiniumII
PotVar0010495	GCTACAGCTAATGAGGAATCAAAACCTGTCACATACACGTAAATGAAGTTCACCAAATAA[A/C]	PGSC0003DMB000000020	ST4.03ch02	EC_south_arm	Non coding	39078159	1622895	WUR	Failed	Unknown			FORWARD	InfiniumII
PotVar0010500	TgTAgGAAAAACTTTAGGGAAAAAAACAAATTAGCAATCTACTGAAATACCCAATTTATT[T/C]	PGSC0003DMB000000020	ST4.03ch02	EC_south_arm	non coding	39076994	1624060	WUR	Ok	Old	Yam	9.92509	FORWARD	InfiniumII
PotVar0010504	NNN[T/C]GGGGAGCCTGCAAGTGTTGAGGTTTGAGGAAGAAAAAGAAGAACTCACCGAAgATGAAAA	PGSC0003DMB000000020	ST4.03ch02	EC_south_arm	coding	39076943	1624111	WUR	Failed	Unknown			FORWARD	InfiniumII
PotVar0010523	NNN[T/G]CTGCAATTTCTATCTTCAACACACCCTTTCTTCTTCTTCTCTGTGAAGATGGCAGAAAAT	PGSC0003DMB000000020	ST4.03ch02	EC_south_arm	non coding	38977103	1723951	WUR	Ok	Old	Yam	14.6262	FORWARD	InfiniumII
PotVar0010531	NNN[T/C]CCAATGTGAAAAGCACCGACCAGAAAATCCACCACCGgAGCATAATCACTAGTGACCCAT	PGSC0003DMB000000020	ST4.03ch02	EC_south_arm	coding	38976865	1724189	WUR	Ok	New	Am 78-3704	0.558659	FORWARD	InfiniumII
PotVar0010535	NNN[T/C]CAATTCACAAAACCCTGTTTGGGATGAGCATTTCCGTATCCCTTTAGCACACCCTATGGA	PGSC0003DMB000000020	ST4.03ch02	EC_south_arm	coding	38976753	1724301	WUR	Ok	New	Ve 71-105	0.744879	FORWARD	InfiniumII
PotVar0010536	AAACCCTGTTTGGGATGAGCATTTCCGTATCCCTTTAGCACACCCTATGGACTGCTTGGA[T/C]	PGSC0003DMB000000020	ST4.03ch02	EC_south_arm	coding	38976683	1724371	WUR	Ok	Old	Yam	42.6636	FORWARD	InfiniumII
PotVar0010538	AtTTTCGCGTTAAAGATGATGATgTTTTCGGAGCTCAAGTTATGGGTAAAGTTACAATTC[T/C]	PGSC0003DMB000000020	ST4.03ch02	EC_south_arm	coding	38976624	1724430	WUR	Ok	Old	Myatt'S Ashleaf	28.125	FORWARD	InfiniumII
PotVar0010539	NNN[T/G]GAGGTGGTTTCCGGCTGGTTTCCCGTcATTGgtGCTTCAGGGAAATCTCCAAAACCCGAC	PGSC0003DMB000000020	ST4.03ch02	EC_south_arm	coding	38976602	1724452	WUR	Ok	New	Nicola	3.57815	FORWARD	InfiniumII
PotVar0010542	NNN[T/C]GCTTCAGGGAAATCTCCAAAACCCGACACGGCTCTCCGGTTATGGATGAAATTCGTTCCA	PGSC0003DMB000000020	ST4.03ch02	EC_south_arm	coding	38976569	1724485	WUR	Ok	Old	Yam	46.8284	FORWARD	InfiniumII
PotVar0010547	GTTTCAGCGTTTCATGATATATGTTCATGCCAAAGGAATGATAGTGGATGATGAGTATGT[T/C]	PGSC0003DMB000000020	ST4.03ch02	EC_south_arm	coding	38970324	1730730	WUR	Ok	Old	Yam	4.03992	FORWARD	InfiniumII
PotVar0010549	NNN[T/C]GCCAACATAAATCAGAGATCTTTAGCTGGGTCGAAAGATACAGAGATAGCTATGGGTGCC	PGSC0003DMB000000020	ST4.03ch02	EC_south_arm	Unknown	38970312	1730742	WUR	Not on Array	Unknown			FORWARD	InfiniumII
PotVar0010550	CATAAATCAGAGATCTTTAGCTGGGTCGAAAGATACAGAGATAGCTATGGGTGCCTACCA[A/G]	PGSC0003DMB000000020	ST4.03ch02	EC_south_arm	coding	38970246	1730808	WUR	Ok	Old	Yam	11.0335	FORWARD	InfiniumII
PotVar0010551	gCCTCATTATGCATGGACAGAAAAGCAAAGGCATCCACAGGGACAGGTTTGAAAGAAAAT[T/C]	PGSC0003DMB000000020	ST4.03ch02	EC_south_arm	non coding	38970186	1730868	WUR	Ok	New	Maris Piper	2.23464	FORWARD	InfiniumII
PotVar0010562	NNN[T/C]TGTCTTGATCTCCAGATCTACGGATACAGAATGTCCCTGTGGGCAGAGCACCTTGGGAGG	PGSC0003DMB000000020	ST4.03ch02	EC_south_arm	non coding	38970102	1730952	WUR	Ok	Old	Yam	11.6387	FORWARD	InfiniumII
PotVar0010563	TCTCCAGATCTACGGATACAGAATGTCCCTGTGGGCAGAGCACCTTGGGAGGATAGAAGA[A/C]	PGSC0003DMB000000020	ST4.03ch02	EC_south_arm	Unknown	38970033	1731021	WUR	Not on Array	Unknown			FORWARD	InfiniumII
PotVar0010568	GGTGAATGAGGTTGCTGAAGaaAACTGGAAGAGTTACACAGCTGAAAATTTCACTCAACT[A/G]	PGSC0003DMB000000020	ST4.03ch02	EC_south_arm	coding	38969934	1731120	WUR	Ok	Old	Yam	49.1228	FORWARD	InfiniumII
PotVar0010569	TACACAGCTGAAAATTTCACTCAACTgCAAGGACATCTTCTCAAGTATCCAATACATGTA[A/G]	PGSC0003DMB000000020	ST4.03ch02	EC_south_arm	coding	38969900	1731154	WUR	Ok	New	Samba	0.605214	FORWARD	InfiniumII
PotVar0010582	NNN[T/G]AATTAACACAATTGTGAGTaTTTGGACACTGTAAAAATATGTAGCTGCAAGnTCCTTaTT	PGSC0003DMB000000020	ST4.03ch02	EC_south_arm	non coding	38969782	1731272	WUR	Ok	New	Am 78-3704	0.512104	FORWARD	InfiniumII
PotVar0010586	NNN[T/G]TTTGTACATTTGTTCTATGTTGTACAATACAGGGTGAAAAAACAGGTAGAAATGATTTnn	PGSC0003DMB000000020	ST4.03ch02	EC_south_arm	non coding	38969716	1731338	WUR	Ok	Old	Yam	16.7135	FORWARD	InfiniumII
PotVar0010608	NNN[T/C]GCCTCCAGAGAACATCCCTCGGgACTTTGtCATAGGCCTTTTCAAGGTCAATGAAcgCCA	PGSC0003DMB000000020	ST4.03ch02	EC_south_arm	non coding	38659102	2041952	WUR	Ok	Old	Jaune D'Or	5.58659	FORWARD	InfiniumII
PotVar0010611	CAAAcGCCTCCAGAGAACATCCCTCGGgACTTTGtCATAGGCCTTTTCAAGGTCAATGAA[T/C]	PGSC0003DMB000000020	ST4.03ch02	EC_south_arm	Non coding	38659046	2042008	WUR	Failed	Unknown			FORWARD	InfiniumII
PotVar0010612	NNN[A/G]CCATATGAAGGtCCCTcTTCCTTTCCCTATACTTCTCCACCaATCTCCGCACAAGGTGGA	PGSC0003DMB000000020	ST4.03ch02	EC_south_arm	Non coding	38659045	2042009	WUR	Failed	Unknown			FORWARD	InfiniumII
PotVar0010618	TCCTTTCCCTATACTTCTCCACCaATCTCCGCACAAGGTGGATggCTTCAGTAGTCGAAA[T/G]	PGSC0003DMB000000020	ST4.03ch02	EC_south_arm	non coding	38658966	2042088	WUR	Ok	Old	Myatt'S Ashleaf	37.8289	FORWARD	InfiniumII
PotVar0010629	TTATAGTTTGGATATCACCCTTGTTCTTGTACAATGGAACCATTGTACTCCACCTCCACT[T/C]	PGSC0003DMB000000020	ST4.03ch02	EC_south_arm	non coding	38658787	2042267	WUR	Ok	Old	Myatt'S Ashleaf	9.19715	FORWARD	InfiniumII
PotVar0010639	CAAAttGAAAATACTTTTTCATTAAACTTcTAATAgGACTAAGTAATAGTTTCCATATTT[T/C]N	PGSC0003DMB000000020	ST4.03ch02	EC_south_arm	Non coding	38655576	2045478	WUR	Failed	Unknown			FORWARD	InfiniumII
PotVar0010640	TAAGTAATAGTTTCCATATTTtaAAAAAAACTCCTAGAAGTACACAAGAATCAATAGGAC[T/C]	PGSC0003DMB000000020	ST4.03ch02	EC_south_arm	Non coding	38655537	2045517	WUR	Failed	Unknown			FORWARD	InfiniumII
PotVar0010661	ATGCTTAGCTTGGAACTCCTTCATGAAAGcTACCAACTTTTCAACTCCAGCCAAAGGCAT[A/C]	PGSC0003DMB000000020	ST4.03ch02	EC_south_arm	Unknown	38655319	2045735	WUR	Not on Array	Unknown			FORWARD	InfiniumII
PotVar0010663	ATGTCCCTTtAGCTGCACCATCTTCTCACCAGCAGCTGTCTTCACAAATTCAGCTTCCAA[T/C]	PGSC0003DMB000000020	ST4.03ch02	EC_south_arm	Unknown	38655220	2045834	WUR	Not on Array	Unknown			FORWARD	InfiniumII
PotVar0010664	GGTTTAGCCAATGTAAATGGCACATTCATCAAAGACCTCACTGATTTCTCAACTGGGCAC[T/C]	PGSC0003DMB000000020	ST4.03ch02	EC_south_arm	coding	38655156	2045898	WUR	Ok	Old	Yam	32.4627	FORWARD	InfiniumII
PotVar0010668	NNN[A/G]TACAATGAATTGTTCTCAGCATGGATCTTGtAATCCAACATCACAGGTGTACTTTCCTGT	PGSC0003DMB000000020	ST4.03ch02	EC_south_arm	coding	38655007	2046047	WUR	Ok	New	Ve 71-105	0.651769	FORWARD	InfiniumII
PotVar0010676	NNN[T/C]GGGATCTTGGTGTATTTTTCCGATTTGCCACTCCAAATGACATTGGGTTTGCTGTATTTA	PGSC0003DMB000000020	ST4.03ch02	EC_south_arm	coding	38654686	2046368	WUR	Ok	Old	Yam	49.347	FORWARD	InfiniumII
PotVar0010677	ATTGGGTTTGCTGTATTTAGCTGCTTCTTTGTAAGCCTTGTCACCCCATGAACCGGTGAC[A/G]	PGSC0003DMB000000020	ST4.03ch02	EC_south_arm	coding	38654584	2046470	WUR	Ok	Old	Yam	7.35568	FORWARD	InfiniumII
PotVar0010678	AGCTGCTTCTTTGTAAGCCTTGTCACCCCATGAACCGGTGACgATGTAATCAACGGCGTC[A/G]	PGSC0003DMB000000020	ST4.03ch02	EC_south_arm	coding	38654566	2046488	WUR	Failed	Unknown			FORWARD	InfiniumII
PotVar0010684	TTTtTGAATAATGGAAAGGAATTCTTTgCCACGGTGGCTCATTTCCATAACGGACATGCC[A/G]	PGSC0003DMB000000020	ST4.03ch02	EC_south_arm	coding	38654389	2046665	WUR	Ok	Old	Myatt'S Ashleaf	7.74254	FORWARD	InfiniumII
PotVar0010703	NNN[A/G]TTTGAGGGTTTGGTAGTTCTGGCGGGTGGTTTTGTTGTTAAGGAGGAAAGATTGGGTGGT	PGSC0003DMB000000020	ST4.03ch02	EC_south_arm	coding	38654150	2046904	WUR	Ok	Old	Yam	25.6075	FORWARD	InfiniumII
PotVar0010704	TTTGTTGTTAAGGAGGAAAGATTGGGTGGTGGCAGCTGACATAGCCATGGCTGCAGATTG[T/C]	PGSC0003DMB000000020	ST4.03ch02	EC_south_arm	non coding	38654059	2046995	WUR	Ok	New	Samba	1.25933	FORWARD	InfiniumII
PotVar0010705	NNN[T/G]TGTTTGCCTTTTTcTTCCCTTTAGAGACTcTGTGTgtaGAGAGGGTTGGGCGATGCAGgn	PGSC0003DMB000000020	ST4.03ch02	EC_south_arm	Non coding	38654058	2046996	WUR	Failed	Unknown			FORWARD	InfiniumII
PotVar0010735	NNN[A/G]GTGCAATACCACTAtGAGTTCACCAGTTTTTGAcGCGCAtACTGAATGGTCAGcTATGGc	PGSC0003DMB000000020	ST4.03ch02	EC_south_arm	non coding	38503391	2197663	WUR	Ok	Old	Yam	10.1955	FORWARD	InfiniumII
PotVar0010753	NNN[T/C]AACAAGTGCAATTTAGACAtCaCAAGCTTCTAGtGTGCACTCACAACAAACCCAGTCTAA	PGSC0003DMB000000020	ST4.03ch02	EC_south_arm	Non coding	38503167	2197887	WUR	Failed	Unknown			FORWARD	InfiniumII
PotVar0010766	NNN[T/C]AGATATGTTTTtGATAGACCCTCGACTCAAGGAAAGATGTAAAAGAAAGCAGTAGCAACA	PGSC0003DMB000000020	ST4.03ch02	EC_south_arm	Non coding	38503063	2197991	WUR	Failed	Unknown			FORWARD	InfiniumII
PotVar0010781	NNN[A/G]AACCTTCTACCCTAATTATcGACCTCCACAcCTTCCTTTCAAGGGTcATGTCCAcGGTGA	PGSC0003DMB000000020	ST4.03ch02	EC_south_arm	Non coding	38502901	2198153	WUR	Failed	Unknown			FORWARD	InfiniumII
PotVar0010787	TAATTATcGACCTCCACAcCTTCCTTTCAAGGGTcATGTCCAcGGTGAGATGAAGTTGTA[A/C]	PGSC0003DMB000000020	ST4.03ch02	EC_south_arm	non coding	38502828	2198226	WUR	Ok	Old	Myatt'S Ashleaf	14.1527	FORWARD	InfiniumII
PotVar0010835	NNN[A/G]ACTTCAGAAAAGGATATGATAGAAACACAAACTAATaAGCTCTCTTTTGAAGAGGCAAAA	PGSC0003DMB000000020	ST4.03ch02	EC_south_arm	non coding	38502436	2198618	WUR	Ok	Old	Yam	6.84358	FORWARD	InfiniumII
PotVar0010836	NNN[A/C]AGCTCTCTTTTGAAGAGGCAAAATCTACATGTTTTCAAAAATTgTATTCTTGTTCCCGAG	PGSC0003DMB000000020	ST4.03ch02	EC_south_arm	non coding	38502399	2198655	WUR	Ok	Old	Yam	3.88577	FORWARD	InfiniumII
PotVar0010850	GATAATATTaCCGAGCAGAATAaTTCTCATATATATTTGGTTACACAATAGAAGAAACAT[A/C]	PGSC0003DMB000000020	ST4.03ch02	EC_south_arm	Unkown	38502142	2198912	WUR	Ok	New	Am 78-3704	0.512104	FORWARD	InfiniumII
PotVar0010851	NNN[A/G]ATCTTTCCATTCGAGAAGAGAAGCATAAGGCCGGCCTCAGGTGTGTCAAATGTTGAtGCC	PGSC0003DMB000000020	ST4.03ch02	EC_south_arm	coding	38502131	2198923	WUR	Ok	New	Ve 71-105	1.07076	FORWARD	InfiniumII
PotVar0010866	NNN[T/G]GAATAGACATACACAGCTTTTTCAGAACAAATCAATcCTAAtGGTTGCTTTGATGCAATA	PGSC0003DMB000000020	ST4.03ch02	EC_south_arm	coding	38501912	2199142	WUR	Ok	New	ARKULA	0.418994	FORWARD	InfiniumII
PotVar0010869	TGTCCATCTGCACCAAATGTAGAGAAAAGGAAAATACATGAATGTTTGTTAGTTTTAAGC[A/G]	PGSC0003DMB000000020	ST4.03ch02	EC_south_arm	non coding	38501725	2199329	WUR	Ok	Old	Myatt'S Ashleaf	7.44879	FORWARD	InfiniumII
PotVar0010872	AAAATCTGCATAAATAAAGCTCTGGAAGGTTTCTTTGGATGAACACTGGAAGGGCTTAGT[A/G]	PGSC0003DMB000000020	ST4.03ch02	EC_south_arm	coding	38501607	2199447	WUR	Ok	New	Samba	1.35009	FORWARD	InfiniumII
PotVar0010874	GAAGGGCTTAGTaTATTTCCTGTTTcTGTCTCAAGGGCCAAGATTGATGAATCCTTAGTC[A/G]	PGSC0003DMB000000020	ST4.03ch02	EC_south_arm	coding	38501559	2199495	WUR	Ok	Old	Yam	6.28492	FORWARD	InfiniumII
PotVar0010875	NNN[T/C]TTGTCGAATCCATGCAAGCTACACGTGTTGAACTGCATAGaGATGACACCTgCACAGAGT	PGSC0003DMB000000020	ST4.03ch02	EC_south_arm	coding	38501542	2199512	WUR	Ok	New	ARKULA	0.418994	FORWARD	InfiniumII
PotVar0010877	NNN[A/G]CACAGAGTTCACTGGCAATATGTGTTTGATACAGTATGGTCTTGCTGTCAGAATCAATTA	PGSC0003DMB000000020	ST4.03ch02	EC_south_arm	coding	38501490	2199564	WUR	Ok	Old	Yam	45.9963	FORWARD	InfiniumII
PotVar0010878	GATACAGTATGGTCTTGCTGTCAGAATCAATTAATACCACCTGCATACCACAAATTATGG[A/G]	PGSC0003DMB000000020	ST4.03ch02	EC_south_arm	non coding	38501402	2199652	WUR	Ok	Old	Yam	36.6573	FORWARD	InfiniumII
PotVar0010902	NNN[T/G]GTGTCGGCGCCGCAGCAGACGGtGGAGGAATTGAACGGAGCAGTTAGTgGTGGGATGTTT	PGSC0003DMB000000020	ST4.03ch02	EC_south_arm	Unknown	38467810	2233244	WUR	Not on Array	Unknown			FORWARD	InfiniumII
PotVar0010904	NNN[A/G]GTGGGATGTTTGTGAAAGTGATGACGGATGAGCAAATGGAAGTTTTAAGGAAGCAAATCG	PGSC0003DMB000000020	ST4.03ch02	EC_south_arm	Unknown	38467761	2233293	WUR	Not on Array	Unknown			FORWARD	InfiniumII
PotVar0010905	AAGGAAGCAAATCGCTGTTTATGCTACTATTTGTGAACAACTTGTTGATTTGCATAAATC[T/C]	PGSC0003DMB000000020	ST4.03ch02	EC_south_arm	coding	38467654	2233400	WUR	Ok	Old	May Queen	2.18808	FORWARD	InfiniumII
PotVar0010906	NNN[T/C]TCTCCTCTCTAATTATTGCTCTGTTTTTTTTAAAATTTATATTTGGTGTTGATATGTAAT	PGSC0003DMB000000020	ST4.03ch02	EC_south_arm	Non coding	38467611	2233443	WUR	Failed	Unknown			FORWARD	InfiniumII
PotVar0010926	NNN[A/G]GCTGGAGGATGATAGATTTCTCAGTTAGGCTtATTAATGGTCtTAATATGTTGTnnTTAA	PGSC0003DMB000000020	ST4.03ch02	EC_south_arm	non coding	38466609	2234445	WUR	Ok	Old	Yam	26.0934	FORWARD	InfiniumII
PotVar0010928	TtAACCAtGATGCAAGAaGCTGGAGGATGATAGATTTCTCAGTTAGGCTtATTAATGGTC[T/C]	PGSC0003DMB000000020	ST4.03ch02	EC_south_arm	non coding	38466566	2234488	WUR	Ok	Old	Yam	6.42458	FORWARD	InfiniumII
PotVar0010934	NNN[A/G]TACTTTCTGAATTTGAATTCATCTAAcgTGAGcAAaATCTGTACCTGCTATCTCAGGAGC	PGSC0003DMB000000020	ST4.03ch02	EC_south_arm	non coding	38466512	2234542	WUR	Ok	Old	Yam	13.2682	FORWARD	InfiniumII
PotVar0010937	NNN[A/C]ATCTGTACCTGCTATCTCAGGAGCcAGGCTGGGAAATTTGTACTGCGATCCaCTaGTGAC	PGSC0003DMB000000020	ST4.03ch02	EC_south_arm	non coding	38466476	2234578	WUR	Ok	New	Clivia	3.82463	FORWARD	InfiniumII
PotVar0010941	NNN[A/G]CTTCAGATTCTTGAGCGCATATTTGAACAAGGCAATGGAACTCCAACCAAACAgAAGATC	PGSC0003DMB000000020	ST4.03ch02	EC_south_arm	coding	38466361	2234693	WUR	Ok	Old	Yam	4.00372	FORWARD	InfiniumII
PotVar0010943	CAATGGAACTCCAACCAAACAgAAGATCAAAGATATAACTTCTGAATTATCTCAACATGG[A/C]	PGSC0003DMB000000020	ST4.03ch02	EC_south_arm	coding	38466268	2234786	WUR	Ok	Old	Myatt'S Ashleaf	38.015	FORWARD	InfiniumII
PotVar0010946	NNN[A/G]AAGCAACAGGTTGCAGCAACAAACACCaCTGAATCAGAGGTGGAGACAGAGGTTGAGTCg	PGSC0003DMB000000020	ST4.03ch02	EC_south_arm	coding	38466208	2234846	WUR	Ok	Old	Yam	5.21415	FORWARD	InfiniumII
PotVar0010948	gAAGCAACAGGTTGCAGCAACAAACACCaCTGAATCAGAGGTGGAGACAGAGGTTGAGTC[A/G]	PGSC0003DMB000000020	ST4.03ch02	EC_south_arm	coding	38466148	2234906	WUR	Ok	Old	Yam	16.3408	FORWARD	InfiniumII
PotVar0010949	AGAGGTGGAGACAGAGGTTGAGTCgCCCAATGAAAAGAAAACAAAGCCAGAGGATCTGCA[A/G]	PGSC0003DMB000000020	ST4.03ch02	EC_south_arm	Unknown	38466112	2234942	WUR	Not on Array	Unknown			FORWARD	InfiniumII
PotVar0010955	TGGCTaTGAGAACCCTGACgTGAGCTCTGGCATGCATTCACTAGATCCACGAACCAGTAA[A/C]	PGSC0003DMB000000020	ST4.03ch02	EC_south_arm	coding	38466016	2235038	WUR	Failed	Unknown			FORWARD	InfiniumII
PotVar0010982	NNN[T/C]GAACACCAGGAATATCCAAACCTCTGGCTGCAACATCTGTAGCAATGAGTATACCATGCT	PGSC0003DMB000000020	ST4.03ch09	EC_south_arm	coding	57166299	2439781	WUR	Ok	New	Vtn 62-33-3	2.04842	FORWARD	InfiniumII
PotVar0010983	TCTGTAGCAATGAGTATACCATGCTCATGTCCCCGAAACCGGTCAATTGCCTGCATTGAA[T/C]	PGSC0003DMB000000020	ST4.03ch09	EC_south_arm	non coding	57166395	2439877	WUR	Ok	Old	Yam	16.3873	FORWARD	InfiniumII
PotVar0010985	CATGTCCCCGAAACCGGTCAATTGCCTGCATTGAAcAAAATGGCTaAGAAGAGAAGGCAA[T/C]	PGSC0003DMB000000020	ST4.03ch09	EC_south_arm	non coding	57166420	2439902	WUR	Ok	Old	Jaune D'Or	17.8571	FORWARD	InfiniumII
PotVar0011020	nAGAATTACCATACAATTTGAAAGTAAaGAAAATGGAGCATAACCTAATATGGAAAAGAA[A/G]	PGSC0003DMB000000020	ST4.03ch09	EC_south_arm	non coding	57166779	2440261	WUR	Ok	New	Princess	0.0465549	FORWARD	InfiniumII
PotVar0011031	TGTCCATGAACACTCAAAATGTAATACAAATAcCCATCTTTATCTTCTTCCCTGCAGCTG[T/C]	PGSC0003DMB000000020	ST4.03ch09	EC_south_arm	non coding	57166977	2440459	WUR	Ok	New	Ulster Sceptre	1.39665	FORWARD	InfiniumII
PotVar0011035	CTTCCCTGCAGCTGcGAcCCAACAATGGAaTGATCGATTCCAtACCAGGTTAGCATGCAT[A/G]	PGSC0003DMB000000020	ST4.03ch09	EC_south_arm	non coding	57167023	2440505	WUR	Ok	Old	Yam	22.6974	FORWARD	InfiniumII
PotVar0011047	NNN[A/G]GAAAGGGTATCTCAGACGAAATATATACAAAaTTTGCaAACTCTGGGcAAAGAaTAAACT	PGSC0003DMB000000020	ST4.03ch09	EC_south_arm	non coding	57167101	2440583	WUR	Ok	Old	Yam	35.0943	FORWARD	InfiniumII
PotVar0011048	GTTTAATAtAAAgCTATAGcaATTTAaAgGAAAGGGTATCTCAGACGAAATATATACAAA[A/G]	PGSC0003DMB000000020	ST4.03ch09	EC_south_arm	non coding	57167133	2440615	WUR	Ok	Old	Herald	1.4432	FORWARD	InfiniumII
PotVar0011066	NNN[T/C]GACTCCTCGAGCTTGTTGGCTAGAATTGATGCATTAGTCAGATCAATGATTGCCGCATCT	PGSC0003DMB000000020	ST4.03ch09	EC_south_arm	coding	57167296	2440778	WUR	Ok	Old	Yam	41.4165	FORWARD	InfiniumII
PotVar0011067	GTTGGCTAGAATTGATGCATTAGTCAGATCAATGATTGCCGCATCTGCCCTCATTCCTGC[T/C]	PGSC0003DMB000000020	ST4.03ch09	EC_south_arm	coding	57167371	2440853	WUR	Ok	New	Ulster Glade	1.16604	FORWARD	InfiniumII
PotVar0011072	CACAAATGTTTGCCTTTTCTTTCTTTGGACACTGGAAACTGTTTCACAATTTTGTGATTT[T/C]	PGSC0003DMB000000020	ST4.03ch09	EC_south_arm	coding	57167542	2441024	WUR	Ok	Old	Flourball (Sutton's)	1.39665	FORWARD	InfiniumII
PotVar0011077	NNN[A/G]GGAAGCATGTCAACTATAGACTGCAACTCGTGGAAATGGCCATTTTCTATCATCCGATCG	PGSC0003DMB000000020	ST4.03ch09	EC_south_arm	coding	57167575	2441057	WUR	Ok	New	Vtn 62-33-3	2.00186	FORWARD	InfiniumII
PotVar0011079	NNN[A/G]AATTAATATCATCCGCTCTATAGAACGGATAGAAACATGGGAATGCATGTTTCAACCTAC	PGSC0003DMB000000020	ST4.03ch09	EC_south_arm	non coding	57167688	2441170	WUR	Ok	Old	Jaune D'Or	14.5751	FORWARD	InfiniumII
PotVar0011080	ACAATTTTAACTCCACCTTCTCCACATTTTCTCCATCAATTTGGTGAACAAAAAAAATAA[A/G]	PGSC0003DMB000000020	ST4.03ch09	EC_south_arm	Non coding	57420594	2694076	WUR	Failed	Unknown			FORWARD	InfiniumII
PotVar0011084	AATGAGTCTGCCACACCAGATCGGTGCCTTATCAGGAACATCGCTCACGGCGGAAACCGG[T/G]	PGSC0003DMB000000020	ST4.03ch09	EC_south_arm	coding	57420702	2694184	WUR	Failed	Unknown			FORWARD	InfiniumII
PotVar0011085	NNN[A/G]GCGAAGGGGAGTTCAGCTACATCAGCTATGTGGAGAACACCGATGACGAaTTTAAAAGTA	PGSC0003DMB000000020	ST4.03ch09	EC_south_arm	coding	57420723	2694205	WUR	Ok	Old	Yam	2.18808	FORWARD	InfiniumII
PotVar0011086	GCGAAGTTCCgGCGAAGGGGAGTTCAGCTACATCAGCTATGTGGAGAACACCGATGACGA[A/G]	PGSC0003DMB000000020	ST4.03ch09	EC_south_arm	coding	57420773	2694255	WUR	Ok	Old	Herald	2.00186	FORWARD	InfiniumII
PotVar0011089	NNN[A/G]CTGAAATTGACAGGGTGTCGCCGTCGCCgTCGCCGCCGATGAGTCCGATGATGGGAGGAG	PGSC0003DMB000000020	ST4.03ch09	EC_south_arm	Unknown	57420802	2694284	WUR	Not on Array	Unknown			FORWARD	InfiniumII
PotVar0011098	TTCGTCGGAGAAAGAGAAAGGAGTTCCGGTGTTTGTTATGATGCCGTTGGATAGTGTGAA[A/G]	PGSC0003DMB000000020	ST4.03ch09	EC_south_arm	coding	57421008	2694490	WUR	Ok	Old	Vitelotte Noire	0.325885	FORWARD	InfiniumII
PotVar0011101	NNN[T/C]GGTGTGGAAGGGATTATGATGGATGTGTGGTGGGGATTGGTGGAGAGAGATGCgCCGGGA	PGSC0003DMB000000020	ST4.03ch09	EC_south_arm	coding	57421071	2694553	WUR	Ok	Old	Yam	36.9626	FORWARD	InfiniumII
PotVar0011103	NNN[T/G]CTGAGCTTATGGAAATGGCGAAAAAACATGGACTCAAAGTTCAAGCTGTGATGTCTTTCC	PGSC0003DMB000000020	ST4.03ch09	EC_south_arm	coding	57421153	2694635	WUR	Ok	New	Vtn 62-33-3	2.09497	FORWARD	InfiniumII
PotVar0011104	TGATGTCTTTCCATCAATGTGGTGGAAACGTCGGTGATTCCTGCACGTATGTATATTTTC[A/C]	PGSC0003DMB000000020	ST4.03ch09	EC_south_arm	non coding	57421262	2694744	WUR	Ok	Old	Peerless	7.35019	FORWARD	InfiniumII
PotVar0011110	CcGCTGCTATTTTTacTTCGTTTAaCCaCAAATTTATGAcTGCCAGATTCAAAATCTAGA[T/C]	PGSC0003DMB000000020	ST4.03ch09	EC_south_arm	non coding	57421321	2694803	WUR	Ok	New	REAAL	2.1028	FORWARD	InfiniumII
PotVar0011119	TTATCTTTGTTTAATTAGCATTCGAGTTTTGTTATGCGTTTGATTTCTATTAATCGCAAT[A/G]	PGSC0003DMB000000020	ST4.03ch09	EC_south_arm	Non coding	57421875	2695357	WUR	Failed	Unknown			FORWARD	InfiniumII
PotVar0011128	NNN[A/G]TATGTATCGCTTGGTTGCGATACACTTCCAGTTCTTAAAGGAAGGACTCCTGTcCAATGC	PGSC0003DMB000000020	ST4.03ch09	EC_south_arm	coding	57422011	2695493	WUR	Ok	New	REAAL	5.41045	FORWARD	InfiniumII
PotVar0011129	TTTTGAaTATGTATCGCTTGGTTGCGATACACTTCCAGTTCTTAAAGGAAGGACTCCTGT[T/C]	PGSC0003DMB000000020	ST4.03ch09	EC_south_arm	coding	57422065	2695547	WUR	Ok	Old	Yam	7.16946	FORWARD	InfiniumII
PotVar0011130	ACTCCTGTcCAATGCTATTCTGATTTCATGAGAGGGTTTAGAGATAGATTTGAGAATCTC[T/C]	PGSC0003DMB000000020	ST4.03ch09	EC_south_arm	coding	57422117	2695599	WUR	Ok	New	Vtn 62-33-3	4.3621	FORWARD	InfiniumII
PotVar0011148	NNN[A/G]TATGGAAATTCCCTGGAATTGGTGCTTTTCAGTGTTATGAcAAGGTATAAATCAAGTTCT	PGSC0003DMB000000020	ST4.03ch09	EC_south_arm	coding	57422301	2695783	WUR	Ok	New	Mara	0.325885	FORWARD	InfiniumII
PotVar0011160	TAGCTTACAGgGTGCAGCAGAAGCTTTTGGTAAGCCTGAATGGGGACACACCGGTCCAAC[T/C]	PGSC0003DMB000000020	ST4.03ch09	EC_south_arm	coding	57422510	2695992	WUR	Ok	New	Kartel	2.74674	FORWARD	InfiniumII
PotVar0011162	NNN[A/G]GTACAACAATTGGCCAGAAGATACCAACTTTTTCAAGAAGGAAGGTGGTGGATGGGATAG	PGSC0003DMB000000020	ST4.03ch09	EC_south_arm	coding	57422521	2696003	WUR	Ok	Old	Yam	0.558659	FORWARD	InfiniumII
PotVar0011163	NNN[A/C]TTGGTATTCTGAGATGCTTTTGAACCATGGTGAGAGGATACTGCAATCAGCCAAGGCGAT	PGSC0003DMB000000020	ST4.03ch09	EC_south_arm	coding	57422605	2696087	WUR	Ok	Old	Paterson'S Victoria	6.0987	FORWARD	InfiniumII
PotVar0011164	GCTTTTGAACCATGGTGAGAGGATACTGCAATCAGCCAAGGCGATATTCGAGGACAAGGG[T/C]N	PGSC0003DMB000000020	ST4.03ch09	EC_south_arm	coding	57422681	2696163	WUR	Ok	Old	Myatt'S Ashleaf	7.91434	FORWARD	InfiniumII
PotVar0011173	cGGTGCAGTTTTCAACTTCACATGTGTTGAGATGCGtGACCACGAGCAGCCACAAGATGC[A/C]	PGSC0003DMB000000020	ST4.03ch09	EC_south_arm	coding	57422879	2696361	WUR	Ok	Old	Yam	12.757	FORWARD	InfiniumII
PotVar0011182	NNN[T/C]AGAGAGATGTGCGCGTTTACATATTTGAGGATGAATCCtGACCTATTCCATCCTGATAAC	PGSC0003DMB000000020	ST4.03ch09	EC_south_arm	coding	57423038	2696520	WUR	Ok	Old	Yam	32.197	FORWARD	InfiniumII
PotVar0011184	GATGTGCGCGTTTACATATTTGAGGATGAATCCtGACCTATTCCATCCTGATAACTGGAG[A/G]	PGSC0003DMB000000020	ST4.03ch09	EC_south_arm	coding	57423104	2696586	WUR	Ok	Old	Yam	43.8953	FORWARD	InfiniumII
PotVar0011188	tGTGAAGAAAATGAAAGAAGGAAAAGACgCtAACAAATGCCGGGAACAAGTAGAGAGGGA[A/G]	PGSC0003DMB000000020	ST4.03ch09	EC_south_arm	coding	57423179	2696661	WUR	Ok	Old	Myatt'S Ashleaf	15.5784	FORWARD	InfiniumII
PotVar0011189	tAACAAATGCCGGGAACAAGTAGAGAGGGAgGCAGAGCATTTCGTGCATATAACTCAGCC[A/G]	PGSC0003DMB000000020	ST4.03ch09	EC_south_arm	coding	57423209	2696691	WUR	Ok	Old	Yam	45.3036	FORWARD	InfiniumII
PotVar0011225	NNN[A/G]AATGAATTCACTACGTTGAAACATAGATTTTTGAATTTCAAGAAGGACAAATACTTGTAA	PGSC0003DMB000000021	ST4.03ch09	EC_north_arm	coding	1593214	455545	WUR	Ok	Old	Yam	22.2015	FORWARD	InfiniumII
PotVar0011226	ACGTTGAAACATAGATTTTTGAATTTCAAGAAGGACAAATACTTGTAAGCATCATCAGAA[A/G]	PGSC0003DMB000000021	ST4.03ch09	EC_north_arm	non coding	1593287	455618	WUR	Ok	Old	Yam	11.6387	FORWARD	InfiniumII
PotVar0011228	AaTAGGCAACTGTTTTTTCAaCTTTTTTGACTGTGAAGGTTTCTTCTCATTTGATTGTTT[T/C]	PGSC0003DMB000000021	ST4.03ch09	EC_north_arm	Unknown	1593346	455677	WUR	Not on Array	Unknown			FORWARD	InfiniumII
PotVar0011229	NNN[A/G]CTTTATTGGACAAGGAAAAATTTGGAGCATTATCaGAGTCTTGCAGACGAACAaTCACCA	PGSC0003DMB000000021	ST4.03ch09	EC_north_arm	non coding	1593347	455678	WUR	Ok	Old	Vitelotte Noire	1.35009	FORWARD	InfiniumII
PotVar0011236	tTTAGACATTTTCTTAAGCATGGACTTTATTTCACCATTTaGTCACTGATTTTTCTCTTC[T/C]	PGSC0003DMB000000021	ST4.03ch09	EC_north_arm	non coding	1593489	455820	WUR	Ok	Old	Yam	26.3966	FORWARD	InfiniumII
PotVar0011245	CATACTGGGATTTCAACCAGGAGAAGCCTTTGTAGTCCGCAACATCGCAAATTTGGTGCC[T/C]	PGSC0003DMB000000021	ST4.03ch09	EC_north_arm	coding	1593707	456038	WUR	Ok	Old	Vitelotte Noire	0.791434	FORWARD	InfiniumII
PotVar0011246	ACCAGGAGAAGCCTTTGTAGTCCGCAACATCGCAAATTTGGTGCCtCCTTATGAGGTGTT[T/G]	PGSC0003DMB000000021	ST4.03ch09	EC_north_arm	non coding	1593722	456053	WUR	Failed	Unknown			FORWARD	InfiniumII
PotVar0011258	NNN[A/G]CGTGTTGTTTCCTTTTATAGTTCCATCACTGAGATCTACATTTCATGGCTGCTTACTCTA	PGSC0003DMB000000021	ST4.03ch09	EC_north_arm	non coding	1593894	456225	WUR	Ok	Old	Pink Firr Apple	4.73485	FORWARD	InfiniumII
PotVar0011268	NNN[T/C]GGATAAGGGGGAGTTGcGGtTATTGGTCTCTCTTGTTTTCATTTTCCTCAAGTTTTCAGG	PGSC0003DMB000000021	ST4.03ch09	EC_north_arm	Non coding	1594417	456748	WUR	Failed	Unknown			FORWARD	InfiniumII
PotVar0011274	NNN[T/C]GAAAACATATTAGTCATTGGTCATAGTCGcTGTGGAGGCATTCGTGCTTTAATGAGTATG	PGSC0003DMB000000021	ST4.03ch09	EC_north_arm	coding	1594501	456832	WUR	Ok	Old	Vitelotte Noire	0.465549	FORWARD	InfiniumII
PotVar0011275	NNN[T/C]TGTGGAGGCATTCGTGCTTTAATGAGTATGGATGATGAAACAAATTCAAGGTTTgGcTAG	PGSC0003DMB000000021	ST4.03ch09	EC_north_arm	coding	1594531	456862	WUR	Ok	New	Ulster Glade	3.58473	FORWARD	InfiniumII
PotVar0011288	NNN[A/G]GCTGCCAGGACAAGCACAAAAGCTGTTGCTTCCAACCTCAGCTTTGACCATCAaTGCAAG	PGSC0003DMB000000021	ST4.03ch09	EC_north_arm	coding	1594731	457062	WUR	Ok	Old	Yam	15.124	FORWARD	InfiniumII
PotVar0011289	TGGAAAgGCTGCCAGGACAAGCACAAAAGCTGTTGCTTCCAACCTCAGCTTTGACCATCA[A/G]	PGSC0003DMB000000021	ST4.03ch09	EC_north_arm	coding	1594785	457116	WUR	Ok	Old	Yam	6.05214	FORWARD	InfiniumII
PotVar0011297	GTATGCATATGATATCCCGAGTATTGAAGCAATGTAagTATTTTCTACGTTCAGGAATCG[A/G]	PGSC0003DMB000000021	ST4.03ch09	EC_north_arm	Unknown	1595553	457884	WUR	Not on Array	Unknown			FORWARD	InfiniumII
PotVar0011299	NNN[A/C]TGAATTTGCTtACATACCCATGGATTAAGGAAAAGGTGAAtAAaGGGGAGCTCGTAATTC	PGSC0003DMB000000021	ST4.03ch09	EC_north_arm	coding	1595568	457899	WUR	Failed	Unknown			FORWARD	InfiniumII
PotVar0011300	NNN[T/C]ACATACCCATGGATTAAGGAAAAGGTGAAtAAaGGGGAGCTCGTAATTCACGGTGGCTAC	PGSC0003DMB000000021	ST4.03ch09	EC_north_arm	coding	1595579	457910	WUR	Ok	Old	Yam	36.079	FORWARD	InfiniumII
PotVar0011302	NNN[A/G]GGGGAGCTCGTAATTCACGGTGGCTACTATGACTTTGTTGACTGTAGTTTCGAGAAGTGG	PGSC0003DMB000000021	ST4.03ch09	EC_north_arm	coding	1595612	457943	WUR	Ok	Old	Yam	15.8116	FORWARD	InfiniumII
PotVar0011330	NNN[T/C]CTCTATCTGTTCCTCACTTCATCTCTGTCAGCAGATTTTCAGACCTCAATGGTGTAAAGG	PGSC0003DMB000000021	ST4.03ch09	EC_north_arm	coding	2111987	974318	WUR	Ok	New	1256(A)23 = Black 1256	1.1215	FORWARD	InfiniumII
PotVar0011354	NNN[T/G]GATTCAGGATCAATATGATATAATTTTGTCTGTAGACAACTTAcACTGCTTCAAaTaTGT	PGSC0003DMB000000021	ST4.03ch09	EC_north_arm	non coding	2113453	975784	WUR	Ok	Old	Vitelotte Noire	0.0465549	FORWARD	InfiniumII
PotVar0011360	GATtCCaGGTGGTGTTACTGCTGCAAAGGGTTTCAAAGCTGCTGGGATGTATGGTGGATT[A/G]	PGSC0003DMB000000021	ST4.03ch09	EC_north_arm	coding	2113575	975906	WUR	Ok	Old	Jaune D'Or	16.0748	FORWARD	InfiniumII
PotVar0011361	TTTCAAAGCTGCTGGGATGTATGGTGGATTgCGTGCTCTTGGAGAGAAACCTGATCTCGC[A/C]	PGSC0003DMB000000021	ST4.03ch09	EC_north_arm	coding	2113605	975936	WUR	Ok	Old	Yam	35.6742	FORWARD	InfiniumII
PotVar0011392	NNN[A/G]ATCACCATTTTCTTGTTTTTCATcCAGGGGCATTTACTACAAATGTTGTTGCAGCTGCAC	PGSC0003DMB000000021	ST4.03ch09	EC_north_arm	non coding	2113876	976207	WUR	Ok	Old	Yam	24.5802	FORWARD	InfiniumII
PotVar0011393	NNN[T/C]CAGGGGCATTTACTACAAATGTTGTTGCAGCTGCACCTGTACTATACTGTAAAAGcGCaC	PGSC0003DMB000000021	ST4.03ch09	EC_north_arm	non coding	2113900	976231	WUR	Ok	New	Ar 85-96-13	0.512104	FORWARD	InfiniumII
PotVar0011397	NNN[A/G]TTCTGTCTCTCACTTGTGGTGAAAGAaCtTTTTGTCACCTcTAGAaCTGCCAACTCTCAA	PGSC0003DMB000000021	ST4.03ch09	EC_north_arm	non coding	2114003	976334	WUR	Ok	New	Verba	0.977654	FORWARD	InfiniumII
PotVar0011398	CTAAAACGGTATGTAGGAGACTTtGTACTTATTgTTCTGTCTCTCACTTGTGGTGAAAGA[A/G]	PGSC0003DMB000000021	ST4.03ch09	EC_north_arm	non coding	2114030	976361	WUR	Ok	New	Ulster Glade	4.29104	FORWARD	InfiniumII
PotVar0011481	TATTTGATAATgtGACTtGAGATTTTCAGAATTTCCCTTTCAGGGTGATGCAGGTTATCA[A/G]	PGSC0003DMB000000021	ST4.03ch09	EC_north_arm	coding	2114736	977067	WUR	Ok	Old	Yam	28.1895	FORWARD	InfiniumII
PotVar0011496	GAAGTCTTGATCGAATCAACTGGTGTAATaGGtCAAAGAATAAAGAAGGTAAATGCTTAC[A/G]	PGSC0003DMB000000021	ST4.03ch09	EC_north_arm	non coding	2114922	977253	WUR	Ok	New	1256(A)23 = Black 1256	1.07076	FORWARD	InfiniumII
PotVar0011497	CGAATCAACTGGTGTAATaGGtCAAAGAATAAAGAAGGTAAATGCTTACaTGTTGCACTT[A/C]	PGSC0003DMB000000021	ST4.03ch09	EC_north_arm	non coding	2114933	977264	WUR	Ok	New	Ulster Glade	5.54004	FORWARD	InfiniumII
PotVar0011522	NNN[A/G]CAGGAAGCACTTCTCAACTCACTCCCACATCTTGTtAAACAGCTTTCACCAACCGTGGAG	PGSC0003DMB000000021	ST4.03ch09	EC_north_arm	non coding	2115091	977422	WUR	Ok	Old	Yam	11.334	FORWARD	InfiniumII
PotVar0011534	CTTTCTTccCTTATACTTgCCCATTCGTGTTTGTATTCATTTGTTCTAAATAATGAACTT[A/C]	PGSC0003DMB000000021	ST4.03ch09	EC_north_arm	non coding	2115291	977622	WUR	Ok	New	Clivia	0.931099	FORWARD	InfiniumII
PotVar0011543	gACCACTGATCTTGTtAGTAAGAGTGTGGCTGTtGAAACAGAGGTAAGATTAATTTTCCA[A/G]	PGSC0003DMB000000021	ST4.03ch09	EC_north_arm	non coding	2115438	977769	WUR	Ok	New	Ulster Glade	3.72439	FORWARD	InfiniumII
PotVar0011561	NNN[A/G]AATCAGAGTTGGGGGCATGGCAAAGGGtTCTGGGATGATTCATCCTAACATGGCAACAAT	PGSC0003DMB000000021	ST4.03ch09	EC_north_arm	coding	2115805	978136	WUR	Ok	New	Verba	0.791434	FORWARD	InfiniumII
PotVar0011562	TATCTGTACTTCTGCtCAGGTAAGAGGAACTCgAATCAGAGTTGGGGGCATGGCAAAGGG[T/C]	PGSC0003DMB000000021	ST4.03ch09	EC_north_arm	coding	2115833	978164	WUR	Ok	Old	Yam	47.2328	FORWARD	InfiniumII
PotVar0011563	TGATTCATCCTAACATGGCAACAATGCTTGGTGTAAGTATCTTCAGAATTCCTCCCGTTT[T/C]	PGSC0003DMB000000021	ST4.03ch09	EC_north_arm	Unknown	2115901	978232	WUR	Not on Array	Unknown			FORWARD	InfiniumII
PotVar0011571	AGACGCCATTAAACTCAAGGAACAGAACAGAGTGCATACAAACTTAACTTCGTTTATAAT[T/C]	PGSC0003DMB000000021	ST4.03ch09	EC_north_arm	Non coding	2142240	1004571	WUR	Failed	Unknown			FORWARD	InfiniumII
PotVar0011579	NNN[T/G]ATATATATATAGCATGTTATATGCTCATGcAACATGGTATATAaCTGTGCTTAGCAgTAC	PGSC0003DMB000000021	ST4.03ch09	EC_north_arm	non coding	2142383	1004714	WUR	Ok	Old	Irish Queen	0.18622	FORWARD	InfiniumII
PotVar0011580	NNN[T/C]AACATGGTATATAaCTGTGCTTAGCAgTACAAGTAGAcGAAATATTAGAGAAnnnnnnnT	PGSC0003DMB000000021	ST4.03ch09	EC_north_arm	non coding	2142413	1004744	WUR	Ok	New	1256(A)23 = Black 1256	2.00186	FORWARD	InfiniumII
PotVar0011582	nTAtATATATATATAGCATGTTATATGCTCATGcAACATGGTATATAaCTGTGCTTAGCA[A/G]	PGSC0003DMB000000021	ST4.03ch09	EC_north_arm	non coding	2142440	1004771	WUR	Ok	Old	Vitelotte Noire	1.35009	FORWARD	InfiniumII
PotVar0011585	NNN[A/G]GTATATTAGTATGAGAAATGTAATGTTGAcGGtCATTCACGACTTGAGGAAGATGaAgaG	PGSC0003DMB000000021	ST4.03ch09	EC_north_arm	Unknown	2142478	1004809	WUR	Not on Array	Unknown			FORWARD	InfiniumII
PotVar0011614	CTGGGAATGCTGGACggCTTCAAAGGCTTTGTCGGATGGAAGAAAGTCATTAACAGCAAC[T/C]	PGSC0003DMB000000021	ST4.03ch09	EC_north_arm	coding	2142773	1005104	WUR	Ok	Old	Yam	42.6923	FORWARD	InfiniumII
PotVar0011629	AcACAcTAAACAGTAAATGAaCgTaATAaTGATAATTCATAAACATCTGAAATTAAAATA[A/C]	PGSC0003DMB000000021	ST4.03ch09	EC_north_arm	non coding	2142910	1005241	WUR	Ok	New		2.73585	FORWARD	InfiniumII
PotVar0011630	NNN[A/G]CTCTTAAGATTTGTGATTtTGGAAAAGGATACAaTCtTCAAAGAAacGACGGATCTCAGC	PGSC0003DMB000000021	ST4.03ch09	EC_north_arm	Non coding	2142916	1005247	WUR	Failed	Unknown			FORWARD	InfiniumII
PotVar0011657	NNN[T/C]GGAAGAATAGGTTCCTGTAAATTAGcATGGTAAGAATCaAGAGAATAAATAAcTGTtGAT	PGSC0003DMB000000021	ST4.03ch09	EC_north_arm	coding	2143194	1005525	WUR	Ok	Old	Yam	32.7425	FORWARD	InfiniumII
PotVar0011673	NNN[A/G]TCACTGTCTTCACAGAGTGTACGAGGGATGAACCCATAGTTATGGGGGTAtACAACTGAT	PGSC0003DMB000000021	ST4.03ch09	EC_north_arm	coding	2143643	1005974	WUR	Ok	Old	Jaune D'Or	16.2942	FORWARD	InfiniumII
PotVar0011674	ATCCAGAGGgTCACTGTCTTCACAGAGTGTACGAGGGATGAACCCATAGTTATGGGGGTA[T/C]	PGSC0003DMB000000021	ST4.03ch09	EC_north_arm	coding	2143694	1006025	WUR	Ok	Old	Early Rose	11.9646	FORWARD	InfiniumII
PotVar0011675	NNN[A/G]TAAAGAACACGATCAACCTGGAATAATGAAACAGCGTTTCAGGtCACTCAGCTAAAATTT	PGSC0003DMB000000021	ST4.03ch09	EC_north_arm	coding	2143706	1006037	WUR	Ok	Old	Peerless	3.49162	FORWARD	InfiniumII
PotVar0011708	TtACAGAATTTATAAAATACCTATCTCgAGATCATGCCAAGGATGAGCTGCAACTGATCT[A/C]	PGSC0003DMB000000021	ST4.03ch09	EC_north_arm	coding	2144492	1006823	WUR	Ok	Old	Yam	23.6499	FORWARD	InfiniumII
PotVar0011713	NNN[A/G]GACACTGGAGACTTGACTTGAGTTTCGATAGGTGGAACCATAATTGctAGCTGGACATCA	PGSC0003DMB000000021	ST4.03ch09	EC_north_arm	coding	2144546	1006877	WUR	Ok	Old	Yam	13.3427	FORWARD	InfiniumII
PotVar0011714	TgGAGAACTTcTGaGACACTGGAGACTTGACTTGAGTTTCGATAGGTGGAACCATAATTG[A/C]N	PGSC0003DMB000000021	ST4.03ch09	EC_north_arm	non coding	2144593	1006924	WUR	Ok	New	Mara	0.837989	FORWARD	InfiniumII
PotVar0011738	NNN[T/C]CCTTTTCCATAGTTcCTTTCTCCTAATTCtTTTTTcAATATTGTATCTTAGCTTTGCCCA	PGSC0003DMB000000021	ST4.03ch09	EC_north_arm	non coding	2469703	1332034	WUR	Ok	New	Vtn 62-33-3	3.75475	FORWARD	InfiniumII
PotVar0011742	CATAGTTcCTTTCTCCTAATTCtTTTTTcAATATTGTATCTTAGCTTTGCCCATACTCCA[T/C]	PGSC0003DMB000000021	ST4.03ch09	EC_north_arm	coding	2469771	1332102	WUR	Ok	Old	Vitelotte Noire	3.42402	FORWARD	InfiniumII
PotVar0011743	CtTTTTTcAATATTGTATCTTAGCTTTGCCCATACTCCAtGCATCCAAAGTCTCAATTGT[T/G]	PGSC0003DMB000000021	ST4.03ch09	EC_north_arm	coding	2469792	1332123	WUR	Ok	Old	Myatt'S Ashleaf	9.03166	FORWARD	InfiniumII
PotVar0011749	TCCaTTGTTGAAcGCAAATAAATGTGCCTTcTCATTAATCGCcAATGTTGGATAAACCCT[T/C]	PGSC0003DMB000000021	ST4.03ch09	EC_north_arm	coding	2469864	1332195	WUR	Failed	Unknown			FORWARD	InfiniumII
PotVar0011750	TGCCTTcTCATTAATCGCcAATGTTGGATAAACCCTcGATGTTATACATGTCTTTCCACC[A/C]	PGSC0003DMB000000021	ST4.03ch09	EC_north_arm	coding	2469888	1332219	WUR	Ok	Old	Myatt'S Ashleaf	6.93669	FORWARD	InfiniumII
PotVar0011766	NNN[T/C]ACCAAGCTTCTGAGTGACAATTTCTTGTCaGCCAAATCAACATCCACAAATCCAGCAAAT	PGSC0003DMB000000021	ST4.03ch09	EC_north_arm	Unkown	2470003	1332334	WUR	Ok	Old	Peerless	3.49162	FORWARD	InfiniumII
PotVar0011768	aGCCAAATCAACATCCACAAATCCAGCAAATGAAACTTTGTACATTGTTTCATTGAACTT[A/G]	PGSC0003DMB000000021	ST4.03ch09	EC_north_arm	coding	2470093	1332424	WUR	Ok	Old	Vitelotte Noire	0.0465549	FORWARD	InfiniumII
PotVar0011786	NNN[A/G]AGAACCTTGTAATTTTGTTGTGCTTTGAAAACTCGGAAGAAAACAGGTGTGTTTTCTTCc	PGSC0003DMB000000021	ST4.03ch09	EC_north_arm	coding	2470210	1332541	WUR	Ok	New	1256(A)23 = Black 1256	2.28119	FORWARD	InfiniumII
PotVar0011794	NNN[T/C]ACAAACATCTTGTGCATACATATCAGTCCAACTAGaATCAAATgaCTCTGCtTTATCCAA	PGSC0003DMB000000021	ST4.03ch09	EC_north_arm	coding	2470341	1332672	WUR	Ok	Old	Myatt'S Ashleaf	6.79702	FORWARD	InfiniumII
PotVar0011799	TGCATACATATCAGTCCAACTAGaATCAAATgaCTCTGCtTTATCCAAACTTGCAAAAGA[A/G]	PGSC0003DMB000000021	ST4.03ch09	EC_north_arm	coding	2470414	1332745	WUR	Ok	Old	Yam	32.4299	FORWARD	InfiniumII
PotVar0011805	NNN[A/G]AACATTATTAAATAATAATAATAATAATAATAATAATAAATAAATAAATAAATAAAAGAG	PGSC0003DMB000000021	ST4.03ch09	EC_north_arm	Non coding	2470458	1332789	WUR	Failed	Unknown			FORWARD	InfiniumII
PotVar0011815	cTTtTTGTTaCTCAATTGAACcTTTTGGGTTCTTAGGGTTTCTAATTCTTCAACAGGCCA[T/C]	PGSC0003DMB000000021	ST4.03ch09	EC_north_arm	Unknown	2470638	1332969	WUR	Not on Array	Unknown			FORWARD	InfiniumII
PotVar0011816	NNN[T/C]CAATTGTTTACCACTTgGaTCAAGCCATACTTTACGTGGGATCAATTGAATTCCaGCCCA	PGSC0003DMB000000021	ST4.03ch09	EC_north_arm	coding	2470643	1332974	WUR	Failed	Unknown			FORWARD	InfiniumII
PotVar0011822	NNN[T/C]TCAGGGAATATATCTGATTCATTAGACCAACCCCAAATAACCCTTCGaTTTTTGCTAGtA	PGSC0003DMB000000021	ST4.03ch09	EC_north_arm	coding	2470722	1333053	WUR	Failed	Unknown			FORWARD	InfiniumII
PotVar0011831	NNN[T/C]TTCCAACTATCAATAGAACCAACaTCTGGaAcaTACCTATCTTTTTTTGTaTCgTACTTA	PGSC0003DMB000000021	ST4.03ch09	EC_north_arm	coding	2470833	1333164	WUR	Ok	Old	Vitelotte Noire	3.8175	FORWARD	InfiniumII
PotVar0011839	CTTACCAAgAGTATAGTACTCAAATCGAGTAAGATCCATACTATTCTTAAGCACATATTT[A/G]	PGSC0003DMB000000021	ST4.03ch09	EC_north_arm	coding	2470950	1333281	WUR	Ok	Old	Jaune D'Or	7.60261	FORWARD	InfiniumII
PotVar0011849	NNN[A/G]TTTCCAGTACCgTTAGTTGAGTGAAGTGGGTGTTTAGCCTTAACCCATTTCATGAAaTcT	PGSC0003DMB000000021	ST4.03ch09	EC_north_arm	coding	2471022	1333353	WUR	Ok	Old	Yam	30.8853	FORWARD	InfiniumII
PotVar0011850	NNN[A/G]TTAGTTGAGTGAAGTGGGTGTTTAGCCTTAACCCATTTCATGAAaTcTTTGCTtCTATAC	PGSC0003DMB000000021	ST4.03ch09	EC_north_arm	coding	2471034	1333365	WUR	Ok	Old	Myatt'S Ashleaf	32.1362	FORWARD	InfiniumII
PotVar0011855	NNN[T/C]CTACTATGTTTcCTCAAACTTCCCATcACAATTCTCCAATGTCCATCTTTACCCATCCAt	PGSC0003DMB000000021	ST4.03ch09	EC_north_arm	coding	2471109	1333440	WUR	Ok	New	Escort	0.325885	FORWARD	InfiniumII
PotVar0011879	cGCGTAgTTTTGAACTTGAGTTTGgTTgGCATCtACtATTCCAGTGTACAAGATAACAGG[T/C]	PGSC0003DMB000000021	ST4.03ch09	EC_north_arm	coding	2471346	1333677	WUR	Ok	Old	Jaune D'Or	8.12379	FORWARD	InfiniumII
PotVar0011885	NNN[A/G]GATGGGTAAATTGCGGGTTCTAAATTGATCCAATTGATTAAGTCCTTtGAAACTGAATGA	PGSC0003DMB000000021	ST4.03ch09	EC_north_arm	coding	2471406	1333737	WUR	Ok	Old	Yam	45.6357	FORWARD	InfiniumII
PotVar0011888	NNN[A/G]TTGCCCCATACTGACCCgTTTGGgTTGTATTGGTAGAATAGATGgTAgAcTCCaTTGAAA	PGSC0003DMB000000021	ST4.03ch09	EC_north_arm	Unknown	2471478	1333809	WUR	Not on Array	Unknown			FORWARD	InfiniumII
PotVar0011891	ATGAGCCCAaACAATaTTGCCCCATACTGACCCgTTTGGgTTGTATTGGTAGAATAGATG[A/G]	PGSC0003DMB000000021	ST4.03ch09	EC_north_arm	coding	2471523	1333854	WUR	Ok	Old	Jaune D'Or	16.108	FORWARD	InfiniumII
PotVar0011903	AACTTCTTCaTGTCTACTAAATCTACATCTACATATCCAGCAAATGAGGGCTTGTACATT[T/G]	PGSC0003DMB000000021	ST4.03ch09	EC_north_arm	coding	2475348	1337679	WUR	Ok	Old	Vitelotte Noire	0.977654	FORWARD	InfiniumII
PotVar0011916	NNN[T/C]TAATTCAATTGAAGAAACAAACCTTCTaGCATCTGAaCACATGAGAAcCTTATAATTCTt	PGSC0003DMB000000021	ST4.03ch09	EC_north_arm	non coding	2475547	1337878	WUR	Ok	Old	Vitelotte Noire	0.931099	FORWARD	InfiniumII
PotVar0011917	TGAGTTAACTATGTAAACTATGATCATTACAAcTAATTCAATTGAAGAAACAAACCTTCT[A/C]	PGSC0003DMB000000021	ST4.03ch09	EC_north_arm	coding	2475575	1337906	WUR	Ok	Old	Myatt'S Ashleaf	6.89013	FORWARD	InfiniumII
PotVar0011927	ttTGAGCCTTAAACACTcGAAAGAAAAcAGGtGTgTATTCTTCCAAGTTtTTAGAAGCTA[A/C]	PGSC0003DMB000000021	ST4.03ch09	EC_north_arm	coding	2475667	1337998	WUR	Ok	Old	Yam	24.5779	FORWARD	InfiniumII
PotVar0011929	NNN[A/G]CAAGCCCAAATGGtCCAAGCCCACCTTGgATAGTtGAACCCTTtATGGCACAAACATCTT	PGSC0003DMB000000021	ST4.03ch09	EC_north_arm	coding	2475672	1338003	WUR	Ok	Old	Yam	48.9068	FORWARD	InfiniumII
PotVar0011930	NNN[T/C]CCAAGCCCACCTTGgATAGTtGAACCCTTtATGGCACAAACATCTTGGGCATAAAaGTCg	PGSC0003DMB000000021	ST4.03ch09	EC_north_arm	Unknown	2475686	1338017	WUR	Not on Array	Unknown			FORWARD	InfiniumII
PotVar0011934	ATGGtCCAAGCCCACCTTGgATAGTtGAACCCTTtATGGCACAAACATCTTGGGCATAAA[A/G]	PGSC0003DMB000000021	ST4.03ch09	EC_north_arm	coding	2475742	1338073	WUR	Failed	Unknown			FORWARD	InfiniumII
PotVar0011941	NNN[T/C]AAACTTGAAAAAGAgAATGACACTTCAACATCAGCCTACAATCAAAGAAATGCAAGATGA	PGSC0003DMB000000021	ST4.03ch09	EC_north_arm	coding	2475779	1338110	WUR	Failed	Unknown			FORWARD	InfiniumII
PotVar0011943	CTATGTATAGACCTATCATATGAAATTGATATAATAGTTATACATTGATTATACATTTGT[A/C]	PGSC0003DMB000000021	ST4.03ch09	EC_north_arm	Unknown	2476048	1338379	WUR	Not on Array	Unknown			FORWARD	InfiniumII
PotVar0011946	NNN[A/G]TATTTAAAAGACtATAGTTTAATAAGGAAAAaTTAAAACCTGTGATGcTGAGATTCCTTt	PGSC0003DMB000000021	ST4.03ch09	EC_north_arm	non coding	2476076	1338407	WUR	Failed	Unknown			FORWARD	InfiniumII
PotVar0011948	NNN[A/G]TTAAAACCTGTGATGcTGAGATTCCTTtAACTTCAAACATTTCTCCCTTGCTcAACTTCT	PGSC0003DMB000000021	ST4.03ch09	EC_north_arm	Non coding	2476108	1338439	WUR	Failed	Unknown			FORWARD	InfiniumII
PotVar0011949	NNN[T/C]TGAGATTCCTTtAACTTCAAACATTTCTCCCTTGCTcAACTTCTTgTTgTTCAATTnaAT	PGSC0003DMB000000021	ST4.03ch09	EC_north_arm	coding	2476124	1338455	WUR	Ok	New	Nadine	0.0931099	FORWARD	InfiniumII
PotVar0011950	gTATTTAAAAGACtATAGTTTAATAAGGAAAAaTTAAAACCTGTGATGcTGAGATTCCTT[T/C]	PGSC0003DMB000000021	ST4.03ch09	EC_north_arm	coding	2476136	1338467	WUR	Failed	Unknown			FORWARD	InfiniumII
PotVar0011958	NNN[T/G]GTTTCTAATTCTTCAATAGGCCATTGAATCAaTTGTTTaCCACTAgGgTcgAGCCAtACT	PGSC0003DMB000000021	ST4.03ch09	EC_north_arm	coding	2476200	1338531	WUR	Failed	Unknown			FORWARD	InfiniumII
PotVar0011959	TgTTCAATTnaATCTTTTGcTTTCTcAAgGTTTCTAATTCTTCAATAGGCCATTGAATCA[A/G]	PGSC0003DMB000000021	ST4.03ch09	EC_north_arm	coding	2476232	1338563	WUR	Failed	Unknown			FORWARD	InfiniumII
PotVar0011997	CATACATaCCAATaGTGTAaTAcTCAAACCTATTAACATCAAGGCTATTCTTAAGGACAT[A/G]	PGSC0003DMB000000021	ST4.03ch09	EC_north_arm	coding	2476532	1338863	WUR	Failed	Unknown			FORWARD	InfiniumII
PotVar0012006	NNN[A/G]AAAAAATCAGGACATTCCCAATTTCCAGTATGAGGAGATGAATGAAGTGGaTGTTGGGCT	PGSC0003DMB000000021	ST4.03ch09	EC_north_arm	coding	2476593	1338924	WUR	Failed	Unknown			FORWARD	InfiniumII
PotVar0012007	TGATACAGGgAAAAAATCAGGACATTCCCAATTTCCAGTATGAGGAGATGAATGAAGTGG[A/G]	PGSC0003DMB000000021	ST4.03ch09	EC_north_arm	coding	2476644	1338975	WUR	Ok	Old	Jaune D'Or	7.29962	FORWARD	InfiniumII
PotVar0012013	NNN[T/G]TTTCTCATACTTCCTATTACAATtCTCCAAAgCCCATCTtggCCCATCCAtGCgGTTGTT	PGSC0003DMB000000021	ST4.03ch09	EC_north_arm	coding	2476707	1339038	WUR	Ok	Old	Peerless	14.9606	FORWARD	InfiniumII
PotVar0012021	NNN[T/C]GGTTTTGTTGATGCTATTGTCAGGtACAATCAAcGGGTTGTTATTaGGTTTGAtCCATTT	PGSC0003DMB000000021	ST4.03ch09	EC_north_arm	coding	2476781	1339112	WUR	Failed	Unknown			FORWARD	InfiniumII
PotVar0012030	ATTaGGTTTGAtCCATTTACGAAGaAAtGGATCAGACAaGTTAGCcGGGATTGCATAATT[T/C]	PGSC0003DMB000000021	ST4.03ch09	EC_north_arm	coding	2476884	1339215	WUR	Failed	Unknown			FORWARD	InfiniumII
PotVar0012048	NNN[A/G]ATGGATCCAATTTATCAAGTCTTTTGAGACTGAATGAGCCCAAAcAATATTgCCCCATAC	PGSC0003DMB000000021	ST4.03ch09	EC_north_arm	coding	2477018	1339349	WUR	Ok	New	Ulster Glade	3.35196	FORWARD	InfiniumII
PotVar0012049	AAATTGCGGGTTCTAaATGGATCCAATTTATCAAGTCTTTTGAGACTGAATGAGCCCAAA[T/C]	PGSC0003DMB000000021	ST4.03ch09	EC_north_arm	coding	2477063	1339394	WUR	Failed	Unknown			FORWARD	InfiniumII
PotVar0012050	NNN[A/G]CCCCATACTGATCCTTTTGGATTGTATTGATAGAATAAATGATAtACTCCATTATAATAC	PGSC0003DMB000000021	ST4.03ch09	EC_north_arm	coding	2477070	1339401	WUR	Ok	Old	Myatt'S Ashleaf	14.3458	FORWARD	InfiniumII
PotVar0012073	NNN[A/G]TGGAAGAACAATAAATTCTCATGAATCTTACTTGATTAAAGGGCCAcTGTATAAGCCAGA	PGSC0003DMB000000021	ST4.03ch09	EC_north_arm	non coding	2679615	1541946	WUR	Ok	Old	Yam	22.4576	FORWARD	InfiniumII
PotVar0012076	NNN[A/G]AGATTGACAAGTGAATCCTTTTTGACCTCCTCAAATTCTGAtGGTGGTTTGTAGCTCAGT	PGSC0003DMB000000021	ST4.03ch09	EC_north_arm	coding	2679698	1542029	WUR	Ok	Old	Jaune D'Or	25.7752	FORWARD	InfiniumII
PotVar0012077	AGtTGAGTCTGTAATGTTaAGATTGACAAGTGAATCCTTTTTGACCTCCTCAAATTCTGA[T/C]	PGSC0003DMB000000021	ST4.03ch09	EC_north_arm	coding	2679740	1542071	WUR	Ok	New	Urgenta	6.82252	FORWARD	InfiniumII
PotVar0012078	TGAATCCTTTTTGACCTCCTCAAATTCTGAtGGTGGTTTGTAGCTCAGTTCATTCGGAGC[A/G]	PGSC0003DMB000000021	ST4.03ch09	EC_north_arm	coding	2679770	1542101	WUR	Failed	Unknown			FORWARD	InfiniumII
PotVar0012090	NNN[A/C]AGTATCCCGTcccTATCCCAGGAAAtACTTCTCACTTCATTCTCATGACCCTGGACATTA	PGSC0003DMB000000021	ST4.03ch09	EC_north_arm	Non coding	3304476	2166807	WUR	Failed	Unknown			FORWARD	InfiniumII
PotVar0012093	NNN[T/C]TATCCCAGGAAAtACTTCTCACTTCATTCTCATGACCCTGGACATTAtCCACATAATGAA	PGSC0003DMB000000021	ST4.03ch09	EC_north_arm	Non coding	3304489	2166820	WUR	Failed	Unknown			FORWARD	InfiniumII
PotVar0012114	NNN[T/C]TCCCATATCCAAATTGACTTATCACCTCCACATGTcGCAAGAAATTGCCCGTcCCTATTC	PGSC0003DMB000000021	ST4.03ch09	EC_north_arm	non coding	3315213	2177544	WUR	Ok	Old	Myatt'S Ashleaf	13.6667	FORWARD	InfiniumII
PotVar0012115	ATcAAACTCATTTCCAGGCAAAACtTCCCATATCCAAATTGACTTATCACCTCCACATGT[T/C]	PGSC0003DMB000000021	ST4.03ch09	EC_north_arm	non coding	3315249	2177580	WUR	Ok	New	Ulster Glade	3.91061	FORWARD	InfiniumII
PotVar0012116	GCAAAACtTCCCATATCCAAATTGACTTATCACCTCCACATGTcGCAAGAAATTGCCCGT[A/C]	PGSC0003DMB000000021	ST4.03ch09	EC_north_arm	non coding	3315266	2177597	WUR	Ok	Old	Jaune D'Or	6.98324	FORWARD	InfiniumII
PotVar0012125	NNN[A/C]CTCATTAAAGAAAATGAAAAAAAAATCCTTAATATACAGGTCCATCCAAATCAATTATAA	PGSC0003DMB000000021	ST4.03ch09	EC_north_arm	non coding	3315364	2177695	WUR	Ok	Old	Peerless	4.88722	FORWARD	InfiniumII
PotVar0012126	AAGTACTGATTTTGAATTGAATGTCAGTCTTCACATTTGCATTAATATTATCTACCATCC[A/C]	PGSC0003DMB000000021	ST4.03ch09	EC_north_arm	Unkown	3730652	2592983	WUR	Ok	New	Clivia	0.698324	FORWARD	InfiniumII
PotVar0012127	NNN[A/C]AAAACCTCATAGCCgTCTACCACTTTATACAACATAtACAATGTAATCCCACAAGTGGAT	PGSC0003DMB000000021	ST4.03ch09	EC_north_arm	Unkown	3730654	2592985	WUR	Failed	Unknown			FORWARD	InfiniumII
PotVar0012129	NNN[T/C]ACAATGTAATCCCACAAGTGGATTTTGGGGAGGATAGtGTATAtGCTgACCTTAtCCCTA	PGSC0003DMB000000021	ST4.03ch09	EC_north_arm	Unknown	3730691	2593022	WUR	Not on Array	Unknown			FORWARD	InfiniumII
PotVar0012146	TCTCATCAGCCAGCACAGTAAATGACTGAATCATTATGGCTTATGGCCAAGCATTTTCAG[T/C]	PGSC0003DMB000000021	ST4.03ch09	EC_north_arm	Unkown	3733719	2596050	WUR	Failed	Unknown			FORWARD	InfiniumII
PotVar0012165	NNN[T/C]GGTATCTTAAATAtTCTGCATCTCCCTgAAGATCCAGcAAAGGATAAgaACTCAAAGATT	PGSC0003DMB000000021	ST4.03ch09	EC_north_arm	Unkown	3733917	2596248	WUR	Failed	Unknown			FORWARD	InfiniumII
PotVar0012230	GTCAAATCTCCGTCTGCATTTATCATAACTGAATTGGTTTCCGGGAATTACTGAGCCATC[A/C]	PGSC0003DMB000000021	ST4.03ch09	EC_north_arm	Unkown	3734481	2596812	WUR	Ok	New	Urgenta	4.32961	FORWARD	InfiniumII
PotVar0012233	TGtTCAGCCCTAGGGAAATCAATCCACTCTGGAAAAACATTAATGAATGTATTACTGTAC[T/C]	PGSC0003DMB000000021	ST4.03ch09	EC_north_arm	Unkown	3734551	2596882	WUR	Ok	Old	Myatt'S Ashleaf	0.558659	FORWARD	InfiniumII
PotVar0012243	NNN[T/C]AATCCCATAGTTACAAGCCTAATCATCTTGTGCAATGCTATCCCACGATCTATTAaTGaT	PGSC0003DMB000000021	ST4.03ch09	EC_north_arm	Unkown	3734686	2597017	WUR	Ok	New	1256(A)23 = Black 1256	3.9794	FORWARD	InfiniumII
PotVar0012263	NNN[T/G]CTCTTATAGGATAGGGGATATTCATGCTCACACATTATTACTATAGAAACAAAaAGGTAa	PGSC0003DMB000000021	ST4.03ch09	EC_north_arm	Unkown	3734940	2597271	WUR	Ok	Old	Flourball (Sutton's)	0.189036	FORWARD	InfiniumII
PotVar0012274	TACAAAATGCATGGTTTTCTACAAATGAAGAAGTTTGCTTCTACTTCCTATGCCAGATTC[T/C]	PGSC0003DMB000000021	ST4.03ch09	EC_north_arm	Unkown	3736800	2599131	WUR	Ok	Old	Myatt'S Ashleaf	21.5291	FORWARD	InfiniumII
PotVar0012284	NNN[A/G]GAACAAAAACTtGTATGCCTTAACtTCAAAACCAAATTGATTCTCCATgCTGtTTTTnnn	PGSC0003DMB000000021	ST4.03ch09	EC_north_arm	Unkown	3736968	2599299	WUR	Ok	Old	Yam	18.6673	FORWARD	InfiniumII
PotVar0012286	AAGTAGTTTTCTGAAAAGTGAACTAGAtTCCTCTTaGAACAAAAACTtGTATGCCTTAAC[T/G]	PGSC0003DMB000000021	ST4.03ch09	EC_north_arm	Unkown	3736993	2599324	WUR	Failed	Unknown			FORWARD	InfiniumII
PotVar0012294	NNN[A/G]CTGATGGCATCCTCCAGCTTGATGATCCTATTaTCATAAATTCAGcATATTGAGGTCTCT	PGSC0003DMB000000021	ST4.03ch09	EC_north_arm	Unkown	3737051	2599382	WUR	Ok	Old	Vitelotte Noire	0.0465549	FORWARD	InfiniumII
PotVar0012301	NNN[A/G]TTGACCAGCATCAGATACACAACAGCATCCACATCAGTTGaGAGTCCAAAGTATTCCtcg	PGSC0003DMB000000021	ST4.03ch09	EC_north_arm	Unkown	3737224	2599555	WUR	Ok	New	Ulster Glade	3.07263	FORWARD	InfiniumII
PotVar0012302	AAAGcCCaTGAATAAGATCgTTGACCAGCATCAGATACACAACAGCATCCACATCAGTTG[A/C]	PGSC0003DMB000000021	ST4.03ch09	EC_north_arm	Unkown	3737265	2599596	WUR	Failed	Unknown			FORWARD	InfiniumII
PotVar0012305	NNN[A/G]TAGTTCCCAGTGAATCCcACCTATAGAAATTAAAATgTATtAGGTAAGTAATTTAGCAaa	PGSC0003DMB000000021	ST4.03ch09	EC_north_arm	Unkown	3737284	2599615	WUR	Ok	Old	Vitelotte Noire	3.86406	FORWARD	InfiniumII
PotVar0012325	NNN[T/C]AACTTTACCGATAATCCGTGGTGAGTATACATCATTGATGTCACACCATCAAATCTAAAT	PGSC0003DMB000000021	ST4.03ch09	EC_north_arm	Unkown	3737457	2599788	WUR	Ok	Old	Jaune D'Or	7.44879	FORWARD	InfiniumII
PotVar0012337	NNN[A/G]TTAAAGAGGCGGGAATCCCACATCCAATGATAACCACGAGCTCCAGAGTGAAAGTAACAA	PGSC0003DMB000000021	ST4.03ch09	EC_north_arm	Unkown	3737678	2600009	WUR	Ok	Old	Yam	16.527	FORWARD	InfiniumII
PotVar0012338	GAGGCGGGAATCCCACATCCAATGATAACCACGAGCTCCAGAGTGAAAGTAACAACTATC[T/G]	PGSC0003DMB000000021	ST4.03ch09	EC_north_arm	Unkown	3737744	2600075	WUR	Ok	Old	Early Rose	12.6164	FORWARD	InfiniumII
PotVar0012342	ACATGTTCAgTCCATCTAAAGTATTATTTGATGCATGGCTGCAaAAGgTTGCATAATTCC[A/G]	PGSC0003DMB000000021	ST4.03ch09	EC_north_arm	Unknown	3737815	2600146	WUR	Not on Array	Unknown			FORWARD	InfiniumII
PotVar0012370	NNN[A/G]GATTAATTAATACCTGTGAACAATGTCCATGAGAACAACAATTCCtAGCTCATGAGCtTT	PGSC0003DMB000000021	ST4.03ch09	EC_north_arm	Unkown	3738012	2600343	WUR	Ok	New	Ulster Glade	3.86406	FORWARD	InfiniumII
PotVar0012376	NNN[A/C]GTTCCAAAACGGCTGCTTGGTGCAAAAAAATTTGTGACATGATAACTGCGACAAAAAgGG	PGSC0003DMB000000021	ST4.03ch09	EC_north_arm	Unkown	3738100	2600431	WUR	Ok	Old	Yam	41.0149	FORWARD	InfiniumII
PotVar0012377	GGcGTTCCAAAACGGCTGCTTGGTGCAAAAAAATTTGTGACATGATAACTGCGACAAAAA[A/G]	PGSC0003DMB000000021	ST4.03ch09	EC_north_arm	Unkown	3738158	2600489	WUR	Ok	Old	Myatt'S Ashleaf	29.1199	FORWARD	InfiniumII
PotVar0012431	AACACCTATTTTTAGGAAGGCTGAACATGtCAAGAATTaCTCGCTGCTATATGCATGTCT[A/C]	PGSC0003DMB000000021	ST4.03ch09	EC_north_arm	Unkown	3744017	2606348	WUR	Ok	New	Ehud	0.232775	FORWARD	InfiniumII
PotVar0012441	NNN[T/C]GCAGTTATAACAACCTCTAATCACCTTtTAAAtcCTCTGTATCACATTGTATAGGTATGG	PGSC0003DMB000000021	ST4.03ch09	EC_north_arm	Unkown	3744053	2606384	WUR	Ok	Old	Early Rose	12.9198	FORWARD	InfiniumII
PotVar0012446	CAACCTCTAATCACCTTtTAAAtcCTCTGTATCACATTGTATAGGTATGGgAGTGGGTCA[A/G]	PGSC0003DMB000000021	ST4.03ch09	EC_north_arm	Unkown	3744124	2606455	WUR	Ok	Old	Yam	24.7186	FORWARD	InfiniumII
PotVar0012491	NNN[T/G]CCAGGTGGAGGGATGCCCCTCTCTCTGATCCTATCAGATTCATCAATAATTGTCTCTTCA	PGSC0003DMB000000021	ST4.03ch09	EC_north_arm	Unkown	3746409	2608740	WUR	Ok	New	Granola	0.139665	FORWARD	InfiniumII
PotVar0012492	CCAGGTGGAGGGATGCCCCTCTCTCTGATCCTATCAGATTCATCAATAATTGTCTCTTCA[A/G]	PGSC0003DMB000000021	ST4.03ch09	EC_north_arm	Unkown	3746470	2608801	WUR	Ok	Old	Yam	15.6425	FORWARD	InfiniumII
PotVar0012493	ATGCCCCTCTCTCTGATCCTATCAGATTCATCAATAATTGTCTCTTCAgAAGTATTTAAT[A/G]	PGSC0003DMB000000021	ST4.03ch09	EC_north_arm	Unkown	3746482	2608813	WUR	Ok	New	Ulster Glade	3.02607	FORWARD	InfiniumII
PotVar0012506	NNN[T/G]CAAAGTGACAAAATTAATCACCAAATTCATTTcTCATgGAAACAAAATGCAATAACAAtt	PGSC0003DMB000000021	ST4.03ch09	EC_north_arm	Unkown	3746667	2608998	WUR	Ok	New	1256(A)23 = Black 1256	1.16387	FORWARD	InfiniumII
PotVar0012508	NNN[A/G]GAAACAAAATGCAATAACAAttTCATTTAAGCAGACTcAGGAAGATATTTATTTAGAACT	PGSC0003DMB000000021	ST4.03ch09	EC_north_arm	Unknown	3746705	2609036	WUR	Not on Array	Unknown			FORWARD	InfiniumII
PotVar0012531	NNN[A/G]CACAGTGAGACATACGTGAAaGAGAGTGtTTTTTCAAGAATACAGAAAtATTAGCATTCC	PGSC0003DMB000000021	ST4.03ch09	EC_north_arm	Unkown	3749114	2611445	WUR	Ok	Old	Yam	14.1527	FORWARD	InfiniumII
PotVar0012533	NNN[T/C]TTTTTCAAGAATACAGAAAtATTAGCATTCCTCCGATCACCATTaCTGCTGAATCCATTa	PGSC0003DMB000000021	ST4.03ch09	EC_north_arm	Unkown	3749143	2611474	WUR	Ok	Old	Yam	29.702	FORWARD	InfiniumII
PotVar0012538	GAACAGTAGGAAAACGAACTCCAGAGAGTGTATACACCATCTTTCTTCTTCTCTCCTTAG[A/G]	PGSC0003DMB000000021	ST4.03ch09	EC_north_arm	Unkown	3749280	2611611	WUR	Ok	Old	Myatt'S Ashleaf	8.48968	FORWARD	InfiniumII
PotVar0012548	NNN[T/G]AGTGTCAAATTGCTGAGTTCAAGGCGCCAAGAGAAGCGTGAAGAGAGAGAGAAACAAAGA	PGSC0003DMB000000021	ST4.03ch09	EC_north_arm	Unknown	3749370	2611701	WUR	Not on Array	Unknown			FORWARD	InfiniumII
PotVar0012596	NNN[A/C]TACCCAATATTTCTTTGgTCTACCTCTACCTCTCTTGAATCCATCCATAATCAACCTCTC	PGSC0003DMB000000022	ST4.03ch07	HC_north_border	non coding	13669056	909667	WUR	Ok	Old	Myatt'S Ashleaf	22.5791	FORWARD	InfiniumII
PotVar0012597	NNN[A/G]TCTACCTCTACCTCTCTTGAATCCATCCATAATCAACCTCTCACACCTCTGCACTAGGTC	PGSC0003DMB000000022	ST4.03ch07	HC_north_border	Non coding	13669074	909685	WUR	Failed	Unknown			FORWARD	InfiniumII
PotVar0012598	TCTACCTCTCTTGAATCCATCCATAATCAACCTCTCACACCTCTGCACTAGGTCATCCAT[A/G]	PGSC0003DMB000000022	ST4.03ch07	HC_north_border	non coding	13669141	909752	WUR	Ok	Old	Yam	23.8748	FORWARD	InfiniumII
PotVar0012599	NNN[T/C]CTTATCACAAACATGAATCATCTCAACCTCGCTTCCCGCATCTTGTCTTCCACCAAAGTC	PGSC0003DMB000000022	ST4.03ch07	HC_north_border	non coding	13669147	909758	WUR	Ok	Old	Peerless	22.4813	FORWARD	InfiniumII
PotVar0012600	TATCACAAACATGAATCATCTCAACCTCGCTTCCCGCATCTTGTCTTCCACCAAAGTCAC[T/C]	PGSC0003DMB000000022	ST4.03ch07	HC_north_border	Non coding	13669210	909821	WUR	Failed	Unknown			FORWARD	InfiniumII
PotVar0012608	CCTTCGTGGAAtaACTTCAAGAATTATCTAAAGCACAAACGTAAGGAAATGAATATTGAA[A/G]	PGSC0003DMB000000022	ST4.03ch07	HC_north_border	Non coding	14170585	1411196	WUR	Failed	Unknown			FORWARD	InfiniumII
PotVar0012622	GATATCAACATGTCCTTTAGCTCCTGGAAACTATGCTCGCAAGCCTCAGTCCACTGGAAC[T/G]	PGSC0003DMB000000022	ST4.03ch07	HC_north_border	Non coding	15295963	2536574	WUR	Failed	Unknown			FORWARD	InfiniumII
PotVar0012626	NNN[T/C]TTTAATGCATGCACAACTCCAGCCAACTCTAATTCGTGGGTCaGATAGTTCTTCTCAaGC	PGSC0003DMB000000022	ST4.03ch07	HC_north_border	Unknown	15303286	2543897	WUR	Not on Array	Unknown			FORWARD	InfiniumII
PotVar0012629	ACCTTACCACGTTGCATTAGAACACATCCCAACCCAACACCAGAAGTATCACAGTACACC[A/G]	PGSC0003DMB000000022	ST4.03ch07	HC_north_border	Non coding	15303437	2544048	WUR	Failed	Unknown			FORWARD	InfiniumII
PotVar0012636	GTCAACATTTCCTTTAGCTCCTgGAAaCTAtGCTCGCAAGCCTCAGTCCAATGGGAAATA[A/G]	PGSC0003DMB000000022	ST4.03ch07	HC_north_border	Non coding	15303542	2544153	WUR	Failed	Unknown			FORWARD	InfiniumII
PotVar0012661	NNN[A/G]AGCATTTTTTCCGTCTTAAAAATAACATTAAACAACCTAGTTAACCACTTCATATCTTTC	PGSC0003DMB000000022	ST4.03ch07	HC_north_border	Non coding	15681762	2922373	WUR	Failed	Unknown			FORWARD	InfiniumII
PotVar0012664	NNN[T/C]ACAATATCAAGCACACACACGAGGACTCACACCTCCACACCACGCTCATTTGGGAAATGG	PGSC0003DMB000000023	ST4.03ch09	HC_central	Non coding	20400532	156989	WUR	Failed	Unknown			FORWARD	InfiniumII
PotVar0012665	GACTCACACCTCCACACCACGCTCATTTGGGAAATGGGTTCTTTGAGATTGAGTACATTC[A/G]	PGSC0003DMB000000023	ST4.03ch09	HC_central	Non coding	20400448	157073	WUR	Failed	Unknown			FORWARD	InfiniumII
PotVar0012668	NNN[A/G]ATCCATAATACCATGTCATAACGTGACACCCGATCCAATAAATCCATTTCGgAACGTGAC	PGSC0003DMB000000023	ST4.03ch09	HC_central	Non coding	20400361	157160	WUR	Failed	Unknown			FORWARD	InfiniumII
PotVar0012679	NNN[T/C]TGTCACCTCATCTGTGGCCCCTtGGTTGTTTCACACACTGCTATCcTGGCCGCTAGGGCA	PGSC0003DMB000000023	ST4.03ch09	HC_central	Non coding	19599257	958264	WUR	Failed	Unknown			FORWARD	InfiniumII
PotVar0012681	NNN[A/C]TGGCCGCTAGGGCATTAATAATAGTGcTCAGAGGTGTCACAGCATCAGCTAGGGTAATCT	PGSC0003DMB000000023	ST4.03ch09	HC_central	Unknown	19599211	958310	WUR	Not on Array	Unknown			FORWARD	InfiniumII
PotVar0012683	GGCATTAATAATAGTGcTCAGAGGTGTCACAGCATCAGCTAGGGTAATCTGGACCATGCT[T/C]	PGSC0003DMB000000023	ST4.03ch09	HC_central	Non coding	19599140	958381	WUR	Failed	Unknown			FORWARD	InfiniumII
PotVar0012690	NNN[A/G]CAACAACATTAGGTtTGGGAGACCTTGCAGTAGCGGAAgAATCTGGAGGTGCCTCTACAG	PGSC0003DMB000000023	ST4.03ch09	HC_central	coding	19599038	958483	WUR	Failed	Unknown			FORWARD	InfiniumII
PotVar0012701	NNN[T/G]GGCATTAATGGTAGTGCTCATAGGTGTCACAACATCACTTAGGGAAATCTGGATCATGCT	PGSC0003DMB000000023	ST4.03ch09	HC_central	coding	19420509	1137012	WUR	Failed	Unknown			FORWARD	InfiniumII
PotVar0012703	GAGTACGGAAGCCTAGGTGAGTGGAAGCCGGGAAACAACAACAACAATAGTGGGTCTTGG[T/C]	PGSC0003DMB000000023	ST4.03ch09	HC_central	Non coding	19420325	1137196	WUR	Failed	Unknown			FORWARD	InfiniumII
PotVar0012709	NNN[A/G]TGTTGACTAACTCCACCGATATTGCCTTCTTCATTTCTGCTTGATCCTTAAGGTACTCGG	PGSC0003DMB000000023	ST4.03ch09	HC_central	coding	19420211	1137310	WUR	Failed	Unknown			FORWARD	InfiniumII
PotVar0012710	CAGAAGAACTTGGAGTATCAGTGGGTGTAACAGTGGCAATGGATATACTTGAAGGCCCAG[A/G]	PGSC0003DMB000000023	ST4.03ch09	HC_central	coding	19413226	1144295	WUR	Ok	Old	Champion	3.25885	FORWARD	InfiniumII
PotVar0012712	NNN[T/G]CTTGATCCTTAAGGTAGTCATCTTCgATCCTTCAGATATCAGTAGAGACTGtGGGGATCA	PGSC0003DMB000000023	ST4.03ch09	HC_central	coding	19413146	1144375	WUR	Failed	Unknown			FORWARD	InfiniumII
PotVar0012714	TCCTTTCTtCTTGATCCTTAAGGTAGTCATCTTCgATCCTTCAGATATCAGTAGAGACTG[T/C]	PGSC0003DMB000000023	ST4.03ch09	HC_central	Non coding	19413094	1144427	WUR	Failed	Unknown			FORWARD	InfiniumII
PotVar0012737	NNN[A/C]CACTGAAGTAATTCGAGTATGCATCTTTTTGAGAACGGACAGTCAAAATAAATGTGCTCC	PGSC0003DMB000000023	ST4.03ch09	HC_central	Non coding	19166824	1390697	WUR	Failed	Unknown			FORWARD	InfiniumII
PotVar0012738	ACTGAAGTAATTCGAGTATGCATCTTTTTGAGAACGGACAGTCAAAATAAATGTGCTCCA[T/C]	PGSC0003DMB000000023	ST4.03ch09	HC_central	Non coding	19166762	1390759	WUR	Failed	Unknown			FORWARD	InfiniumII
PotVar0012744	NNN[T/C]ATTTATCATCgTGGcAGATCCCCATTCTATAGAGaCTTTaTTTGGTAAGTAATCTTCCAT	PGSC0003DMB000000023	ST4.03ch09	HC_central	non coding	19166733	1390788	WUR	Ok	Old	Yam	9.82824	FORWARD	InfiniumII
PotVar0012749	TATCATCgTGGcAGATCCCCATTCTATAGAGaCTTTaTTTGGTAAGTAATCTTCCATGAA[A/G]	PGSC0003DMB000000023	ST4.03ch09	HC_central	non coding	19166669	1390852	WUR	Ok	Old	Early Rose	3.25885	FORWARD	InfiniumII
PotVar0012756	AgGGCTAACcAaCAAAaAAAGCTGTGcTTAGGAAgAATTCCCTTaCACCAAATCCACCTG[T/C]	PGSC0003DMB000000023	ST4.03ch09	HC_central	non coding	19166610	1390911	WUR	Ok	Old	Vitelotte Noire	0.559701	FORWARD	InfiniumII
PotVar0012782	NNN[T/C]ATGTGGAATAACATATTTtCACCAGTccGTGCCCTTTAAGTaGACTTGATCCACCCATAG	PGSC0003DMB000000023	ST4.03ch09	HC_central	non coding	19166459	1391062	WUR	Ok	Old	Yam	17.3585	FORWARD	InfiniumII
PotVar0012785	NNN[T/C]GTGCCCTTTAAGTaGACTTGATCCACCCATAGATTATCagCCTTTTGTGCAATATTCCAc	PGSC0003DMB000000023	ST4.03ch09	HC_central	non coding	19166431	1391090	WUR	Ok	Old	Vitelotte Noire	0.0465549	FORWARD	InfiniumII
PotVar0012788	NNN[A/G]CCTTTTGTGCAATATTCCAcACATATTTTGCTACCGCAgCCTCGTTCCATATCACACATT	PGSC0003DMB000000023	ST4.03ch09	HC_central	non coding	19166391	1391130	WUR	Ok	Old	Champion	3.25885	FORWARD	InfiniumII
PotVar0012789	NNN[T/C]ACATATTTTGCTACCGCAgCCTCGTTCCATATCACACATTCAGTGATTCCCAGTCCTCCT	PGSC0003DMB000000023	ST4.03ch09	HC_central	non coding	19166371	1391150	WUR	Ok	New	Tahi	1.4432	FORWARD	InfiniumII
PotVar0012793	TACCTATTCTGCGGATCATCGAGTAGCCAAACTCGAAACCTCCATCCCTGGTATGATTCA[A/G]	PGSC0003DMB000000023	ST4.03ch09	HC_central	coding	19110134	1447387	WUR	Failed	Unknown			FORWARD	InfiniumII
PotVar0012806	CACCATCAGAATGAGGATATAATTAAGCAGACAGCTAAGCCAGAGTCATAGGAAGAGAGA[T/G]	PGSC0003DMB000000023	ST4.03ch09	HC_central	non coding	19109852	1447669	WUR	Ok	Old	Champion	4.22139	FORWARD	InfiniumII
PotVar0012807	NNN[A/G]TGGAAGCTGTAGACACGGAGACCTAGACAGATgGAGCGACTGCTTAGACAgGATCCCtTG	PGSC0003DMB000000023	ST4.03ch09	HC_central	Non coding	19109828	1447693	WUR	Failed	Unknown			FORWARD	InfiniumII
PotVar0012812	NNN[T/C]CCACACCTTTATGTGCTACTCGTAAATCGTGTTTTGCTTGAGTATTTAGGTTGTGAGCTA	PGSC0003DMB000000023	ST4.03ch09	HC_central	Non coding	19109676	1447845	WUR	Failed	Unknown			FORWARD	InfiniumII
PotVar0012816	ATAGAACCCTCTGTGGTCTTCACTTTAGTTATTtCTGCTCTTCATCTTCTCAAGGCCCAA[A/C]	PGSC0003DMB000000023	ST4.03ch09	HC_central	Non coding	18819519	1738002	WUR	Failed	Unknown			FORWARD	InfiniumII
PotVar0012819	CTCAAATCTTGGTTGTGTCTTAATAATAATTTCTCTCTCGTAAGATAAAAGGAAATAGCT[A/C]	PGSC0003DMB000000024	ST4.03ch12	HC_central	Non coding	37145637	524760	WUR	Failed	Unknown			FORWARD	InfiniumII
PotVar0012842	NNN[A/G]GAGGCAAACAATAGAGGTTTGCATaTGTCAAtGCAaCAtAGAGAAATAcTGGTAGTATAC	PGSC0003DMB000000024	ST4.03ch12	HC_central	Non coding	37145811	524934	WUR	Failed	Unknown			FORWARD	InfiniumII
PotVar0012851	NNN[T/C]ATAATCGCTCCTGAGATTCAAAGGACGAGATATTAGAAGAAGCTAAAgTTTGAAnntTTT	PGSC0003DMB000000024	ST4.03ch12	HC_central	Non coding	37145923	525046	WUR	Failed	Unknown			FORWARD	InfiniumII
PotVar0012857	ATAGCTTACGCAACTTGCTGATGGGCAATGGTCTTTGAAAACAATGGCAAGATCAGTGGC[A/C]	PGSC0003DMB000000024	ST4.03ch12	HC_central	Unknown	37172279	551402	WUR	Not on Array	Unknown			FORWARD	InfiniumII
PotVar0012858	NNN[A/G]AAAGTGATGGTTTACGTTAGAGGTCTCGAGAGTGTTGGTGAGGACTCGAACGACCTCATC	PGSC0003DMB000000024	ST4.03ch12	HC_central	Unknown	37172462	551585	WUR	Not on Array	Unknown			FORWARD	InfiniumII
PotVar0012863	NNN[A/G]AATTTTATCATGCTTAAGTGCGAAAGGATTCGTCCTGGTGATTGTGCCAAGGTCCTTGAT	PGSC0003DMB000000024	ST4.03ch12	HC_central	Non coding	37316729	695852	WUR	Failed	Unknown			FORWARD	InfiniumII
PotVar0012868	AACTTTGgTgGTTGTTgGGAATCGATTTTGTTGTTAGTTAAGTTTACATACAATAATATT[T/G]	PGSC0003DMB000000024	ST4.03ch12	HC_central	non coding	37316876	695999	WUR	Ok	Old	Myatt'S Ashleaf	1.86069	FORWARD	InfiniumII
PotVar0012912	GATAaAATcACTAAAGTGCAGTGGaaATGAgCATTATAACTCGCCTGCATTTGCCCATTC[T/C]	PGSC0003DMB000000024	ST4.03ch12	HC_central	non coding	38538120	1917243	WUR	Ok	Old	Jaune D'Or	22.8505	FORWARD	InfiniumII
PotVar0012923	NNN[T/G]CCATCTATTTAGGTGCTAGCGTTATTGGGCAGATTGAGAACGCAACACATCGAGCAGCTT	PGSC0003DMB000000024	ST4.03ch12	HC_central	non coding	38538269	1917392	WUR	Ok	Old	Myatt'S Ashleaf	16.8561	FORWARD	InfiniumII
PotVar0012924	TTTTGCCAGCATGAACCGCTCATTTTCTGTCAATGGCCTCTCAATCACCTTCATAATATT[T/C]	PGSC0003DMB000000024	ST4.03ch12	HC_central	Unknown	38538388	1917511	WUR	Not on Array	Unknown			FORWARD	InfiniumII
PotVar0012947	NNN[T/C]TGCTGTTGAATGAAAGGCCTGACACTGGCAACATCACCAACAACAATTACATTATTgAGA	PGSC0003DMB000000024	ST4.03ch12	HC_central	coding	38538677	1917800	WUR	Ok	Old	Jaune D'Or	22.6679	FORWARD	InfiniumII
PotVar0012951	NNN[A/G]GGGAGGAGAAAGAAGCAGAAGGGTGATCTTTAGATTTGGAAAGGTTGAGGGGAAAAAGAC	PGSC0003DMB000000024	ST4.03ch12	HC_central	non coding	38538914	1918037	WUR	Ok	Old	Peerless	9.86965	FORWARD	InfiniumII
PotVar0012966	TTGTGGAcTGCCTGAATTGGTTCTTTCCAGTTACCTGTAAAATCTCCAACCAGGTAGACA[T/C]	PGSC0003DMB000000024	ST4.03ch12	HC_central	coding	38539634	1918757	WUR	Ok	Old	Kepplestone Kidney	1.4432	FORWARD	InfiniumII
PotVar0012980	NNN[T/C]GGAGATGATACAATTGATTACCTCGTGCCCATTCCATACAAATGTTACGGCATGCGTTGC	PGSC0003DMB000000024	ST4.03ch12	HC_central	non coding	38539871	1918994	WUR	Ok	Old	Yam	0.605214	FORWARD	InfiniumII
PotVar0012983	NNN[T/C]CATTTTCAACCATAGCTATGAGATCCCATGTTGCCCAGGCAATGGCTGGTCTGCAACCAA	PGSC0003DMB000000024	ST4.03ch12	HC_central	coding	38539948	1919071	WUR	Ok	Old	Yam	9.25234	FORWARD	InfiniumII
PotVar0012984	TAGCTATGAGATCCCATGTTGCCCAGGCAATGGCTGGTCTGCAACCAATATGTTTTGGAT[T/C]	PGSC0003DMB000000024	ST4.03ch12	HC_central	non coding	38540021	1919144	WUR	Ok	Old	Myatt'S Ashleaf	21.2335	FORWARD	InfiniumII
PotVar0012990	NNN[A/G]ATAGGGATCATGACAGTGAGCTAAATAAGATGTTATGGCTACATATGCAAAATGATAACA	PGSC0003DMB000000024	ST4.03ch12	HC_central	Unknown	38540072	1919195	WUR	Not on Array	Unknown			FORWARD	InfiniumII
PotVar0012995	NNN[A/G]TATTAGGACATCAAATCTGTTGACCCACCCCtGATTATGTCCTTGGTAACgTGATAtGCA	PGSC0003DMB000000024	ST4.03ch12	HC_central	non coding	38541075	1920198	WUR	Ok	New	Urgenta	4.85075	FORWARD	InfiniumII
PotVar0012999	NNN[A/G]TACTTATCCAGTCAaGGaCTCCCCAAAAgTAAAGAATGGAACTGAAGATATATGAGAATT	PGSC0003DMB000000024	ST4.03ch12	HC_central	non coding	38541141	1920264	WUR	Ok	Old	Yam	9.39252	FORWARD	InfiniumII
PotVar0013002	NNN[A/G]TAAAGAATGGAACTGAAGATATATGAGAATTgGgAGAAGAACCTGTCAGGCTTGCATaAA	PGSC0003DMB000000024	ST4.03ch12	HC_central	Unknown	38541170	1920293	WUR	Not on Array	Unknown			FORWARD	InfiniumII
PotVar0013003	TACTTATCCAGTCAaGGaCTCCCCAAAAgTAAAGAATGGAACTGAAGATATATGAGAATT[T/G]	PGSC0003DMB000000024	ST4.03ch12	HC_central	non coding	38541202	1920325	WUR	Ok	Old	Yam	12.1495	FORWARD	InfiniumII
PotVar0013016	NNN[T/C]TCAATATGCAAAGAAGATTGTGATAAATGAAACAGGCAAATGCTAGAACAnCTAATGGTG	PGSC0003DMB000000024	ST4.03ch12	HC_central	non coding	38541510	1920633	WUR	Ok	Old	Jaune D'Or	3.07263	FORWARD	InfiniumII
PotVar0013034	NNN[A/G]TTGGCATTAATTCCCCAATTTTCAGCCTCGATCCCACTCTGAAAATTCACCACAGCAGTG	PGSC0003DMB000000024	ST4.03ch12	HC_central	coding	38541799	1920922	WUR	Ok	Old	Yam	2.65363	FORWARD	InfiniumII
PotVar0013081	NNN[T/C]GATCCCACATATATTTGCTCAGTAATCTGGCAAAGGACACAAGCAATGTACTTCAGAACC	PGSC0003DMB000000024	ST4.03ch12	HC_central	coding	38542656	1921779	WUR	Ok	Old	Yam	0.232775	FORWARD	InfiniumII
PotVar0013097	NNN[T/C]GCCTTTACGTATTCTTCCAGTGGGAAATTCCCATGcGCCCATTCAGAATCTGTCGTGTCT	PGSC0003DMB000000024	ST4.03ch12	HC_central	coding	38542954	1922077	WUR	Ok	Old	Yam	4.70205	FORWARD	InfiniumII
PotVar0013099	CATGcGCCCATTCAGAATCTGTCGTGTCTTTCTCAGAAAATATGTTGATAATTGGGCTAA[A/G]	PGSC0003DMB000000024	ST4.03ch12	HC_central	coding	38543046	1922169	WUR	Ok	New	Nadine	0.325885	FORWARD	InfiniumII
PotVar0013105	GATcTcCATCACTCAGAACATTCCATCCATTcAATGTTAGTAACTTGGGGGAAAATACTA[T/C]	PGSC0003DMB000000024	ST4.03ch12	HC_central	Unknown	38543151	1922274	WUR	Not on Array	Unknown			FORWARD	InfiniumII
PotVar0013106	GTTAGTAACTTGGGGGAAAATACTAcAAATCCGGAGTTCCCACTGCCCTCACAAGACGTT[T/C]	PGSC0003DMB000000024	ST4.03ch12	HC_central	coding	38543186	1922309	WUR	Ok	Old	Yam	0.232775	FORWARD	InfiniumII
PotVar0013110	NNN[A/G]TCATCCATAAGATATAGCTGGTGGATAGGAAATGGAAAAGATGGTCTCTCAAGAAtCAGG	PGSC0003DMB000000024	ST4.03ch12	HC_central	coding	38543260	1922383	WUR	Ok	Old	Yam	7.1028	FORWARD	InfiniumII
PotVar0013114	NNN[T/C]CTTCCTGCAGAAACCATAGTAAAATACAGTACACTTATTGAAATATCCCACTACTTCAGT	PGSC0003DMB000000024	ST4.03ch12	HC_central	coding	38543349	1922472	WUR	Ok	Old	Yam	34.6335	FORWARD	InfiniumII
PotVar0013116	GGACACTCTTTTATGAAGTGACCCTCTTGTCCACACTTGAAACAACTTGTCTGGCCATCA[T/C]	PGSC0003DMB000000025	ST4.03ch10	HC_central	Non coding	35121157	82954	WUR	Failed	Unknown			FORWARD	InfiniumII
PotVar0013125	TGCGGTGTATTTTGATGCTTCTGGTGTTGGGTTGGGATGTGTTCTAATGCAACATTGTAA[T/G]	PGSC0003DMB000000025	ST4.03ch10	HC_central	Non coding	35900539	862336	WUR	Failed	Unknown			FORWARD	InfiniumII
PotVar0013130	AAGATCTgGAGACACTATTTGTATGGCGTTCATGTTGACATCTTCACAGATCATAAAATC[T/C]	PGSC0003DMB000000025	ST4.03ch10	HC_central	Non coding	35900690	862487	WUR	Failed	Unknown			FORWARD	InfiniumII
PotVar0013136	AaGAATCTGTACAAAAACTCCAGCCAGATGCTTTGTCTACCCAAAAGTATGGTACATATG[A/C]	PGSC0003DMB000000025	ST4.03ch10	HC_central	non coding	36743832	1705629	WUR	Ok	Old	Yam	5.4717	FORWARD	InfiniumII
PotVar0013144	NNN[T/C]TGATGTTGAGAGAATCTGTAGTATCgTTTTGTTCTTTGTGTTTTGGAGTTATACCAAGAT	PGSC0003DMB000000025	ST4.03ch10	HC_central	Non coding	36743973	1705770	WUR	Failed	Unknown			FORWARD	InfiniumII
PotVar0013147	TTGAGAGAATCTGTAGTATCgTTTTGTTCTTTGTGTTTTGGAGTTATACCAAGATTCTAG[A/C]	PGSC0003DMB000000025	ST4.03ch10	HC_central	Non coding	36744039	1705836	WUR	Failed	Unknown			FORWARD	InfiniumII
PotVar0013152	NNN[A/G]ATCAATTTCCCTTGATAATTTTGTATAgCTGAATTAGTTCACTAGCTGATAAACAATTTT	PGSC0003DMB000000025	ST4.03ch10	HC_central	Non coding	36744119	1705916	WUR	Failed	Unknown			FORWARD	InfiniumII
PotVar0013157	NNN[T/C]TGGGTGGGTTCTACCACACTTAGCACATGTAGGAGCCCAGTTACCTCcTTaTGCCACACT	PGSC0003DMB000000025	ST4.03ch10	HC_central	Non coding	37450234	2412031	WUR	Failed	Unknown			FORWARD	InfiniumII
PotVar0013169	NNN[A/G]AACACTCTGGCGATGCTAGAACTGGTGCTGATATCAACCTGTCCTTCAGCTCcCGGAAAC	PGSC0003DMB000000025	ST4.03ch10	HC_central	Non coding	37729254	2691051	WUR	Failed	Unknown			FORWARD	InfiniumII
PotVar0013170	NNN[T/C]CGGAAACTATGCTCGCAAGCCTCAGTCCTCTAAAACTTAGCTTCTTTTTTAGTCAGCTTt	PGSC0003DMB000000025	ST4.03ch10	HC_central	Non coding	37729307	2691104	WUR	Failed	Unknown			FORWARD	InfiniumII
PotVar0013203	CATAACTGGCtTACATCTTTTtCTCCATTGGCAATtATCATTTGGTGTGAATGAGGGAGG[T/C]	PGSC0003DMB000000026	ST4.03ch03	EC_south_arm	non coding	56931847	199610	WUR	Ok	Old	Early Rose	14.3925	FORWARD	InfiniumII
PotVar0013205	ATTGGCAATtATCATTTGGTGTGAATGAGGGAGGtGgGATGACGTGCGGTTTAGTAGATG[A/G]	PGSC0003DMB000000026	ST4.03ch03	EC_south_arm	non coding	56931873	199636	WUR	Ok	Old	Vitelotte Noire	0.27933	FORWARD	InfiniumII
PotVar0013212	CATGGAGACaACTAAAAGcCCAAGTGAAACCtGCACAgAAtTTCATCTAAAACAACTAAA[A/C]	PGSC0003DMB000000026	ST4.03ch03	EC_south_arm	Non coding	56931960	199723	WUR	Failed	Unknown			FORWARD	InfiniumII
PotVar0013238	NNN[A/C]TACCCGAACtAGTTTAAATAGAAAAACaaCCAGCTATCATCATCCCCTCTTGCGTTTTTG	PGSC0003DMB000000026	ST4.03ch03	EC_south_arm	non coding	56932213	199976	WUR	Ok	Old	Yam	4.25234	FORWARD	InfiniumII
PotVar0013240	ATCTACATAGAGTATAGTAGGACAtAtAGGGGaTACCCGAACtAGTTTAAATAGAAAAAC[A/C]N	PGSC0003DMB000000026	ST4.03ch03	EC_south_arm	Non coding	56932241	200004	WUR	Failed	Unknown			FORWARD	InfiniumII
PotVar0013241	NNN[A/C]CCAGCTATCATCATCCCCTCTTGCGTTTTTGTGTCTTCAATTGtTTGAAAATGTAACTGA	PGSC0003DMB000000026	ST4.03ch03	EC_south_arm	non coding	56932242	200005	WUR	Ok	Old	Vitelotte Noire	0.698324	FORWARD	InfiniumII
PotVar0013242	NNN[T/C]TTGAAAATGTAACTGATTACTTCCTTCAGTGTGGCCTTCCTTCCTTCCTTGAAATTCCAT	PGSC0003DMB000000026	ST4.03ch03	EC_south_arm	coding	56932286	200049	WUR	Ok	Old	Yam	38.3862	FORWARD	InfiniumII
PotVar0013243	CAGTGTGGCCTTCCTTCCTTCCTTGAAATTCCATAGCTCAGGAATCGCGTACCTACCGCT[A/G]	PGSC0003DMB000000026	ST4.03ch03	EC_south_arm	coding	56932373	200136	WUR	Ok	New	Laura	0.744879	FORWARD	InfiniumII
PotVar0013245	aAGAGCTACGGTCACCGCATCATAAATTTCATCCCCCAATTCCTGCTTTAGCTTTCCCAG[T/C]	PGSC0003DMB000000026	ST4.03ch03	EC_south_arm	coding	56932457	200220	WUR	Ok	Old	Yam	4.70205	FORWARD	InfiniumII
PotVar0013315	NNN[A/G]TCAAAGAACAAACCTCCACATTCGACTCATCAATCATGATTGTTTTAAAGGGATGCCAGT	PGSC0003DMB000000026	ST4.03ch03	EC_south_arm	non coding	56933570	201333	WUR	Ok	New	Vtn 62-33-3	1.76909	FORWARD	InfiniumII
PotVar0013317	AAAGGGATGCCAGTCAGGATCTTTTaTTTTTTCCTGCCACAGAGAGAGAAGTTCTACAGC[T/C]	PGSC0003DMB000000026	ST4.03ch03	EC_south_arm	coding	56933677	201440	WUR	Ok	Old	Early Rose	14.0596	FORWARD	InfiniumII
PotVar0013322	NNN[T/C]CCCATTCTTTTTATCCCAATATGGGCTCGcGCACTGCTCAATACTTCAAGCAATCCCTAA	PGSC0003DMB000000026	ST4.03ch03	EC_south_arm	coding	56933746	201509	WUR	Ok	Old	Yam	20.3445	FORWARD	InfiniumII
PotVar0013333	NNN[T/C]ATTAAGTTATTGAAAATCTTACTGATACCGGATATCATACCTCTTTCAATGTGCGCCGTG	PGSC0003DMB000000026	ST4.03ch03	EC_south_arm	non coding	56933912	201675	WUR	Ok	Old	Yam	16.2594	FORWARD	InfiniumII
PotVar0013334	ATATCTATCTATCTATCTGTATATTATTATTATTATTATTATTATTATTGGAGTATACTA[T/C]N	PGSC0003DMB000000026	ST4.03ch03	EC_south_arm	Unknown	56983457	251220	WUR	Not on Array	Unknown			FORWARD	InfiniumII
PotVar0013337	TTTGAGTATCTTTTTACTATAATAAGCtTATTGTAACTGTAATGCTTCCTTCCTTACATA[T/G]	PGSC0003DMB000000026	ST4.03ch03	EC_south_arm	non coding	56983527	251290	WUR	Ok	Old	Yam	17.2787	FORWARD	InfiniumII
PotVar0013345	NNN[A/G]ACCCCAATTATACTCTTTCATCATcACAACACAAATTAAAGTGCAATTTcTAGTCCCCGT	PGSC0003DMB000000026	ST4.03ch03	EC_south_arm	non coding	56983590	251353	WUR	Ok	Old	Yam	38.594	FORWARD	InfiniumII
PotVar0013382	NNN[A/G]AGGAAATTTTACAGTTCGCAGGCGtTAGGCGGACATCAAAACGCGCATAAACGAGAGAGA	PGSC0003DMB000000026	ST4.03ch03	EC_south_arm	coding	56983916	251679	WUR	Ok	Old	Yam	49.4879	FORWARD	InfiniumII
PotVar0013387	TAGCGAAAAGAAGTCAAAAAATGtCTGCAGcAGCtTTTGGTTACGATAATAAGTATTCGA[A/G]	PGSC0003DMB000000026	ST4.03ch03	EC_south_arm	coding	56984041	251804	WUR	Ok	New	Laura	0.744879	FORWARD	InfiniumII
PotVar0013389	NNN[A/G]CCATTGCATGGTTCATTCAATAGATCTCTAGGAATTCAAgTTCATTCAATGATcCACAAG	PGSC0003DMB000000026	ST4.03ch03	EC_south_arm	coding	56984054	251817	WUR	Ok	New	Innovator	0.325885	FORWARD	InfiniumII
PotVar0013408	NNN[A/G]TATTTCACAGTACAGATGGGATAGTGGTGGTgGTCCTACTCATTCAAAGAGTACTAATAA	PGSC0003DMB000000026	ST4.03ch03	EC_south_arm	coding	56984293	252056	WUR	Ok	New	Vtn 62-33-3	2.33209	FORWARD	InfiniumII
PotVar0013432	NNN[A/G]CAAAACAGAATTCTTACTCCGTGTGGATGGTGGTGCTACGGTCAACAACCTTTTGATGCA	PGSC0003DMB000000026	ST4.03ch03	EC_south_arm	coding	57311849	579612	WUR	Ok	Old	Flourball (Sutton's)	3.33021	FORWARD	InfiniumII
PotVar0013433	ATTCTTACTCCGTGTGGATGGTGGTGCTACGGTCAACAACCTTTTGATGCAAATTCAGGT[T/C]	PGSC0003DMB000000026	ST4.03ch03	EC_south_arm	Unkown	57311919	579682	WUR	Ok	Old	Yam	15.2336	FORWARD	InfiniumII
PotVar0013434	GCTACGGTCAACAACCTTTTGATGCAAATTCAGGTtTGATTTACTTTTTCAGTTTTCATG[T/C]	PGSC0003DMB000000026	ST4.03ch03	EC_south_arm	non coding	57311944	579707	WUR	Ok	Old	Yam	23.6111	FORWARD	InfiniumII
PotVar0013445	NNN[A/G]TAATGTAGGCTGACTTGTTGGGTAGTTCAGTTGTAAGACCAGCTGATATAGAAACAACAG	PGSC0003DMB000000026	ST4.03ch03	EC_south_arm	Non coding	57312105	579868	WUR	Failed	Unknown			FORWARD	InfiniumII
PotVar0013446	GATTCTTGGTGCCGAGCTGTTTCAAGATCATTTGACTTGGCTGATCTATCTCTATAATTC[A/G]	PGSC0003DMB000000026	ST4.03ch03	EC_south_arm	Unknown	57312363	580126	WUR	Not on Array	Unknown			FORWARD	InfiniumII
PotVar0013459	NNN[A/G]TAGCCACATATGGTATTTTAAGTTTATAGAAAAATAAAGAGAACTTATGTTTCACTTAAC	PGSC0003DMB000000026	ST4.03ch03	EC_south_arm	Non coding	57312498	580261	WUR	Failed	Unknown			FORWARD	InfiniumII
PotVar0013460	TTTGTGCCACTTACCCCGCGTGGACCCCCCTCCCCACCACAAAGAACATTCGTCATCCAA[T/C]	PGSC0003DMB000000026	ST4.03ch03	EC_south_arm	Non coding	57498084	765847	WUR	Failed	Unknown			FORWARD	InfiniumII
PotVar0013479	NNN[A/G]CTTTTCTTCGTTCTTGTACTTAGGGTTTACTAGAAAGAtGATCtCCCTGGTTAATTTTAC	PGSC0003DMB000000026	ST4.03ch03	EC_south_arm	non coding	57498280	766043	WUR	Ok	Old	Jaune D'Or	32.1569	FORWARD	InfiniumII
PotVar0013480	TTGATTAGTAGTTACTTtGCCgCTTTTCTTCGTTCTTGTACTTAGGGTTTACTAGAAAGA[T/C]	PGSC0003DMB000000026	ST4.03ch03	EC_south_arm	non coding	57498319	766082	WUR	Ok	New	Vtn 62-33-3	3.17164	FORWARD	InfiniumII
PotVar0013481	NNN[T/C]CCCTGGTTAATTTTACCTGTTGCTATATTAATTaTTAcTACATGAATTGTAgTTCATTTA	PGSC0003DMB000000026	ST4.03ch03	EC_south_arm	non coding	57498324	766087	WUR	Ok	New	Vtn 62-33-3	1.8622	FORWARD	InfiniumII
PotVar0013496	ATCGTTgtAGAGAAGCTAGAATTTGGTGAAGATGTGGGCGGCTTCTTGTCTTGCGTCATG[T/C]	PGSC0003DMB000000026	ST4.03ch03	EC_south_arm	coding	57498526	766289	WUR	Ok	Old	Yam	40.8708	FORWARD	InfiniumII
PotVar0013499	GTCTCGTGGATTCTTAGGGAGaTTGCTGCCCCTtTAATGGAGAAAATACCATGTAAGGTT[T/G]	PGSC0003DMB000000026	ST4.03ch03	EC_south_arm	Unknown	57498689	766452	WUR	Not on Array	Unknown			FORWARD	InfiniumII
PotVar0013510	NNN[T/C]AGCTAACCCTAATTTGAAAgACTTCAAgACTATTTATACTAGTCTAGCAAAAATAATCAA	PGSC0003DMB000000026	ST4.03ch03	EC_south_arm	non coding	57498766	766529	WUR	Ok	Old	Early Rose	10.6004	FORWARD	InfiniumII
PotVar0013516	NNN[A/C]ACCAGAAAGACCCACGTGACAGTATGCACCATGGTGGTTGGATGATGAAAATCATTTGCT	PGSC0003DMB000000026	ST4.03ch03	EC_south_arm	Unknown	57500014	767777	WUR	Not on Array	Unknown			FORWARD	InfiniumII
PotVar0013517	TCATGGTAATATTCATGTTTTTCCTTCCAAATGGAATCATCAGCTTCTATGGTAAGATGA[T/G]	PGSC0003DMB000000026	ST4.03ch03	EC_south_arm	non coding	57500141	767904	WUR	Ok	Old	Vitelotte Noire	0.139665	FORWARD	InfiniumII
PotVar0013533	ACATGGATTTGCACCTgAGTATTTATtTGtGAATACAGAGACAATTTCCAAGTTTGGTTC[T/C]	PGSC0003DMB000000026	ST4.03ch03	EC_south_arm	coding	57500277	768040	WUR	Ok	Old	Yam	23.3583	FORWARD	InfiniumII
PotVar0013544	CTAATCTCTCTTCCTACTcTTGGTTGGTTGTGTTgTTTTACAGGTATGTGGCATTGCTTG[T/C]	PGSC0003DMB000000026	ST4.03ch03	EC_south_arm	coding	57500486	768249	WUR	Ok	Old	Yam	8.2556	FORWARD	InfiniumII
PotVar0013550	CACTTTTTCACTCCATCTGGACAGGAtTGTGGGCTTAACACTTTCTTTATAGTGATGACC[A/C]	PGSC0003DMB000000026	ST4.03ch03	EC_south_arm	coding	57500599	768362	WUR	Ok	Old	Vitelotte Noire	0.325885	FORWARD	InfiniumII
PotVar0013552	NNN[T/C]GGCTTTGCTGTTGTTACGCTGCATCCATCgGTAGGTTTTGTATATTTATTTCCtTTATTG	PGSC0003DMB000000026	ST4.03ch03	EC_south_arm	coding	57500613	768376	WUR	Ok	New	Alcmaria	1.62942	FORWARD	InfiniumII
PotVar0013565	NNN[A/G]CTGGCAAACATGCCACCTTCTtATACATTCATTTGCTtTTTTCATCTGATaCCTCCATTT	PGSC0003DMB000000026	ST4.03ch03	EC_south_arm	non coding	57500718	768481	WUR	Ok	New	Innovator	0.325885	FORWARD	InfiniumII
PotVar0013571	ATGGTCcAAGTGGAATTGCTTAAACCAAGACATTTAGCTGCTAACTAGCATATTGGGTTC[A/G]	PGSC0003DMB000000026	ST4.03ch03	EC_south_arm	non coding	57501451	769214	WUR	Ok	Old	Champion	3.44507	FORWARD	InfiniumII
PotVar0013573	NNN[T/C]GGTCCTTCATAATCCTTAAGCAGTAATCATTAATGAAAACATAACGTCTTTAACTAGTCA	PGSC0003DMB000000026	ST4.03ch03	EC_south_arm	non coding	57501461	769224	WUR	Ok	Old	Jaune D'Or	17.5373	FORWARD	InfiniumII
PotVar0013592	nnnnnnTTCCTTCTGGAGGTGCAACCTTTTGCCATTATTTGATGCATGAGAAAAGAATAC[A/C]	PGSC0003DMB000000026	ST4.03ch03	EC_south_arm	non coding	57501866	769629	WUR	Ok	Old	Yam	21.3611	FORWARD	InfiniumII
PotVar0013631	NNN[A/G]CCTGCATCAGTTTTATCTCTGTACTGTACATACCTTTGCTACAGTGCACTTGCAAGTGAA	PGSC0003DMB000000026	ST4.03ch03	EC_south_arm	coding	57502138	769901	WUR	Ok	Old	Champion	3.39851	FORWARD	InfiniumII
PotVar0013632	AAGTGAACCTAGGGATTATGAGTGCAACGGTCTACATAAGCACTCCAAGGCTGTTTCCAG[T/C]	PGSC0003DMB000000026	ST4.03ch03	EC_south_arm	coding	57502252	770015	WUR	Ok	Old	Vitelotte Noire	1.07076	FORWARD	InfiniumII
PotVar0013683	CGATGAGGAGGAAGAAAAAGAGAGATCTAAGCCAGTCTCATACTCCTATTCTTTCTTCCA[T/C]	PGSC0003DMB000000026	ST4.03ch03	EC_south_arm	coding	57502868	770631	WUR	Ok	Old	Vitelotte Noire	0.139665	FORWARD	InfiniumII
PotVar0013695	NNN[T/C]GGGTGGGCAACTGCAGCTcTGTTCATCTGGTCTCAGGTTGCTCCAATTCTGTTTCCGGAC	PGSC0003DMB000000026	ST4.03ch03	EC_south_arm	coding	57502991	770754	WUR	Ok	Old	Yam	14.2458	FORWARD	InfiniumII
PotVar0013696	NNN[T/C]TGTTCATCTGGTCTCAGGTTGCTCCAATTCTGTTTCCGGACAGaGAGTTCTGAGTAATCg	PGSC0003DMB000000026	ST4.03ch03	EC_south_arm	coding	57503010	770773	WUR	Ok	New	Laura	0.884544	FORWARD	InfiniumII
PotVar0013709	NNN[T/C]AAGACgATGCCACAGTGATTTTATTCAACTGTATATTTCATAcGCGTATTGTGTGGTAAT	PGSC0003DMB000000026	ST4.03ch03	EC_south_arm	Unknown	57503192	770955	WUR	Not on Array	Unknown			FORWARD	InfiniumII
PotVar0013754	NNN[A/C]AGAATTTTTCCTGACGGAGATTTtGGtACCGTCTCTAcGAAAAATACACGCTTTATTCTC	PGSC0003DMB000000026	ST4.03ch03	EC_south_arm	Unknown	57566961	834724	WUR	Not on Array	Unknown			FORWARD	InfiniumII
PotVar0013757	NNN[T/C]GAAAAATACACGCTTTATTCTCTTATAGAATATCACCTGCAAAATTTTGAAAAACATATa	PGSC0003DMB000000026	ST4.03ch03	EC_south_arm	coding	57566999	834762	WUR	Ok	New	Ve 70-9	1.78236	FORWARD	InfiniumII
PotVar0013758	cGAAAAATACACGCTTTATTCTCTTATAGAATATCACCTGCAAAATTTTGAAAAACATAT[A/C]	PGSC0003DMB000000026	ST4.03ch03	EC_south_arm	Non coding	57567059	834822	WUR	Failed	Unknown			FORWARD	InfiniumII
PotVar0013766	NNN[T/G]ATGAAATCCTTGACTTCATCCTCAGTAATGGTAGATCCATTTGATCTAACAACAAAAGCC	PGSC0003DMB000000026	ST4.03ch03	EC_south_arm	coding	57567139	834902	WUR	Ok	Old	Yam	49.5787	FORWARD	InfiniumII
PotVar0013767	GACTTCATCCTCAGTAATGGTAGATCCATTTGATCTAACAACAAAAGCCACTGGAACTTC[T/G]	PGSC0003DMB000000026	ST4.03ch03	EC_south_arm	coding	57567211	834974	WUR	Failed	Unknown			FORWARD	InfiniumII
PotVar0013778	NNN[A/G]TACGTTAGGCATTTATAGTTGTACAtTACAAAAATTATAACTAACTTACGGGACAACAGC	PGSC0003DMB000000026	ST4.03ch03	EC_south_arm	non coding	57567293	835056	WUR	Ok	New	Vtn 62-33-3	3.17164	FORWARD	InfiniumII
PotVar0013805	ACGCAAAAGATTTTAGCATACCTTTCATGATTTGATCACCTCTAATGCAAATTTCACCGG[A/G]	PGSC0003DMB000000026	ST4.03ch03	EC_south_arm	coding	57568250	836013	WUR	Ok	Old	Champion	1.72253	FORWARD	InfiniumII
PotVar0013806	TTAGCATACCTTTCATGATTTGATCACCTCTAATGCAAATTTCACCGGgTTGGTTACGGG[A/G]	PGSC0003DMB000000026	ST4.03ch03	EC_south_arm	coding	57568262	836025	WUR	Ok	New	Laura	0.605214	FORWARD	InfiniumII
PotVar0013813	AATTTTCATCTCCGcgTTCCTCACaACAGTACCaCATGCCCCTGATTTAATATCAAACGG[T/G]	PGSC0003DMB000000026	ST4.03ch03	EC_south_arm	coding	57568350	836113	WUR	Ok	New	Laura	0.372439	FORWARD	InfiniumII
PotVar0013816	NNN[T/C]TCCGTCATTCCATAACCCTATTTTAATTTAATAATTTATTAATTAGtCtAtAAATTTAAA	PGSC0003DMB000000026	ST4.03ch03	EC_south_arm	coding	57568392	836155	WUR	Ok	Old	Yam	48.3706	FORWARD	InfiniumII
PotVar0013822	AGGCGTGCAGTATTCTTGTACACATTTTTTTTAAGAATAGACGTTAACCAACCAATATTT[A/C]	PGSC0003DMB000000026	ST4.03ch03	EC_south_arm	Non coding	57568629	836392	WUR	Failed	Unknown			FORWARD	InfiniumII
PotVar0013845	TTCCTTTCCTAATGGTGCAGCACCAGACATGACtGTTCTTACtGATGAAAGATCGTAGTT[A/C]	PGSC0003DMB000000026	ST4.03ch03	EC_south_arm	coding	57568963	836726	WUR	Ok	Old	Vitelotte Noire	0.512104	FORWARD	InfiniumII
PotVar0013850	NNN[T/C]GGAACAAATGGTCCAATTGTCACTTTATGCTTCgGTATCAACTCTAAAAACTGAGCAATg	PGSC0003DMB000000026	ST4.03ch03	EC_south_arm	coding	57569002	836765	WUR	Ok	Old	Jaune D'Or	17.4299	FORWARD	InfiniumII
PotVar0013851	NNN[T/G]GTATCAACTCTAAAAACTGAGCAATgTCGAATTTCTGCATAATCAAAATTGCTGCTCCgA	PGSC0003DMB000000026	ST4.03ch03	EC_south_arm	coding	57569036	836799	WUR	Ok	Old	Yam	41.2942	FORWARD	InfiniumII
PotVar0013853	CgGTATCAACTCTAAAAACTGAGCAATgTCGAATTTCTGCATAATCAAAATTGCTGCTCC[A/G]	PGSC0003DMB000000026	ST4.03ch03	EC_south_arm	coding	57569095	836858	WUR	Ok	New	Innovator	0.325885	FORWARD	InfiniumII
PotVar0013854	TTGCTGCTCCgACTCTCAATGCACAGAGCAAAACAGAATTGAGTGAGTAAATATGGAACA[A/G]	PGSC0003DMB000000026	ST4.03ch03	EC_south_arm	coding	57569145	836908	WUR	Ok	New	Laura	0.605214	FORWARD	InfiniumII
PotVar0013856	NNN[A/G]TGCATATACAAATTAGCATTTTCTCCATCAACTTGTTGTGCAACGCTTGTTACTAATCCT	PGSC0003DMB000000026	ST4.03ch03	EC_south_arm	coding	57569176	836939	WUR	Ok	New	Vtn 62-33-3	2.04842	FORWARD	InfiniumII
PotVar0013857	ATCAACTTGTTGTGCAACGCTTGTTACTAATCCTTTGTGTGTCAACATCACCCCTTTCGG[A/C]	PGSC0003DMB000000026	ST4.03ch03	EC_south_arm	coding	57569263	837026	WUR	Ok	Old	Yam	14.548	FORWARD	InfiniumII
PotVar0013866	AaCACAACCTTCCGGTgCTGAATCGACGCATATTACCTTCAAATCATTTTCAATTGCGTA[A/G]	PGSC0003DMB000000026	ST4.03ch03	EC_south_arm	coding	57569428	837191	WUR	Ok	Old	Yam	26.166	FORWARD	InfiniumII
PotVar0013867	TCAAATCATTTTCAATTGCGTAgTCCTTCACTTTCCCCGCAAAACAAGCTTGCGTGATAA[T/C]	PGSC0003DMB000000026	ST4.03ch03	EC_south_arm	coding	57569466	837229	WUR	Ok	Old	Yam	47.5989	FORWARD	InfiniumII
PotVar0013870	NNN[A/G]GGATTAGCCATTGTTGAaATTGCTCCTAGATACGATGCGCCAATAAACGCAAACACAAAt	PGSC0003DMB000000026	ST4.03ch03	EC_south_arm	coding	57569521	837284	WUR	Ok	Old	Myatt'S Ashleaf	22.7654	FORWARD	InfiniumII
PotVar0013873	NNN[A/G]AGGATCATGATTGTATCCTTCTGTTGGATCCCcAATTTGtTAAGaCCAACAGCAACTTTT	PGSC0003DMB000000026	ST4.03ch03	EC_south_arm	coding	57569599	837362	WUR	Ok	Old	Yam	34.5438	FORWARD	InfiniumII
PotVar0013876	NNN[A/C]CCAACAGCAACTTTTCTCGAAGTAAGTTCAACTTCAGCATAAGTATAGATTCGATCATTT	PGSC0003DMB000000026	ST4.03ch03	EC_south_arm	coding	57569644	837407	WUR	Ok	New	Laura	0.698324	FORWARD	InfiniumII
PotVar0013877	CAACTTCAGCATAAGTATAGATTCGATCATTTGCACCATCAATCAAACAGGGCCGGGAAT[T/G]	PGSC0003DMB000000026	ST4.03ch03	EC_south_arm	Unknown	57569733	837496	WUR	Not on Array	Unknown			FORWARD	InfiniumII
PotVar0013895	NNN[A/G]CACAAGTCTGTGGTAGGTGAAAGGGAGTTTATGGGTATTTAGGGTTGTTCAGGGGCAACT	PGSC0003DMB000000026	ST4.03ch03	EC_south_arm	non coding	57569982	837745	WUR	Ok	New	Vtn 62-33-3	2.96053	FORWARD	InfiniumII
PotVar0013897	AGAaCAACTCAAAGAAAAAAGTGGTGAATGGAAGAAAGACCAAGTTTTGGAAGGATGAAT[A/G]	PGSC0003DMB000000026	ST4.03ch03	EC_south_arm	Non coding	57603153	870916	WUR	Failed	Unknown			FORWARD	InfiniumII
PotVar0013901	CAATTTGGAAGCTTTATTCtCATATATTTTCAATCTAGCTTTGTTCCAACAAAGATCCAT[A/G]	PGSC0003DMB000000026	ST4.03ch03	EC_south_arm	non coding	57603226	870989	WUR	Ok	New	Laura	0.614367	FORWARD	InfiniumII
PotVar0013907	CATaCcAaAGtTATGgACACCACAgAGGTGGAACTTTGCCTTTAGGAGGCAGATGAATGA[T/C]	PGSC0003DMB000000026	ST4.03ch03	EC_south_arm	non coding	57603283	871046	WUR	Ok	Old	Early Rose	10.5877	FORWARD	InfiniumII
PotVar0013943	NNN[T/G]GCCAAACAAATGAGATCTcACTTGCCTTTCAATCcTAAGCAGGGAcAGCTTCAATAAGCT	PGSC0003DMB000000026	ST4.03ch03	EC_south_arm	non coding	57896703	1164466	WUR	Ok	New	Vtn 62-33-3	3.03738	FORWARD	InfiniumII
PotVar0013954	TCGTGTAGCCTTTGAAGGTCCAGGGAACAACTCTCCAATTCTTTTTAACAAATCATAATA[A/G]	PGSC0003DMB000000026	ST4.03ch03	EC_south_arm	coding	57896924	1164687	WUR	Ok	New	Laura	0.698324	FORWARD	InfiniumII
PotVar0013959	AATCATACCATCAGCCTTACTTTGTGGGTAgTGTATCATAACATCTAAGCAAACCACAGT[A/G]	PGSC0003DMB000000026	ST4.03ch03	EC_south_arm	coding	57897044	1164807	WUR	Ok	Old	Myatt'S Ashleaf	13.594	FORWARD	InfiniumII
PotVar0013984	NNN[A/G]TCCTAATTTATGTAGCACGCTTTCCTTTCAGGTCTGTCCCAATTTCACCTTTCAAGATTT	PGSC0003DMB000000026	ST4.03ch03	EC_south_arm	non coding	57897487	1165250	WUR	Ok	New	Vtn 62-33-3	1.90875	FORWARD	InfiniumII
PotVar0013985	TTCAGGTCTGTCCCAATTTCACCTTTCAAGATTTAGTAGCAATTTAATTTTAAACTTTCT[A/G]	PGSC0003DMB000000026	ST4.03ch03	EC_south_arm	non coding	57897574	1165337	WUR	Ok	Old	Vitelotte Noire	0.27933	FORWARD	InfiniumII
PotVar0013997	AgTACTTATAATTTCTTGATCCCAGGGTcTATCGGAAACAACAACTCTACCTCTGAGATA[A/G]	PGSC0003DMB000000026	ST4.03ch03	EC_south_arm	non coding	57897736	1165499	WUR	Ok	Old	May Queen	2.00186	FORWARD	InfiniumII
PotVar0014008	NNN[A/G]CAATTATTTAGCGAATAAGCTTGAATTCGACAAAGATCACCTGTTTTTGGGCTTCAGCTA	PGSC0003DMB000000026	ST4.03ch03	EC_south_arm	Non coding	57897871	1165634	WUR	Failed	Unknown			FORWARD	InfiniumII
PotVar0014009	GATCACCTGTTTTTGGGCTTCAGCTACCATGGAAGCTGAAATATCACTAGCTGATACAAT[A/G]	PGSC0003DMB000000026	ST4.03ch03	EC_south_arm	coding	57897966	1165729	WUR	Ok	New	Vtn 62-33-3	3.82463	FORWARD	InfiniumII
PotVar0014011	NNN[T/C]GGAATCGACAAACAACCGGTCCCACAACCGGCGTCACATACAGTAACTCCcTGcAGAGAT	PGSC0003DMB000000026	ST4.03ch03	EC_south_arm	coding	57897984	1165747	WUR	Ok	New	Innovator	0.325885	FORWARD	InfiniumII
PotVar0014012	cTTAGCTAAcGGAATCGACAAACAACCGGTCCCACAACCGGCGTCACATACAGTAACTCC[T/C]	PGSC0003DMB000000026	ST4.03ch03	EC_south_arm	coding	57898035	1165798	WUR	Ok	Old	Yam	35.4944	FORWARD	InfiniumII
PotVar0014016	ATCCAACTGCACTTTATTCACATCATCCGTATCACCATATATCTTCTTCCACCTCTGGAA[T/C]	PGSC0003DMB000000026	ST4.03ch03	EC_south_arm	coding	57898164	1165927	WUR	Ok	New	Clivia	1.95531	FORWARD	InfiniumII
PotVar0014017	ACCATATATCTTCTTCCACCTCTGGAAcCCATTGTTATTGAAATACTCTCTCACCACCTC[T/C]	PGSC0003DMB000000026	ST4.03ch03	EC_south_arm	coding	57898197	1165960	WUR	Ok	New	Laura	0.605214	FORWARD	InfiniumII
PotVar0014025	NNN[A/G]GCGGTGGAGAGCGGCGGAATGGCGCAGAcGGAGAAGcTCCGGCGGTTGTTTGGCTTTGTG	PGSC0003DMB000000026	ST4.03ch03	EC_south_arm	coding	57898350	1166113	WUR	Ok	Old	Yam	29.3843	FORWARD	InfiniumII
PotVar0014044	NNN[T/C]TAGTCAGCATAATTCAACCTTCTAATAtGTAAATACGAAATcATAATAACTCAGTTGGTT	PGSC0003DMB000000026	ST4.03ch03	EC_south_arm	Non coding	57898605	1166368	WUR	Failed	Unknown			FORWARD	InfiniumII
PotVar0014054	ATAAATTGCAGAtGaAAATAAAATTCACCAACTAAAGAGCATCTGACTAAAATATTGATA[A/G]	PGSC0003DMB000000026	ST4.03ch03	EC_south_arm	non coding	58519447	1787210	WUR	Ok	New	Alcmaria	2.88641	FORWARD	InfiniumII
PotVar0014056	NNN[T/C]ACATGTTACATATTGCACCATGTCAACCAATCAAAATGAAGAAGAGTCGTGCACTCAAAA	PGSC0003DMB000000026	ST4.03ch03	EC_south_arm	non coding	58519461	1787224	WUR	Ok	Old	Champion	2.74674	FORWARD	InfiniumII
PotVar0014057	CATGTTACATATTGCACCATGTCAACCAATCAAAATGAAGAAGAGTCGTGCACTCAAAAC[T/C]	PGSC0003DMB000000026	ST4.03ch03	EC_south_arm	non coding	58519523	1787286	WUR	Ok	New	Vtn 62-33-3	3.44507	FORWARD	InfiniumII
PotVar0014064	NNN[A/G]GTAGCCAAGGTAATTGCACTTGTGCTCACCAACAATGGCTGCACGACATTCTCTTCCAAT	PGSC0003DMB000000026	ST4.03ch03	EC_south_arm	coding	58519761	1787524	WUR	Ok	Old	Yam	37.8049	FORWARD	InfiniumII
PotVar0014066	NNN[A/G]TGCCTGTTCCTCAACTCAGTCACAATTGCAATTGGGTTCAACCCAGCATTCTCAGCCAAA	PGSC0003DMB000000026	ST4.03ch03	EC_south_arm	coding	58519878	1787641	WUR	Ok	New	Prevalent	1.48976	FORWARD	InfiniumII
PotVar0014072	CCAAACATCTTACCACACACAAtGCATCATGCAAACTTCTCTCAGCCTCATCAAGGACCA[A/G]	PGSC0003DMB000000026	ST4.03ch03	EC_south_arm	coding	58520144	1787907	WUR	Ok	Old	Yam	24.4841	FORWARD	InfiniumII
PotVar0014074	NNN[T/C]CTCTCAACATCTTTAATCACCAAAATcTTCGCCTTTGACAAATAATGCAGAGACAATTCC	PGSC0003DMB000000026	ST4.03ch03	EC_south_arm	coding	58520340	1788103	WUR	Ok	Old	Vitelotte Noire	0.512104	FORWARD	InfiniumII
PotVar0014076	NNN[A/G]TCCCTCAGAATACTCTTCTGAATCAACAAAACATTACAGCCAGTTGCTTTGATCTTCTTA	PGSC0003DMB000000026	ST4.03ch03	EC_south_arm	coding	58520409	1788172	WUR	Ok	New	Vtn 62-33-3	2.32775	FORWARD	InfiniumII
PotVar0014077	CTCAACTCGTGTGAGACCACCTGAGGCATGACTCACCTTCTTGTCAAAAACTAAACCCTT[A/G]	PGSC0003DMB000000026	ST4.03ch03	EC_south_arm	coding	58520664	1788427	WUR	Ok	Old	Vitelotte Noire	0.558659	FORWARD	InfiniumII
PotVar0014087	NNN[A/G]GAAATAGTCGATTCATATTTGGGATTGACCATACTACTTCGAATTGAGGCATAGtTGATT	PGSC0003DMB000000026	ST4.03ch03	EC_south_arm	non coding	59162951	2430714	WUR	Ok	Old	Vitelotte Noire	0.651769	FORWARD	InfiniumII
PotVar0014090	CATTTCTAGTATAACAAACTCAGCAGTCTCTGaTGCTGACATTGTTTACAGTAATATGTT[T/C]	PGSC0003DMB000000026	ST4.03ch03	EC_south_arm	non coding	59163080	2430843	WUR	Ok	Old	Vitelotte Noire	0.465549	FORWARD	InfiniumII
PotVar0014093	NNN[A/G]CATTTATGTACAATATCTATGCGGGGTTAGGCTGCTTCTTCTGAAGAATTCAcCCATCAG	PGSC0003DMB000000026	ST4.03ch03	EC_south_arm	Unknown	59163130	2430893	WUR	Not on Array	Unknown			FORWARD	InfiniumII
PotVar0014094	ATTCTCAaCATTTATGTACAATATCTATGCGGGGTTAGGCTGCTTCTTCTGAAGAATTCA[A/C]	PGSC0003DMB000000026	ST4.03ch03	EC_south_arm	Unknown	59163183	2430946	WUR	Not on Array	Unknown			FORWARD	InfiniumII
PotVar0014097	TTCTAAAAAAGGAAGACACAAGTTGTGATAGTAGAGTATTAGTCATTGCATTAGGGTGGG[T/G]	PGSC0003DMB000000026	ST4.03ch03	EC_south_arm	non coding	59163522	2431285	WUR	Ok	Old	Myatt'S Ashleaf	35.0187	FORWARD	InfiniumII
PotVar0014105	NNN[T/C]ACAGGCAGTTTTCTTGATAGGCAGCTCATCAAAAGaAAACTTTCTGGTCTACTTTGGGGC	PGSC0003DMB000000026	ST4.03ch03	EC_south_arm	non coding	59163695	2431458	WUR	Ok	Old	Vitelotte Noire	0.0465549	FORWARD	InfiniumII
PotVar0014106	NNN[A/G]AAACTTTCTGGTCTACTTTGGGGCGTGATCAATAGTCAACTCTTGCCTAACTTATCCATG	PGSC0003DMB000000026	ST4.03ch03	EC_south_arm	non coding	59163731	2431494	WUR	Ok	Old	Yam	47.2011	FORWARD	InfiniumII
PotVar0014107	GTAGTTGAGATGTCACTTGGCGGAGACACGTAAACGTGCAAGAGCAGAATCAAAAAGTTT[A/C]	PGSC0003DMB000000026	ST4.03ch03	EC_south_arm	non coding	59165192	2432955	WUR	Ok	Old	Vitelotte Noire	5.17724	FORWARD	InfiniumII
PotVar0014120	gATGGGTTTACCAGGTTTAGGTTGGAAGATTTGATGAGGAGAAAGAGCAACTCGGCCACA[A/G]	PGSC0003DMB000000026	ST4.03ch03	EC_south_arm	coding	59167762	2435525	WUR	Ok	Old	Yam	11.8224	FORWARD	InfiniumII
PotVar0014151	TGTtACTCAGATTGGTGGTGAGCTTGGcTTGGTCCTCTTTGATATTCCCATAAAGGTATA[T/C]	PGSC0003DMB000000026	ST4.03ch03	EC_south_arm	non coding	59609498	2877261	WUR	Ok	Old	Yam	49.8571	FORWARD	InfiniumII
PotVar0014166	GTGCgTGCTAACTGGCCTGGATACCACGTATATCAAAAGAAAAAATTAGACAGTGTTAGC[A/G]N	PGSC0003DMB000000026	ST4.03ch03	EC_south_arm	non coding	59609832	2877595	WUR	Ok	New	Vtn 62-33-3	2.70019	FORWARD	InfiniumII
PotVar0014192	TGATGTCAACTAAGAAAATAGCTTTATCAGGAGGATAAACTATGCTACTGACTGTAGAAG[T/C]	PGSC0003DMB000000026	ST4.03ch03	EC_south_arm	non coding	59610542	2878305	WUR	Ok	New	Am 78-3704	0.372439	FORWARD	InfiniumII
PotVar0014196	NNN[A/G]TATTCTGTATTCTGCATCTTCTTCGCTGCTGTTGGCTCGATTTCTCTTTCAAATATCTCA	PGSC0003DMB000000026	ST4.03ch03	EC_south_arm	non coding	59610623	2878386	WUR	Ok	New	Am 78-3704	0.326493	FORWARD	InfiniumII
PotVar0014208	NNN[A/G]TTGTTATGTGAAAGCCAAAATGTACgATAGCTGtTGCTCATGTACCATCATATTTATAAT	PGSC0003DMB000000026	ST4.03ch03	EC_south_arm	non coding	59611209	2878972	WUR	Ok	New	Vtn 62-33-3	2.65858	FORWARD	InfiniumII
PotVar0014217	NNN[A/G]TGTTTGTGGGGAACAACATTCACACGTCTGACGTGTTCTTTCTGTAATACTAGTAGCATG	PGSC0003DMB000000026	ST4.03ch03	EC_south_arm	non coding	59611512	2879275	WUR	Ok	Old	Yam	38.1063	FORWARD	InfiniumII
PotVar0014226	TGTCATTTGTTaTTGTGgCAGATTCCCATTCTATAGAGtCTcTCTTTGGTAAGTAATCTT[T/C]N	PGSC0003DMB000000027	ST4.03ch10	HC_central	Non coding	38714221	335472	WUR	Failed	Unknown			FORWARD	InfiniumII
PotVar0014240	TTACACCAAATCCACcTGCTTCATGTCCACTCtTCTAGCTcGCCTCTTcTCCATGTATAC[T/C]	PGSC0003DMB000000027	ST4.03ch10	HC_central	non coding	38714113	335580	WUR	Ok	Old	Early Rose	9.52381	FORWARD	InfiniumII
PotVar0014273	NNN[A/G]AGATATTAAAATGGGTTGAAAGAGAAATTGGGTTGGGTTCTGACCCGTCCAAGTTTGCTT	PGSC0003DMB000000027	ST4.03ch10	HC_central	Non coding	38713898	335795	WUR	Failed	Unknown			FORWARD	InfiniumII
PotVar0014299	NNN[T/C]ATCTGTAACATGTATTCTATAGTGAAGGTGCTGGTGGTGGACATGCTCCGGATATAATCA	PGSC0003DMB000000027	ST4.03ch05	HC_north_border	non coding	12660998	1013402	WUR	Ok	Old	Jaune D'Or	30.2533	FORWARD	InfiniumII
PotVar0014311	NNN[T/C]ATGATATTGCAGGCAAATTAACCAATTATATGATATTGCAGGCAAAACTTAACCAATTAT	PGSC0003DMB000000027	ST4.03ch05	HC_north_border	Non coding	12660508	1013892	WUR	Failed	Unknown			FORWARD	InfiniumII
PotVar0014314	NNN[T/C]GATATCTCCTTCCAGCTCTCCTAAACTATTTTCTTTAGTTTTCCATCTgATAACACaTGA	PGSC0003DMB000000027	ST4.03ch05	HC_north_border	non coding	12658882	1015518	WUR	Ok	Old	Myatt'S Ashleaf	2.83985	FORWARD	InfiniumII
PotVar0014328	gtGTcATCTTCTTAAAAGCTCAAGGGAGAGATTCAGAAGTATATGATAAAGTTTAACTCT[A/G]	PGSC0003DMB000000027	ST4.03ch05	HC_north_border	non coding	12658687	1015713	WUR	Ok	New	Kennebec	1.48976	FORWARD	InfiniumII
PotVar0014340	NNN[T/C]GTTGTCTAGTCAATATGAAAATAgtAATTAAtTGAGTAGTGTCAGGTTcTTCTGtTAgGC	PGSC0003DMB000000027	ST4.03ch05	HC_north_border	Non coding	12658610	1015790	WUR	Failed	Unknown			FORWARD	InfiniumII
PotVar0014349	tTGAGTAGTGTCAGGTTcTTCTGtTAgGCCTgTAATCAGCTACCTGCTGTGAGTTAGCAC[T/C]	PGSC0003DMB000000027	ST4.03ch05	HC_north_border	non coding	12658518	1015882	WUR	Ok	Old	Yam	15.3558	FORWARD	InfiniumII
PotVar0014354	GAATATATATgCTAtGAAACTTGGCTGTaTGATaTAATATTGAACAGATACTTGTCTTAC[T/C]	PGSC0003DMB000000027	ST4.03ch05	HC_north_border	non coding	12658442	1015958	WUR	Ok	Old	Yam	18.3302	FORWARD	InfiniumII
PotVar0014357	NNN[T/C]ATTTAGAGGACCATTGGACATTGACGGATCAGACAATGACAATTTCCGGATCAAGCGATA	PGSC0003DMB000000027	ST4.03ch05	HC_north_border	non coding	12658399	1016001	WUR	Ok	Old	Yam	35.2358	FORWARD	InfiniumII
PotVar0014358	GATCAGACAATGACAATTTCCGGATCAAGCGATACATCGCAAAATACACTATAAATCCAG[A/C]	PGSC0003DMB000000027	ST4.03ch05	HC_north_border	non coding	12658312	1016088	WUR	Ok	New		0.0465549	FORWARD	InfiniumII
PotVar0014374	NNN[A/G]GCAGACATTGGTAGTAGTGCATGTCACTCTAAAAGGGTCTTCCAGTTGAGTAGGGTGTTC	PGSC0003DMB000000027	ST4.03ch05	HC_north_border	Unknown	12237182	1437218	WUR	Not on Array	Unknown			FORWARD	InfiniumII
PotVar0014375	TAGTGCATGTCACTCTAAAAGGGTCTTCCAGTTGAGTAGGGTGTTCTCTCTTTCCTACCC[T/C]	PGSC0003DMB000000027	ST4.03ch05	HC_north_border	non coding	12237107	1437293	WUR	Ok	Old	Yam	1.39925	FORWARD	InfiniumII
PotVar0014376	GAGTAGGGTGTTCTCTCTTTCCTACCCcAAATTCTTCTTGTCTGAGCTAGATAACGACTT[T/C]	PGSC0003DMB000000027	ST4.03ch05	HC_north_border	non coding	12237074	1437326	WUR	Ok	Old	Yam	15.7009	FORWARD	InfiniumII
PotVar0014379	NNN[A/C]TCTTGAGTTAGAACCACaTCATTAGAAGTGTTAATAGACCCTCAAATGAATTGATaTGTG	PGSC0003DMB000000027	ST4.03ch05	HC_north_border	non coding	12237043	1437357	WUR	Ok	Old	Jaune D'Or	30.3102	FORWARD	InfiniumII
PotVar0014380	NNN[A/G]TCATTAGAAGTGTTAATAGACCCTCAAATGAATTGATaTGTGATCTGGTGAGCTCTTTAA	PGSC0003DMB000000027	ST4.03ch05	HC_north_border	non coding	12237025	1437375	WUR	Ok	Old	Yam	38.5456	FORWARD	InfiniumII
PotVar0014381	CAGGcTCTTGAGTTAGAACCACaTCATTAGAAGTGTTAATAGACCCTCAAATGAATTGAT[A/C]	PGSC0003DMB000000027	ST4.03ch05	HC_north_border	non coding	12236987	1437413	WUR	Ok	Old	Peerless	14.1714	FORWARD	InfiniumII
PotVar0014382	TCATTAGAAGTGTTAATAGACCCTCAAATGAATTGATaTGTGATCTGGTGAGCTCTTTAA[A/G]	PGSC0003DMB000000027	ST4.03ch05	HC_north_border	Unknown	12236964	1437436	WUR	Not on Array	Unknown			FORWARD	InfiniumII
PotVar0014384	GGTGAGCTCTTTAAgGTTTTTCAAcTTTCTTTCCAACTTGAATAGAAACAGTGTTCTGCA[A/G]	PGSC0003DMB000000027	ST4.03ch05	HC_north_border	non coding	12236918	1437482	WUR	Ok	Old	Yam	2.88641	FORWARD	InfiniumII
PotVar0014413	AGGTGAttAACATTTGTTCATGTTGTCTTCACaTTTTTCTTCTAAGCTTGATTGTGTTGT[T/G]	PGSC0003DMB000000027	ST4.03ch05	HC_north_border	non coding	12236444	1437956	WUR	Ok	Old	Yam	26.772	FORWARD	InfiniumII
PotVar0014427	TTAGTGGTTGAAGCAAAAGGAAGGAAAGGAGGTATGGCTGCTCGTCAGTACCAACGTATG[A/G]	PGSC0003DMB000000027	ST4.03ch05	HC_north_border	Unknown	11713938	1960462	WUR	Not on Array	Unknown			FORWARD	InfiniumII
PotVar0014428	NNN[A/G]AACCCTAAATTCGTTATTTTTATACGAATGGCTAATGTTAGTTCTCTTTATATCTTTCAT	PGSC0003DMB000000027	ST4.03ch05	HC_north_border	Unknown	11713906	1960494	WUR	Not on Array	Unknown			FORWARD	InfiniumII
PotVar0014440	NNN[T/C]CAATCTCAATTCTTTGTTTACCCAATGTTGGGCCtCTTGTTATGTTGTTCGTGCTCTAGA	PGSC0003DMB000000027	ST4.03ch05	HC_north_border	non coding	11713460	1960940	WUR	Ok	Old	Yam	35.3083	FORWARD	InfiniumII
PotVar0014471	NNN[T/C]CTCAATATCGTAACAGGTGGCACgACTGCAAAAATTATGGTTGCTGCcAAAGACAACTTC	PGSC0003DMB000000027	ST4.03ch05	HC_north_border	coding	11712824	1961576	WUR	Ok	New	AND80-1646-78	0.0931099	FORWARD	InfiniumII
PotVar0014472	NNN[A/G]ACTGCAAAAATTATGGTTGCTGCcAAAGACAACTTCCTTGGGAAATATATATACAAAGAT	PGSC0003DMB000000027	ST4.03ch05	HC_north_border	Unknown	11712800	1961600	WUR	Not on Array	Unknown			FORWARD	InfiniumII
PotVar0014475	TCTAGCTAGGAATCTCGCAGCAGTGATTTACAATGTAAGTGCCTgTGATTTGTCAGTCAA[A/G]	PGSC0003DMB000000027	ST4.03ch05	HC_north_border	non coding	11712677	1961723	WUR	Ok	New	Vtn 62-33-3	3.95717	FORWARD	InfiniumII
PotVar0014477	NNN[T/G]AGTATTCTGAAATCaTTCTACGTAGTTGTAAATGAATTaATACCCAAAAGAAACTGATCA	PGSC0003DMB000000027	ST4.03ch05	HC_north_border	non coding	11712656	1961744	WUR	Ok	Old	Golden Wonder	0.0931099	FORWARD	InfiniumII
PotVar0014494	GTCTGCCACAGAATTTAGATATGGATACAAACTTGTTGTAATATTCTAATTCTCTGCACC[A/G]	PGSC0003DMB000000027	ST4.03ch05	HC_north_border	non coding	11712281	1962119	WUR	Ok	Old	Yam	39.1651	FORWARD	InfiniumII
PotVar0014496	TATTCTAATTCTCTGCACCgTTTATTTGATTCTTTGTTTTATTTTGCaTTCTTGCTAATT[T/C]	PGSC0003DMB000000027	ST4.03ch05	HC_north_border	non coding	11712240	1962160	WUR	Ok	Old	Golden Wonder	0.0931099	FORWARD	InfiniumII
PotVar0014498	NNN[A/G]CAGGAGAATAACAATTTGAGGGCTGCCCTTTCGACCTCAGATGTGATTGAGGTATGaAAC	PGSC0003DMB000000027	ST4.03ch05	HC_north_border	non coding	11712187	1962213	WUR	Ok	Old	Yam	15.1769	FORWARD	InfiniumII
PotVar0014499	TATgCAGGAGAATAACAATTTGAGGGCTGCCCTTTCGACCTCAGATGTGATTGAGGTATG[A/G]	PGSC0003DMB000000027	ST4.03ch05	HC_north_border	non coding	11712130	1962270	WUR	Ok	Old	Yam	2.51397	FORWARD	InfiniumII
PotVar0014509	NNN[A/C]TTCCTAATCTTCATTTGAACCTTTCAGCTTCCGACCCCAGATAAGCTTAAAACAGTTGTT	PGSC0003DMB000000027	ST4.03ch05	HC_north_border	non coding	11711961	1962439	WUR	Ok	Old	Peerless	14.1061	FORWARD	InfiniumII
PotVar0014510	GGAGACGCTAAGGAGTCATTTGGTAAGCTGACAGCTCTTCCAGAGTCATCAGAGGAAGAT[A/G]	PGSC0003DMB000000027	ST4.03ch05	HC_north_border	coding	11711819	1962581	WUR	Ok	Old	Yam	33.661	FORWARD	InfiniumII
PotVar0014520	NNN[A/G]AGGAACTATACTTCAAAGCATACTTGTTAAACAAAAAGtTTTCAGCCCTTTGATTTTtCA	PGSC0003DMB000000027	ST4.03ch05	HC_north_border	Non coding	11711666	1962734	WUR	Failed	Unknown			FORWARD	InfiniumII
PotVar0014522	CTgAGGAACTATACTTCAAAGCATACTTGTTAAACAAAAAGtTTTCAGCCCTTTGATTTT[T/C]	PGSC0003DMB000000027	ST4.03ch05	HC_north_border	non coding	11711608	1962792	WUR	Ok	New	Craigs Bounty	1.95531	FORWARD	InfiniumII
PotVar0014530	AAATTTTGTTaAATAaCCTCAATTTGGTTAGATAAATGTATgAGCAAGTCTTTTGTTAAT[A/G]	PGSC0003DMB000000027	ST4.03ch05	HC_north_border	non coding	11711498	1962902	WUR	Ok	New	AND80-1646-78	0.0931099	FORWARD	InfiniumII
PotVar0014541	TATAACTCTTTTCTAGGTGTTGTATATTTGACGATATGGTTGCAAGGGCATCGGCAAGCT[T/C]	PGSC0003DMB000000027	ST4.03ch05	HC_north_border	Non coding	11466514	2207886	WUR	Failed	Unknown			FORWARD	InfiniumII
PotVar0014546	TTTTGTGCTTGCATTGATTGTCGCATGGAGAGTTGCTATTGTACTAATATCTATACAACC[T/G]	PGSC0003DMB000000027	ST4.03ch05	HC_north_border	coding	11044288	2630112	WUR	Ok	Old	Yam	9.45693	FORWARD	InfiniumII
PotVar0014550	NNN[A/G]ATGAAAAGAATGTCAGAAAGATCCCAAAAGGCACAGAGTGAAGGAAgtCAGCTAGCAAGT	PGSC0003DMB000000027	ST4.03ch05	HC_north_border	coding	11044252	2630148	WUR	Ok	Old	Golden Wonder	0.465549	FORWARD	InfiniumII
PotVar0014552	NNN[A/G]ATCAATCACAGGACTATCACCGCCTTCTCTTCTCAAGATCGAATGTTGGACCTCTTTtCT	PGSC0003DMB000000027	ST4.03ch05	HC_north_border	coding	11044183	2630217	WUR	Ok	Old	Peerless	25.5693	FORWARD	InfiniumII
PotVar0014553	GTaATCAATCACAGGACTATCACCGCCTTCTCTTCTCAAGATCGAATGTTGGACCTCTTT[T/G]	PGSC0003DMB000000027	ST4.03ch05	HC_north_border	coding	11044125	2630275	WUR	Ok	Old	Yam	37.8861	FORWARD	InfiniumII
PotVar0014557	NNN[T/C]TTGTTTTGCTCTCAGTTTCTAACCACAGCTGCCATTGCcTTAACATATTGGTATGGGGGA	PGSC0003DMB000000027	ST4.03ch05	HC_north_border	Unknown	11044063	2630337	WUR	Not on Array	Unknown			FORWARD	InfiniumII
PotVar0014558	GTCAtTGCTTTCTGGTGCTGGcTTGTTTTGCTCTCAGTTTCTAACCACAGCTGCCATTGC[A/C]	PGSC0003DMB000000027	ST4.03ch05	HC_north_border	coding	11044024	2630376	WUR	Ok	New	Craigs Bounty	1.90875	FORWARD	InfiniumII
PotVar0014563	NNN[A/C]GGAAAAAATATAGCAGATACAGGAAGTATGACTTCTGATTTGGCAAGAGGTAGCAGTGCA	PGSC0003DMB000000027	ST4.03ch05	HC_north_border	Unknown	11043934	2630466	WUR	Not on Array	Unknown			FORWARD	InfiniumII
PotVar0014564	GACTTCTGATTTGGCAAGAGGTAGCAGTGCAGTTGCATCTGTATTCGCTATCTTAGATCG[A/G]	PGSC0003DMB000000027	ST4.03ch05	HC_north_border	coding	11043844	2630556	WUR	Ok	Old	Yam	10.1869	FORWARD	InfiniumII
PotVar0014571	NNN[T/C]AGAGACATCAAAAGCTACAaCTTGAAGAGCTTAAGATCACAAATTGCTCTAGTGAGTCAA	PGSC0003DMB000000027	ST4.03ch05	HC_north_border	coding	11043589	2630811	WUR	Ok	Old	Yam	37.4758	FORWARD	InfiniumII
PotVar0014582	NNN[A/G]CACCATTACACATTCTTCGTGCCCTTTTGATGCTGCTATATGCTGATGCAATGCATAGAG	PGSC0003DMB000000028	ST4.03ch10	HC_central	coding	27378777	258336	WUR	Ok	New	Craigs Bounty	1.07076	FORWARD	InfiniumII
PotVar0014585	AAGTTCTTCATCATGGTGACGTTATCCTCTTGCCTGCTCTTCATTGCTTCAATCAAAGAA[T/C]	PGSC0003DMB000000028	ST4.03ch10	HC_central	coding	27379251	258810	WUR	Ok	Old	Yam	29.5624	FORWARD	InfiniumII
PotVar0014587	ACAACAAAAGGCCCCAACTTCTCCAAACATGTCTCCACATCTCAGAGTCCAAACAATCTG[T/C]	PGSC0003DMB000000028	ST4.03ch10	HC_central	coding	27379373	258932	WUR	Ok	Old	Adirondack	4.28305	FORWARD	InfiniumII
PotVar0014598	NNN[T/G]GCTATGTCGTCCGCTGCAGCTCCCTCAAACATCTCGTCGTCAGTCTCTGCTTCTGATTCA	PGSC0003DMB000000028	ST4.03ch10	HC_central	Non coding	27823935	703494	WUR	Failed	Unknown			FORWARD	InfiniumII
PotVar0014600	CTTGTGATGGTCTGAGGTATTTCGGGCACATATGGAAATTCCACTGTTCCAAAGATCATT[A/G]	PGSC0003DMB000000028	ST4.03ch10	HC_central	non coding	27824089	703648	WUR	Ok	Old	Yam	27.8736	FORWARD	InfiniumII
PotVar0014615	NNN[T/C]GCAAAGAACGCTTCAACATCCCAATCATCTTTACTATTTTCCTTTGGACCGGAGGTAGCA	PGSC0003DMB000000028	ST4.03ch10	HC_central	Non coding	28576951	1456510	WUR	Failed	Unknown			FORWARD	InfiniumII
PotVar0014622	ATAAGCAGAAAGGGCCAGCTATCCCATCTAGAGTAAGGATGCCTGGGTGAGTGGAGGCCG[A/G]	PGSC0003DMB000000028	ST4.03ch10	HC_central	Unknown	29082448	1962007	WUR	Not on Array	Unknown			FORWARD	InfiniumII
PotVar0014633	TTCAAACACTCTTTCATGAAGTGACCCTCTTGACCGCACTTGAACATCCTATAGAGCCAT[T/C]	PGSC0003DMB000000028	ST4.03ch10	HC_central	Non coding	29581125	2460684	WUR	Failed	Unknown			FORWARD	InfiniumII
PotVar0014644	NNN[A/C]ATTGCTAAGCCACACTATGAAGGTTTGGGAAAGAGTGGTGGAGATGAGGGTgAGGAGAcg	PGSC0003DMB000000028	ST4.03ch10	HC_central	non coding	29626137	2505696	WUR	Ok	New	Craigs Bounty	1.07076	FORWARD	InfiniumII
PotVar0014645	GGGCATCAaATTGCTAAGCCACACTATGAAGGTTTGGGAAAGAGTGGTGGAGATGAGGGT[A/G]	PGSC0003DMB000000028	ST4.03ch10	HC_central	Non coding	29626189	2505748	WUR	Failed	Unknown			FORWARD	InfiniumII
PotVar0014651	NNN[T/C]AATTTGGATTCATGCCGGGCGATCAACTACTAAAGTCATCCATCTTGTTCGGAgACcGGT	PGSC0003DMB000000028	ST4.03ch10	HC_central	Unknown	29626217	2505776	WUR	Not on Array	Unknown			FORWARD	InfiniumII
PotVar0014656	NNN[T/C]GTTCATTGATCTTGAAAAGGCATATGATAGTCCCGAGGGATGTCCTCTATAGGTGTTTGG	PGSC0003DMB000000028	ST4.03ch10	HC_central	non coding	29626316	2505875	WUR	Ok	New	Craigs Bounty	1.07076	FORWARD	InfiniumII
PotVar0014658	NNN[T/C]GATAAAGGACATATATGATAGAGCCAAGACTTGGGTTAAAATAGTGGAAGAAGACTCGAA	PGSC0003DMB000000028	ST4.03ch10	HC_central	non coding	29626410	2505969	WUR	Ok	Old	Adirondack	2.75097	FORWARD	InfiniumII
PotVar0014675	GCCCTAcTGCCCTGGTTTCCACTACCTTGCCTGTTCTTTGGGCCCTCTTTCATGAAGTGA[A/C]	PGSC0003DMB000000028	ST4.03ch10	HC_central	Non coding	29898397	2777956	WUR	Failed	Unknown			FORWARD	InfiniumII
PotVar0014681	NNN[A/G]GTTAAGAACGTTAGTTTTGATAGATGTAAAGTAGCTTTTCTTAAgTAAGTATATAAATTC	PGSC0003DMB000000029	ST4.03ch04	HC_central	non coding	19673011	1193551	WUR	Ok	New	Vtn 62-33-3	2.14153	FORWARD	InfiniumII
PotVar0014686	TTTGCATCAGTCAATcCATCATAGAGAAATACGGGTAGTATACTGGTAGGTTTAAGGTTC[T/C]	PGSC0003DMB000000029	ST4.03ch04	HC_central	Non coding	19672822	1193740	WUR	Failed	Unknown			FORWARD	InfiniumII
PotVar0014687	GTAGGTTTAAGGTTCtGTATATATTCACATCCAAAGTTACTTTATGTTGTTAAAATCGAT[A/C]	PGSC0003DMB000000029	ST4.03ch04	HC_central	non coding	19672777	1193785	WUR	Ok	New	Lady Claire	0.143954	FORWARD	InfiniumII
PotVar0014694	TCACAGGCTCAAAGAGACTTGTTCCGGTTAAGAACATTAGTTTTGATAGATGTAAAGTAG[T/C]	PGSC0003DMB000000029	ST4.03ch04	HC_central	Non coding	19654586	1211976	WUR	Failed	Unknown			FORWARD	InfiniumII
PotVar0014696	NNN[T/C]TAAAGAGCTTTCTTTCCTGGTAAAAATATCTTCTTCAGAGGTAAACAATAGAGGTTTGCA	PGSC0003DMB000000029	ST4.03ch04	HC_central	non coding	19654547	1212015	WUR	Ok	Old	Myatt'S Ashleaf	4.25331	FORWARD	InfiniumII
PotVar0014697	TTTCTTTCCTGGTAAAAATATCTTCTTCAGAGGTAAACAATAGAGGTTTGCATCAGTCAA[T/C]	PGSC0003DMB000000029	ST4.03ch04	HC_central	Non coding	19654478	1212084	WUR	Failed	Unknown			FORWARD	InfiniumII
PotVar0014699	NNN[A/G]GTAGGTTTAAGTTTCTGTATATATTCACATCCAAAGTTACTTTTTGTTGTTAAAATtGCT	PGSC0003DMB000000029	ST4.03ch04	HC_central	Non coding	19654448	1212114	WUR	Failed	Unknown			FORWARD	InfiniumII
PotVar0014702	AATCTGTGAAAATGTCAACGTGAACGCTATATAAATAGTGTCTACAGATCATTAGCGCTT[A/G]	PGSC0003DMB000000029	ST4.03ch04	HC_central	Non coding	36616859	1851559	WUR	Failed	Unknown			FORWARD	InfiniumII
PotVar0014705	NNN[A/G]TGGGTCAGATAGTTCTTCTCATGCTTcCTCAACAGCCTTGAAGCATATGCGATAACCTTA	PGSC0003DMB000000029	ST4.03ch04	HC_central	Non coding	36616834	1851584	WUR	Failed	Unknown			FORWARD	InfiniumII
PotVar0014707	TCTTCTCATGCTTcCTCAACAGCCTTGAAGCATATGCGATAACCTTACCATGTTGCATTA[A/G]	PGSC0003DMB000000029	ST4.03ch04	HC_central	Non coding	36616760	1851658	WUR	Failed	Unknown			FORWARD	InfiniumII
PotVar0014734	NNN[A/G]CTCCTGCATACAGCTCTGAAATACTTATCAAATAGTGTAGACTGTAGAGAAGGATTATCA	PGSC0003DMB000000029	ST4.03ch04	HC_central	Unkown	36304225	2164193	WUR	Failed	Unknown			FORWARD	InfiniumII
PotVar0014735	AACGGTATTCTTAAAGGAACCATGGTTATCTCTTCCAAGGAATCCCACCTCTTTTCCTGT[A/G]	PGSC0003DMB000000029	ST4.03ch04	HC_central	Unkown	36304078	2164340	WUR	Ok	New	Vtn 62-33-3	1.16387	FORWARD	InfiniumII
PotVar0014736	CATGGTTATCTCTTCCAAGGAATCCCACCTCTTTTCCTGTaCCATTGTTTTATAACCACA[A/G]	PGSC0003DMB000000029	ST4.03ch04	HC_central	Unkown	36304058	2164360	WUR	Ok	Old	Yam	23.2775	FORWARD	InfiniumII
PotVar0014738	TTATAGAAGAACTCAGCTTCTTAATTGCTCCAATAACGGGAACCCATCTACCTCTGAAGA[T/C]	PGSC0003DMB000000029	ST4.03ch04	HC_central	Unkown	36303949	2164469	WUR	Ok	Old	Yam	12.3371	FORWARD	InfiniumII
PotVar0014754	NNN[T/G]TCCAAGACAGAAGGGAGaGTTGGaCAAACTACCAACGTTGTTATTGGGGGCACGGTGCAT	PGSC0003DMB000000029	ST4.03ch04	HC_central	Unkown	36303660	2164758	WUR	Ok	Old	Yam	0.139665	FORWARD	InfiniumII
PotVar0014756	NNN[A/G]CAAACTACCAACGTTGTTATTGGGGGCACGGTGCATGATGATTCAACTAATGAGTGGCTA	PGSC0003DMB000000029	ST4.03ch04	HC_central	Unkown	36303636	2164782	WUR	Ok	Old	Adirondack	0.512104	FORWARD	InfiniumII
PotVar0014757	GGGGCACGGTGCATGATGATTCAACTAATGAGTGGCTAGCTCTCGATAAGAAGGTGCAAC[T/C]	PGSC0003DMB000000029	ST4.03ch04	HC_central	Unkown	36303553	2164865	WUR	Ok	New	Mara	0.791434	FORWARD	InfiniumII
PotVar0014769	TACAGCTATTGGTACTGGAGGTGATGATTTTGTGCATTCTATGATTGTTGCTGTAGAGTC[A/G]	PGSC0003DMB000000029	ST4.03ch04	HC_central	Unkown	36303285	2165133	WUR	Ok	Old	Yam	3.35196	FORWARD	InfiniumII
PotVar0014770	TCaGTGATACAACAGCCCGTTCCCCAGGTAAGGGGAATTAGTTAATATACTCAACTCAGC[A/G]	PGSC0003DMB000000029	ST4.03ch04	HC_central	Unkown	36303227	2165191	WUR	Ok	Old	Early Rose	7.21601	FORWARD	InfiniumII
PotVar0014771	CCCCAGGTAAGGGGAATTAGTTAATATACTCAACTCAGCgTACATCTATTTAAATTTATA[T/C]	PGSC0003DMB000000029	ST4.03ch04	HC_central	Unkown	36303206	2165212	WUR	Ok	New	Mara	0.791434	FORWARD	InfiniumII
PotVar0014786	NNN[A/C]TCCTACAATGAAGTATTATATATTGTCCAAACTGTTTCAGCTGTTTGTAAGTTGATGGAG	PGSC0003DMB000000029	ST4.03ch04	HC_central	Unknown	36302844	2165574	WUR	Not on Array	Unknown			FORWARD	InfiniumII
PotVar0014800	NNN[T/G]TACACTGAAATATGACTACTCCTTGTATTACTGGAGATGTAAGTGAAGAAAGTTCTCTTC	PGSC0003DMB000000029	ST4.03ch04	HC_central	Unkown	36302675	2165743	WUR	Ok	Old	Yam	23.1776	FORWARD	InfiniumII
PotVar0014820	NNN[T/C]TTTTGCACCTTAAATTTGTCAATCCACcGTGCCATGATCCATTGTATGACATGATTGCCC	PGSC0003DMB000000029	ST4.03ch04	HC_central	Unkown	36293715	2174703	WUR	Ok	New	1256(A)23 = Black 1256	2.76217	FORWARD	InfiniumII
PotVar0014823	NNN[T/C]TAGGATGAAATACTTTCTGTAAACTACTTTCGTCACTACCTTTGTATATAATGGCAATAC	PGSC0003DMB000000029	ST4.03ch04	HC_central	Unkown	36293612	2174806	WUR	Failed	Unknown			FORWARD	InfiniumII
PotVar0014824	AGGATGAAATACTTTCTGTAAACTACTTTCGTCACTACCTTTGTATATAATGGCAATACC[T/C]	PGSC0003DMB000000029	ST4.03ch04	HC_central	Unkown	36293550	2174868	WUR	Ok	Old	Yam	30.9235	FORWARD	InfiniumII
PotVar0014863	NNN[T/C]GGGGCAGAACGACTAGTGTATTCCTGCATTTTCGATAGTtTAAgAGCAACCTCCACCTGT	PGSC0003DMB000000029	ST4.03ch04	HC_central	non coding	35706444	2761974	WUR	Ok	Old	Yam	0.139665	FORWARD	InfiniumII
PotVar0014872	CTTTTATTTGTTaGTTAATTCTTTGGAGAAAAACACAACTACAGGCTTGAAGCTTCAAGT[T/G]	PGSC0003DMB000000029	ST4.03ch04	HC_central	non coding	35706045	2762373	WUR	Ok	Old	Early Rose	6.48674	FORWARD	InfiniumII
PotVar0014877	CACAACTACAGGCTTGAAGCTTCAAGTtTGAATTtCGGGCtACcACAAaCAAACTCCATT[T/G]	PGSC0003DMB000000029	ST4.03ch04	HC_central	non coding	35706012	2762406	WUR	Ok	Old	Yam	30.1245	FORWARD	InfiniumII
PotVar0014894	NNN[A/G]GCTTCAACTTAGTTAAATGcATGGCAGTTCAACAGAGCAAAAAATATGGGGTTTGGGAGn	PGSC0003DMB000000031	ST4.03ch01	HC_central	Non coding	52868402	140780	WUR	Failed	Unknown			FORWARD	InfiniumII
PotVar0014898	ATCAAGCTCTATGGAAGGAACTCATTCAACACAAGTATGGTCAGGAAGGTCAATAGTGTT[T/C]	PGSC0003DMB000000031	ST4.03ch01	HC_central	Non coding	52868589	140967	WUR	Failed	Unknown			FORWARD	InfiniumII
PotVar0014899	NNN[A/G]AGGAAGTGCCAGAAaCATATGGTGTGGGAGTATGGAGGACTATAAGAAACCTATAACTGG	PGSC0003DMB000000031	ST4.03ch01	HC_central	Non coding	52868591	140969	WUR	Failed	Unknown			FORWARD	InfiniumII
PotVar0014900	NNN[A/G]CATATGGTGTGGGAGTATGGAGGACTATAAGAAACCTATAACTGGCTTTTAgAGACAATG	PGSC0003DMB000000031	ST4.03ch01	HC_central	Non coding	52868606	140984	WUR	Failed	Unknown			FORWARD	InfiniumII
PotVar0014904	NNN[A/G]AATAAGGCTTTGTTTTGGAAGGAAgACTGgACTGGTCAAGGGTCCTTGGAAAAtTTATTC	PGSC0003DMB000000031	ST4.03ch01	HC_central	Non coding	52868689	141067	WUR	Failed	Unknown			FORWARD	InfiniumII
PotVar0014905	TTTAgAGACAATGTAAgGATAAAGGTTGgCCGAGGgAATAAGGCTTTGTTTTGGAAGGAA[A/G]	PGSC0003DMB000000031	ST4.03ch01	HC_central	Non coding	52868714	141092	WUR	Failed	Unknown			FORWARD	InfiniumII
PotVar0014908	GCTTTGTTTTGGAAGGAAgACTGgACTGGTCAAGGGTCCTTGGAAAAtTTATTCCTAGGG[T/C]	PGSC0003DMB000000031	ST4.03ch01	HC_central	non coding	52868756	141134	WUR	Ok	Old	Yam	32.7103	FORWARD	InfiniumII
PotVar0014915	GAATtcTgATAGCAAAATACAAGAgGTTTGATCTCCACAAGGATGGAATTTTCTTTTTAG[A/G]	PGSC0003DMB000000031	ST4.03ch01	HC_central	Non coding	52868833	141211	WUR	Failed	Unknown			FORWARD	InfiniumII
PotVar0014967	TTAGAATTCAAGAAGGGGTATTCcTTTTCTTGcATCTCCCTCAATGTCGCCTTTTGATCC[A/G]	PGSC0003DMB000000031	ST4.03ch12	HC_central	non coding	35555686	1739846	WUR	Ok	Old	Yam	5	FORWARD	InfiniumII
PotVar0014978	NNN[T/C]ATTCCTAGGCACAAATTTGGTCCATTGCTTGGGTTCTTGCTTGTCCCTTCCTTTGCaAGG	PGSC0003DMB000000031	ST4.03ch12	HC_central	non coding	35555783	1739943	WUR	Ok	Old	Jaune D'Or	22.6168	FORWARD	InfiniumII
PotVar0015039	NNN[T/C]CAGACATATCCATGTACAGTGTTATaGCCACAGCATCAACACAGCATTCtTTAAAAAAAG	PGSC0003DMB000000032	ST4.03ch04	EC_south_arm	Non coding	69623123	125733	WUR	Failed	Unknown			FORWARD	InfiniumII
PotVar0015043	NNN[A/G]GGTCCTGCAAAATAACTGAGTTCAATAaCTTTCAACTAGAAACTAAATAATCTGGAAACT	PGSC0003DMB000000032	ST4.03ch04	EC_south_arm	non coding	69623215	125825	WUR	Ok	Old	Yam	17.1816	FORWARD	InfiniumII
PotVar0015044	NNN[A/G]CTTTCAACTAGAAACTAAATAATCTGGAAACTATAATGCAGGGACACTAATGAACCCACC	PGSC0003DMB000000032	ST4.03ch04	EC_south_arm	non coding	69623243	125853	WUR	Ok	New	Ve 71-105	0.512104	FORWARD	InfiniumII
PotVar0015045	AACTAAATAATCTGGAAACTATAATGCAGGGACACTAATGAACCCACCTCAGCTAAAGCA[T/C]	PGSC0003DMB000000032	ST4.03ch04	EC_south_arm	non coding	69623316	125926	WUR	Ok	Old	Yam	6.8097	FORWARD	InfiniumII
PotVar0015063	ATTATACGGTTACTAACCACATTGAAGCCCAACTCTGAAAGGTTAACCTTCTTCCCCTTC[T/C]	PGSC0003DMB000000032	ST4.03ch04	EC_south_arm	coding	69623646	126256	WUR	Ok	Old	Yam	17.1175	FORWARD	InfiniumII
PotVar0015084	AaTTTatTTTTtcTTTTTCCGCTAAGaAAtATTGTTTACTTTAGATCTTGATTAGTTCTT[A/G]	PGSC0003DMB000000032	ST4.03ch04	EC_south_arm	non coding	69624272	126882	WUR	Ok	New	Cilena	2.00186	FORWARD	InfiniumII
PotVar0015087	NNN[A/G]TTACCTGAATGCTTTGTTAAAGCATCCTTCTTCCCTTTCAGGGACGAGTGAGCTGATGcA	PGSC0003DMB000000032	ST4.03ch04	EC_south_arm	non coding	69624285	126895	WUR	Ok	Old	Paterson'S Victoria	5.65421	FORWARD	InfiniumII
PotVar0015104	CCAcTTTATTTTTTGAATTAGTGCCAGCTTGTGAGTTGATCTGAATAGGAGATGCCTTGG[T/C]	PGSC0003DMB000000032	ST4.03ch04	EC_south_arm	coding	69624692	127302	WUR	Ok	Old	Yam	6.94963	FORWARD	InfiniumII
PotVar0015107	NNN[A/C]GGAATAGGAGAAGAACTTGCAGACTCGCCCTTCCAAACAACAAAATCTCCTAGCGAAGGA	PGSC0003DMB000000032	ST4.03ch04	EC_south_arm	coding	69624879	127489	WUR	Ok	New	Mara	0.325885	FORWARD	InfiniumII
PotVar0015108	TCCTAGCGAAGGACCAGATGGTATAGCAGGTAATACTTCCTGGTCAGGTTGTACCTGACG[T/C]	PGSC0003DMB000000032	ST4.03ch04	EC_south_arm	coding	69624987	127597	WUR	Ok	Old	Paterson'S Victoria	5.81937	FORWARD	InfiniumII
PotVar0015113	AGCAAAAATGCTCAATTTTTAGCAAATTTAaAGAATTAAAGAGTTATGATTATATATTTG[A/G]N	PGSC0003DMB000000032	ST4.03ch04	EC_south_arm	Non coding	69969056	471666	WUR	Failed	Unknown			FORWARD	InfiniumII
PotVar0015121	NNN[A/G]CAAAATTTATAAGGGAATTATGGGAGTTGAAATTCGACCAGCCACCATTAATGGTGAAAA	PGSC0003DMB000000032	ST4.03ch04	EC_south_arm	Non coding	69969159	471769	WUR	Failed	Unknown			FORWARD	InfiniumII
PotVar0015145	TcAnAAAAAAATGGCATGCTAAAATACAAAAACCATGAAATATTATGTTTGCTACAAATG[T/C]	PGSC0003DMB000000032	ST4.03ch04	EC_south_arm	non coding	69970576	473186	WUR	Ok	Old	Paterson'S Victoria	8.10056	FORWARD	InfiniumII
PotVar0015148	TCCTTTGTTAACTGAAGGTTGCAGTTGAAGAGTTAAAGCATATACTCAACGAGCTTAACG[T/C]	PGSC0003DMB000000032	ST4.03ch04	EC_south_arm	coding	69970675	473285	WUR	Ok	New	Mara	0.791434	FORWARD	InfiniumII
PotVar0015152	NNN[T/C]ACAATTAGAGGGTTGGCTGCTGGCTTTGGGATTAGTAGTGGGATCATTGGGGCTTGTGGc	PGSC0003DMB000000032	ST4.03ch04	EC_south_arm	coding	69970742	473352	WUR	Ok	Old	Yam	38.1109	FORWARD	InfiniumII
PotVar0015154	NNN[A/G]AAGATGAAGAAGGTAAATTATTTATGAGCAACATGGGCCTTTCCAAAGTGGATCTCTCAA	PGSC0003DMB000000032	ST4.03ch04	EC_south_arm	coding	69970803	473413	WUR	Ok	New	Panda	1.90875	FORWARD	InfiniumII
PotVar0015156	NNN[T/C]CCCGGTTTCTAATaCCATGTAATTTTTtATGTACAGTGTGTTTGTCTGGTTGACGAAGTT	PGSC0003DMB000000032	ST4.03ch04	EC_south_arm	non coding	69970941	473551	WUR	Ok	Old	Myatt'S Ashleaf	1.48976	FORWARD	InfiniumII
PotVar0015167	AAAAcATTAAGCAAAGTGACCGTACGTTTGTCTTATTATTTCCTTGCTTTATCAGGCAGA[T/C]	PGSC0003DMB000000032	ST4.03ch04	EC_south_arm	coding	69971168	473778	WUR	Ok	Old	Yam	0.558659	FORWARD	InfiniumII
PotVar0015174	NNN[A/C]GTTGGAGGACTACTCTGGGGAATTGTAGCATTGAAAATTTCTTCACTTATTTGCCTCTnn	PGSC0003DMB000000032	ST4.03ch04	EC_south_arm	non coding	69971349	473959	WUR	Ok	Old	Paterson'S Victoria	5.1676	FORWARD	InfiniumII
PotVar0015177	TTTGTaACAGTGGTTGGTACTGAGATATGCCATACTGAATGTAGAAGTTATTAAGGCGGC[T/C]	PGSC0003DMB000000032	ST4.03ch04	EC_south_arm	coding	69971473	474083	WUR	Ok	Old	Epicure	2.60708	FORWARD	InfiniumII
PotVar0015185	NNN[T/G]GGTATTTCATTATTTGCTTTGAGTTTATGAAGCAGAAACAGTTACATGTCTTCTCAATTG	PGSC0003DMB000000032	ST4.03ch04	EC_south_arm	non coding	69971570	474180	WUR	Ok	New	Cilena	1.8622	FORWARD	InfiniumII
PotVar0015207	CGAAGCAACTGAGCTACTAAGGTGATTACTTAAAACTAaGAAATTGTGTTTATTGACTAC[A/G]	PGSC0003DMB000000032	ST4.03ch04	EC_south_arm	non coding	69971961	474571	WUR	Ok	Old	Yam	6.90299	FORWARD	InfiniumII
PotVar0015253	NNN[A/G]AAAGTTACTGATGCTACAGGTGCAGGAGATCTGTTTgCAAGTGGGTTTTTGTATGGATTG	PGSC0003DMB000000032	ST4.03ch04	EC_south_arm	coding	69972517	475127	WUR	Ok	New	Mara	0.791434	FORWARD	InfiniumII
PotVar0015254	NNN[T/G]CAAGTGGGTTTTTGTATGGATTGGTAAGGGGATTGCCACTGGAGGAATGTTGCTGGGTgG	PGSC0003DMB000000032	ST4.03ch04	EC_south_arm	coding	69972554	475164	WUR	Ok	New	Ve 71-105	1.81564	FORWARD	InfiniumII
PotVar0015255	TgCAAGTGGGTTTTTGTATGGATTGGTAAGGGGATTGCCACTGGAGGAATGTTGCTGGGT[A/G]	PGSC0003DMB000000032	ST4.03ch04	EC_south_arm	coding	69972613	475223	WUR	Ok	New	Am 78-3704	0.558659	FORWARD	InfiniumII
PotVar0015257	NNN[A/G]CTGGCAATGGATGTACAAACAAATGAAGACCAAtGGACTCCAACTTCCAGAACCAAGCAA	PGSC0003DMB000000032	ST4.03ch04	EC_south_arm	coding	69972672	475282	WUR	Ok	Old	Yam	3.16574	FORWARD	InfiniumII
PotVar0015259	GACCAAtGGACTCCAACTTCCAGAACCAAGCAAATCCTCTGTTGTGACATAGAAGAGTGG[T/C]	PGSC0003DMB000000032	ST4.03ch04	EC_south_arm	non coding	69972760	475370	WUR	Ok	Old	Myatt'S Ashleaf	0.884544	FORWARD	InfiniumII
PotVar0015267	NNN[T/C]AATAGAAAGAGCAGCGCTGTGTTTTTTAAGTGCCTACTCCTTGTTATTTgACTTCTCGCG	PGSC0003DMB000000032	ST4.03ch04	EC_south_arm	non coding	69972813	475423	WUR	Ok	New	Ve 71-105	0.512104	FORWARD	InfiniumII
PotVar0015284	AAAAATACCAACAATGGCGCTCACTCTCTCCAACACTTTCCTTCAAAAAAATGTCGCTCC[T/C]	PGSC0003DMB000000032	ST4.03ch04	EC_south_arm	coding	70015809	518419	WUR	Ok	Old	Yam	4.88827	FORWARD	InfiniumII
PotVar0015291	NNN[T/C]AATCAAATGCGATGGAGCTGCAGGAAGAAGGAtATACACCCGCAATTCTACGtTGAcGCT	PGSC0003DMB000000032	ST4.03ch04	EC_south_arm	coding	70015925	518535	WUR	Ok	Old	Yam	36.9869	FORWARD	InfiniumII
PotVar0015295	NNN[T/C]GCTAAGGTTTACTGTAATGGAGAGCATGTGATGACAACtGGGGGAACAAAGAATGAGTAC	PGSC0003DMB000000032	ST4.03ch04	EC_south_arm	coding	70015982	518592	WUR	Ok	Old	Peerless	6.75047	FORWARD	InfiniumII
PotVar0015302	TTCtCAGCTACTTCTTGATGCTGACCAGGTAGAGAAATTCAGGAAGAAGTTTAGTGGGTT[A/G]	PGSC0003DMB000000032	ST4.03ch04	EC_south_arm	coding	70016150	518760	WUR	Ok	New	Cilena	1.8622	FORWARD	InfiniumII
PotVar0015313	aGGAAATTGTTGGAGAATTAGGGGTTTTGTGTATTTTGTGTTTtTATTTTGATGGTTTCA[A/G]	PGSC0003DMB000000032	ST4.03ch04	EC_south_arm	Unknown	70016335	518945	WUR	Not on Array	Unknown			FORWARD	InfiniumII
PotVar0015325	TGAAGTGTCTTATTTTCGATTGcCATTATTgCTTCAACTATTgGAATGTAATGAGCCTAA[T/C]	PGSC0003DMB000000032	ST4.03ch04	EC_south_arm	non coding	70016532	519142	WUR	Ok	Old	Yam	4.5412	FORWARD	InfiniumII
PotVar0015326	ATTgCTTCAACTATTgGAATGTAATGAGCCTAAtAGAGCTGAATGGATACAAAAAAATTG[T/C]	PGSC0003DMB000000032	ST4.03ch04	EC_south_arm	non coding	70016559	519169	WUR	Ok	Old	Yam	27.7674	FORWARD	InfiniumII
PotVar0015345	NNN[T/C]TATAATATCATCTcCTTGATTAAGcCTCAAGCAgTCACAATAGCAGGAGCAGCACCATGC	PGSC0003DMB000000032	ST4.03ch04	EC_south_arm	Non coding	70250279	752889	WUR	Failed	Unknown			FORWARD	InfiniumII
PotVar0015370	NNN[A/G]CACCAGGAAGCAGTAAAATCCACCACCACCTGAATCAACAAgTTGTATTTTGCATGnnTT	PGSC0003DMB000000032	ST4.03ch04	EC_south_arm	coding	70250649	753259	WUR	Ok	Old	Yam	42.9644	FORWARD	InfiniumII
PotVar0015371	AATAAAACGGCAAGGGCCgCACCAGGAAGCAGTAAAATCCACCACCACCTGAATCAACAA[A/G]	PGSC0003DMB000000032	ST4.03ch04	EC_south_arm	non coding	70250691	753301	WUR	Ok	New	Cilena	2.00186	FORWARD	InfiniumII
PotVar0015390	NNN[T/C]AATGCTGGTTTACAAGAAAGATTTACGCCCAACAACTAGAAATCTGAAGCATATTTAAGC	PGSC0003DMB000000032	ST4.03ch04	EC_south_arm	non coding	70250902	753512	WUR	Ok	New	Ve 71-105	0.325885	FORWARD	InfiniumII
PotVar0015399	nGcGGTATTCAAGtCAAAGTGCAGCTTGACTATTCTAACACGGTTACAAGgTAACTCTAC[A/C]	PGSC0003DMB000000032	ST4.03ch04	EC_south_arm	non coding	70251111	753721	WUR	Ok	New	Ve 71-105	0.325885	FORWARD	InfiniumII
PotVar0015403	NNN[T/C]ATCACCTAATATTTTTGCATcCATTATGGTTCTCCCCTTCATTGACCATTtAACtaCCGA	PGSC0003DMB000000032	ST4.03ch04	EC_south_arm	non coding	70251155	753765	WUR	Ok	New	Mara	0.746269	FORWARD	InfiniumII
PotVar0015417	NNN[A/C]TATAAGTTAAGGTTTTACTAAAAAGAACTATACTAAGTTCGAATCCATGGCATAACAAAA	PGSC0003DMB000000032	ST4.03ch04	EC_south_arm	non coding	70251359	753969	WUR	Ok	Old	Herald	3.77095	FORWARD	InfiniumII
PotVar0015419	NNN[A/C]AACAATTAACCATCACAAAAGCAACAAGTTAAGCATCATATCAACTTTATACTGGGCCAT	PGSC0003DMB000000032	ST4.03ch04	EC_south_arm	non coding	70251462	754072	WUR	Ok	New	Am 78-3704	0.791434	FORWARD	InfiniumII
PotVar0015420	AACAATTAACCATCACAAAAGCAACAAGTTAAGCATCATATCAACTTTATACTGGGCCAT[T/G]	PGSC0003DMB000000032	ST4.03ch04	EC_south_arm	non coding	70251523	754133	WUR	Ok	New	Cilena	2.28119	FORWARD	InfiniumII
PotVar0015423	NNN[T/G]TCTTTACATCCTGcTCAAACAACCTTTTGAACaCaTACATATATTTGGTtGAAATTACAc	PGSC0003DMB000000032	ST4.03ch04	EC_south_arm	non coding	70251557	754167	WUR	Ok	New	Am 78-3704	0.698324	FORWARD	InfiniumII
PotVar0015433	NNN[A/G]GGTCCAGATAGCGACCCAGCACCCCAcCCCCACCCCACAAAGCCTAATcAGCAAAcACAG	PGSC0003DMB000000032	ST4.03ch04	EC_south_arm	non coding	70251642	754252	WUR	Ok	New	Mara	2.09497	FORWARD	InfiniumII
PotVar0015456	NNN[A/C]TCCCACTCCTCAACCTTGTGGCAGCCGATCACTTGTCCTTCCTCAGATGAAGTAGCCATT	PGSC0003DMB000000032	ST4.03ch04	EC_south_arm	coding	70252061	754671	WUR	Ok	Old	Yam	42.584	FORWARD	InfiniumII
PotVar0015457	TCAACCTTGTGGCAGCCGATCACTTGTCCTTCCTCAGATGAAGTAGCCATTCTCACAGAT[T/C]	PGSC0003DMB000000032	ST4.03ch04	EC_south_arm	Unknown	70252131	754741	WUR	Not on Array	Unknown			FORWARD	InfiniumII
PotVar0015513	AtTTTTaATTTTATCATTTTTGGGATCTCATATTTTGTCTTTTATGTTTTTAGATACTTC[T/C]	PGSC0003DMB000000032	ST4.03ch04	EC_south_arm	non coding	70743116	1245726	WUR	Ok	Old	Paterson'S Victoria	7.03565	FORWARD	InfiniumII
PotVar0015526	NNN[T/G]TTAGGCTATATGAAAACATCTAATATCCATCCAGCTCCATTTGTAcTCGGtTCCGTTTCA	PGSC0003DMB000000032	ST4.03ch04	EC_south_arm	non coding	70743432	1246042	WUR	Ok	New	Mara	1.51992	FORWARD	InfiniumII
PotVar0015529	ACATCTAATATCCATCCAGCTCCATTTGTAcTCGGtTCCGTTTCAATCATCCTAAGATTA[T/C]	PGSC0003DMB000000032	ST4.03ch04	EC_south_arm	Non coding	70743508	1246118	WUR	Failed	Unknown			FORWARD	InfiniumII
PotVar0015535	GTGTCAGGAATTCAAGATGATTGGATCTTTTATCACCAGAGTGCTTGTGTAAATTTCGGA[T/C]	PGSC0003DMB000000032	ST4.03ch04	EC_south_arm	non coding	70743638	1246248	WUR	Ok	Old	Yam	43.1648	FORWARD	InfiniumII
PotVar0015546	AACTGTGGAAATGAACAAACCTGATATTCAGCAACTCCGCTTTTGGTGCCAATATTGGTA[T/G]	PGSC0003DMB000000032	ST4.03ch04	EC_south_arm	non coding	70743831	1246441	WUR	Ok	Old	Yam	34.4972	FORWARD	InfiniumII
PotVar0015553	NNN[T/C]TGTTCCTCCAATTTTTCAGGATCTTAGTTGCTATgTTGACAaTTTGTGAGAGGTTcGGTG	PGSC0003DMB000000032	ST4.03ch04	EC_south_arm	non coding	70743893	1246503	WUR	Ok	Old	Epicure	2.65363	FORWARD	InfiniumII
PotVar0015559	NNN[T/C]GTATTTTTGATACTCCAGCTTGTTATATTTTGAAATATTCATGTTGGTGTTAaCATTCTC	PGSC0003DMB000000032	ST4.03ch04	EC_south_arm	non coding	70743999	1246609	WUR	Ok	Old	Pink Firr Apple	6.43657	FORWARD	InfiniumII
PotVar0015560	TTCAGATcGTATTTTTGATACTCCAGCTTGTTATATTTTGAAATATTCATGTTGGTGTTA[A/G]	PGSC0003DMB000000032	ST4.03ch04	EC_south_arm	non coding	70744052	1246662	WUR	Ok	New	Am 78-3704	1.72253	FORWARD	InfiniumII
PotVar0015573	AATAATCCACAGACATGATACAATTTCCAATTAGTATAGGCTGCATGATCAAATTTTATT[T/C]	PGSC0003DMB000000032	ST4.03ch04	EC_south_arm	non coding	70758925	1261535	WUR	Ok	Old	Yam	2.46741	FORWARD	InfiniumII
PotVar0015582	aAGAAtACCACCGAGCATGTCCACTACAAGTACATCTGCATTTGCAGTAACATTCCCCAA[A/G]	PGSC0003DMB000000032	ST4.03ch04	EC_south_arm	coding	70759092	1261702	WUR	Ok	New	Ve 71-105	0.27933	FORWARD	InfiniumII
PotVar0015583	CATGTCCACTACAAGTACATCTGCATTTGCAGTAACATTCCCCAAgCAGAGTAGTAGAGA[T/C]	PGSC0003DMB000000032	ST4.03ch04	EC_south_arm	coding	70759107	1261717	WUR	Ok	Old	Paterson'S Victoria	7.0298	FORWARD	InfiniumII
PotVar0015587	NNN[A/G]CAAGATATGAAACTTAGGGTTATTAGACTACAATGAGCATCTGAACCACAACGACAAATA	PGSC0003DMB000000032	ST4.03ch04	EC_south_arm	non coding	70759201	1261811	WUR	Ok	New	Mara	0.791434	FORWARD	InfiniumII
PotVar0015588	CAAGATATGAAACTTAGGGTTATTAGACTACAATGAGCATCTGAACCACAACGACAAATA[A/G]	PGSC0003DMB000000032	ST4.03ch04	EC_south_arm	non coding	70759262	1261872	WUR	Ok	Old	Paterson'S Victoria	13.3645	FORWARD	InfiniumII
PotVar0015597	CCCGATTTTTTCAGGATGTTTCTTGAAGTAGGCCTCACAAATGCTGAAAAATGCAAGATA[T/C]	PGSC0003DMB000000032	ST4.03ch04	EC_south_arm	non coding	70759476	1262086	WUR	Ok	Old	Yam	15.5959	FORWARD	InfiniumII
PotVar0015606	TAGCTTGGaGATTTCAAGTTCAtAAATcAAATGCAGAACAATCAATTATATGATTTAAAG[A/G]	PGSC0003DMB000000032	ST4.03ch04	EC_south_arm	non coding	70759641	1262251	WUR	Ok	New	Mara	1.07678	FORWARD	InfiniumII
PotVar0015617	AAAAAGCAATAcGAGGACATACTCATCCACAGAAAAACTGAGTGTTCCACGTGAATGAAG[T/C]	PGSC0003DMB000000032	ST4.03ch04	EC_south_arm	non coding	70759822	1262432	WUR	Ok	Old	Epicure	3.39851	FORWARD	InfiniumII
PotVar0015618	NNN[A/G]TCTAGTTACAACAaATAGACAatTACTGGATCATTGCTCAACTAAGAAATACTGCCTTCT	PGSC0003DMB000000032	ST4.03ch04	EC_south_arm	non coding	70759829	1262439	WUR	Ok	New	BINELLA	0.465549	FORWARD	InfiniumII
PotVar0015634	NNN[A/C]CTTCTCGAAAGATCAAGTTATAGATGAAGGAAAAATTGGGAAGTAGTACGTCTAAATAAA	PGSC0003DMB000000032	ST4.03ch04	EC_south_arm	non coding	70760040	1262650	WUR	Ok	Old	Pink Firr Apple	6.84358	FORWARD	InfiniumII
PotVar0015638	NNN[A/C]AATGCCAAGCTCACTTGTGAAAATAATGTCTTCTTCTCAAAAGTTGCACTGTTTGCAATG	PGSC0003DMB000000032	ST4.03ch04	EC_south_arm	non coding	70760270	1262880	WUR	Ok	New	Mara	0.791434	FORWARD	InfiniumII
PotVar0015639	CTTCTTCTCAAAAGTTGCACTGTTTGCAATGAGTGCTTCAACTATTTCATCCCCTTTTGC[T/C]	PGSC0003DMB000000032	ST4.03ch04	EC_south_arm	coding	70760360	1262970	WUR	Ok	Old	Yam	23.785	FORWARD	InfiniumII
PotVar0015665	GTCGTCTAATTAACTGAAAGTAGACATTATCAaTATCCACTAAAATAGAATCTTGAAACT[A/G]	PGSC0003DMB000000032	ST4.03ch04	EC_south_arm	non coding	70760704	1263314	WUR	Ok	New	Ve 71-105	0.139665	FORWARD	InfiniumII
PotVar0015674	CTTTCGCATCTCgTCgATATCTTCACTAGTGAGACTCTGAGCAGTATTATTATCAACAAG[T/C]	PGSC0003DMB000000032	ST4.03ch04	EC_south_arm	coding	70760867	1263477	WUR	Ok	Old	Yam	2.32775	FORWARD	InfiniumII
PotVar0015675	TGAGACTCTGAGCAGTATTATTATCAACAAGcGCACGGTTGTCTTTAGATCCATCCACAT[A/C]	PGSC0003DMB000000032	ST4.03ch04	EC_south_arm	coding	70760896	1263506	WUR	Ok	New	Nomade	0.139665	FORWARD	InfiniumII
PotVar0015704	NNN[T/C]CTCTACATCCTAGTCTTCTTGTCCCGCTTCAAcTGGTTCTTTCTCCCAAAAGCTTGGAGA	PGSC0003DMB000000032	ST4.03ch04	EC_south_arm	non coding	70761178	1263788	WUR	Ok	Old	Epicure	2.61194	FORWARD	InfiniumII
PotVar0015706	CTTCTTGTCCCGCTTCAAcTGGTTCTTTCTCCCAAAAGCTTGGAGAGAGTAAGCAAGAAA[T/C]	PGSC0003DMB000000032	ST4.03ch04	EC_south_arm	non coding	70761253	1263863	WUR	Ok	Old	Yam	9.90566	FORWARD	InfiniumII
PotVar0015711	AAATGTTTGAGTGCGTCATGGAAAGCAAgAGCTCAcTCTTTGGCACTATTCAAAAACAAG[A/G]	PGSC0003DMB000000032	ST4.03ch04	EC_south_arm	non coding	70761368	1263978	WUR	Ok	Old	Epicure	5.38462	FORWARD	InfiniumII
PotVar0015713	NNN[T/G]AAGGTCCACAAATGTAACCCCTGAAAGTCATTTGCACAGGCAAAAATATCATCAACTGCA	PGSC0003DMB000000032	ST4.03ch04	EC_south_arm	non coding	70761386	1263996	WUR	Ok	Old	Epicure	8.06452	FORWARD	InfiniumII
PotVar0015716	NNN[A/G]CCCCAAGTTGAATAAGCTTAGTAATAATAACAAGTTAAAGAACAGAGATAACAGTATTTC	PGSC0003DMB000000032	ST4.03ch04	EC_south_arm	non coding	70761963	1264573	WUR	Ok	Old	Yam	1.02421	FORWARD	InfiniumII
PotVar0015717	CTCAACAAAACGAGTCAAAAAGGTTCCTTCTTTTCCCGACTCCACTTGAAACAGAGACCC[A/G]	PGSC0003DMB000000032	ST4.03ch04	EC_south_arm	coding	70762104	1264714	WUR	Ok	Old	Myatt'S Ashleaf	1.8622	FORWARD	InfiniumII
PotVar0015718	NNN[T/C]GGACAACCTATAAGAGGCTGAAGAGAACACTTcTTATTCCCAATTTTCAATGTCCTGgAT	PGSC0003DMB000000032	ST4.03ch04	EC_south_arm	coding	70762107	1264717	WUR	Ok	Old	Yam	0.884544	FORWARD	InfiniumII
PotVar0015728	AAAAAACTGCATCTTTtTGCACTAAAATCAATCAACTATATCTCAATTACAAAACTAAAT[A/G]	PGSC0003DMB000000032	ST4.03ch04	EC_south_arm	non coding	70762273	1264883	WUR	Ok	Old	Paterson'S Victoria	7.86517	FORWARD	InfiniumII
PotVar0015743	AGGGACTATTTTGTCATTTCCTgAAAACAAGGTGAAAATTCTTCTCTGGCACCTCAGTTC[T/C]	PGSC0003DMB000000032	ST4.03ch04	EC_south_arm	non coding	70789241	1291851	WUR	Ok	New	Am 78-3704	0.744879	FORWARD	InfiniumII
PotVar0015746	NNN[T/C]CAATTGTTTCTCCAGCTATTTTGCCTGCAGATCTTCTGAACAAAATGGTAACTTTTTCCT	PGSC0003DMB000000032	ST4.03ch04	EC_south_arm	non coding	70789306	1291916	WUR	Ok	Old	Yam	6.93669	FORWARD	InfiniumII
PotVar0015774	TAAAAGTATTAATGTTTAACTATCTTATCGTATtTATCTTCCATTGCATCATAAATACTT[T/G]	PGSC0003DMB000000032	ST4.03ch04	EC_south_arm	non coding	70790049	1292659	WUR	Ok	New	Nomade	0.139665	FORWARD	InfiniumII
PotVar0015777	TTAnnAAAGGAATAACTTTGTGAAATGATTGAAGGATAGGGAGTGGTgGGGGATTCAAGA[A/C]	PGSC0003DMB000000032	ST4.03ch04	EC_south_arm	non coding	70790110	1292720	WUR	Ok	Old	Yam	0.884544	FORWARD	InfiniumII
PotVar0015802	NNN[A/C]TGCAAAAGGAAACAAAAGATGCATTGTGTTTTAACTTTGTTGGGCAATCAtTTCTCATCA	PGSC0003DMB000000032	ST4.03ch04	EC_south_arm	Non coding	70790426	1293036	WUR	Failed	Unknown			FORWARD	InfiniumII
PotVar0015803	AATGTCAACcTGCAAAAGGAAACAAAAGATGCATTGTGTTTTAACTTTGTTGGGCAATCA[T/C]	PGSC0003DMB000000032	ST4.03ch04	EC_south_arm	non coding	70790477	1293087	WUR	Ok	New	Cilena	1.95531	FORWARD	InfiniumII
PotVar0015809	AACTATTTAAAAATCCTcAATGACATaAAGTACAAAGCAAGATATcgGAAAGAAGCTCTT[T/C]N	PGSC0003DMB000000032	ST4.03ch04	EC_south_arm	non coding	70790568	1293178	WUR	Ok	Old	Epicure	3.39851	FORWARD	InfiniumII
PotVar0015826	GGAAATCAATACCTTTTCTGCTGAAACCtCAGCAGAATTGATGAAAGAAGTGAATCTAGC[A/G]	PGSC0003DMB000000032	ST4.03ch04	EC_south_arm	non coding	70790775	1293385	WUR	Ok	New	Mara	0.791434	FORWARD	InfiniumII
PotVar0015848	NNN[T/G]CTTTGCAGTTCCGTACCCACAAGGTAATATACAGAAGATATGCAGGATTATTTTTCTCAC	PGSC0003DMB000000032	ST4.03ch04	EC_south_arm	non coding	70790948	1293558	WUR	Ok	Old	Yam	23.7896	FORWARD	InfiniumII
PotVar0015849	GGATCACTTCTTCAGCAATGTCTGTGAGCTGGATTTGGTTTTCAATTTCCACAAGGTTAG[A/G]	PGSC0003DMB000000032	ST4.03ch04	EC_south_arm	non coding	70791136	1293746	WUR	Ok	New	BINELLA	0.558659	FORWARD	InfiniumII
PotVar0015856	NNN[A/G]TAACATCTTTCTTTCCTGTGATCCCtgTTGTGACaCAATGGtCCTTTCATTGGTTGTAAA	PGSC0003DMB000000032	ST4.03ch04	EC_south_arm	non coding	70791180	1293790	WUR	Ok	New	Brodick	0.18622	FORWARD	InfiniumII
PotVar0015864	NNN[A/G]TATTTTTCTTTTTATATTTTTGTGCCGGCTCTCCAACTTGGTGCTTGTCGTCAAATCCTT	PGSC0003DMB000000032	ST4.03ch04	EC_south_arm	non coding	70791290	1293900	WUR	Ok	Old	Paterson'S Victoria	6.84358	FORWARD	InfiniumII
PotVar0015888	GCATAACTCCATCCCCCAACTTGAACTGGTCTATCTTCTTCTCCCGAGATTGGAGGCGCA[A/C]	PGSC0003DMB000000032	ST4.03ch04	EC_south_arm	coding	70807143	1309753	WUR	Ok	New	Cilena	2.0056	FORWARD	InfiniumII
PotVar0015898	GGcCCATCAGTAAGCTGGTTTTACCACTGGAGAATATCTAGAATCTGGTTTTAGATCAGA[A/G]	PGSC0003DMB000000032	ST4.03ch04	EC_south_arm	non coding	70807382	1309992	WUR	Ok	Old	Myatt'S Ashleaf	15.4832	FORWARD	InfiniumII
PotVar0015899	NNN[A/G]CTCAAAGGTTCATTGGGGCTTTAaGCGCAAATAAGCATGAATAACAAATATGGACAAAGA	PGSC0003DMB000000032	ST4.03ch04	EC_south_arm	non coding	70807391	1310001	WUR	Ok	Old	Yam	20.3544	FORWARD	InfiniumII
PotVar0015903	TTCAACATTTTCTGtTTATTAtGTAAAGAAACATCTAGTACAACTTTTCAGAGGACATCC[A/G]	PGSC0003DMB000000032	ST4.03ch04	EC_south_arm	non coding	70807897	1310507	WUR	Ok	Old	Pink Firr Apple	5.97015	FORWARD	InfiniumII
PotVar0015907	NNN[A/G]ATTGACCTGCTTCACGGGATATTAAATCGCAACAAAATACAtAAAGACAAACTTgTGTCC	PGSC0003DMB000000032	ST4.03ch04	EC_south_arm	non coding	70807924	1310534	WUR	Ok	Old	Epicure	6.65736	FORWARD	InfiniumII
PotVar0015911	NNN[A/G]GCATTTTACCTGATCATAGTTAAGTTCCTCAGCAGAATTATCTATAGCAGCAATAGTTCC	PGSC0003DMB000000032	ST4.03ch04	EC_south_arm	non coding	70808005	1310615	WUR	Ok	Old	Myatt'S Ashleaf	1.11732	FORWARD	InfiniumII
PotVar0015916	AATCTGGCCAAATCTTCCTCGATTTCAAACAAGGATGGAGCAGCTTCCGCTTGTCTTGCA[T/G]	PGSC0003DMB000000032	ST4.03ch04	EC_south_arm	coding	70808406	1311016	WUR	Ok	Old	Epicure	3.39851	FORWARD	InfiniumII
PotVar0015918	TCCCATTTTGAGACACATCCACAGGGCTAGGCATCTTTCGATACTTCcAAAAGTCCTGGA[T/C]	PGSC0003DMB000000032	ST4.03ch04	EC_south_arm	non coding	70808467	1311077	WUR	Ok	Old	Myatt'S Ashleaf	1.11732	FORWARD	InfiniumII
PotVar0015922	CcAAAAGTCCTGGAcAAtAAGAAATCGAAtCCAAAGATCTGCATATcACCAATGAAATAA[A/G]	PGSC0003DMB000000032	ST4.03ch04	EC_south_arm	Non coding	70808513	1311123	WUR	Failed	Unknown			FORWARD	InfiniumII
PotVar0015935	TTGATGTTTTCTCTAGAAGATATGGCTCACaTCTATATTGATATTCCAAAGTCATTGATG[A/G]	PGSC0003DMB000000032	ST4.03ch04	EC_south_arm	non coding	70873552	1376162	WUR	Ok	Old	Myatt'S Ashleaf	3.39851	FORWARD	InfiniumII
PotVar0015940	NNN[T/C]GAACAGGATTATCGGAGGAAACTTGAGGAATTAGATTCcTTAAATCTACCTCGAAAAGGT	PGSC0003DMB000000032	ST4.03ch04	EC_south_arm	coding	70873613	1376223	WUR	Ok	Old	Myatt'S Ashleaf	13.8526	FORWARD	InfiniumII
PotVar0015944	CTTTTTGTGTAGATTAAAAATGTCTTCTTTGGATTCTTCATTTTGATAATTTGGTAGATT[A/G]	PGSC0003DMB000000032	ST4.03ch04	EC_south_arm	non coding	70873826	1376436	WUR	Ok	New	Cilena	2.00186	FORWARD	InfiniumII
PotVar0015959	NNN[T/C]CACACAAACAAATCGAAATGGAGGGAATACTGTTGCTATTTACAACGCAGAGTTAACTTG	PGSC0003DMB000000032	ST4.03ch04	EC_south_arm	Unknown	70875113	1377723	WUR	Not on Array	Unknown			FORWARD	InfiniumII
PotVar0015961	NNN[A/C]AGAGTATGATTGTTTTCTTTAATGTAGAtGAATCTCTATGTGTGTTGCAGGATtGaCATC	PGSC0003DMB000000032	ST4.03ch04	EC_south_arm	non coding	70875202	1377812	WUR	Ok	New	Cilena	2.00186	FORWARD	InfiniumII
PotVar0015966	ACACTATGCTAACTTAGTTACTCAAATTGATAACATTGTAAGTTTTAGTGCTGAATTAGA[A/G]	PGSC0003DMB000000032	ST4.03ch04	EC_south_arm	non coding	70875380	1377990	WUR	Ok	New	Mara	1.07076	FORWARD	InfiniumII
PotVar0015986	NNN[T/C]AAAATAGTTTCTtCACGTTGTGCTTTTTGCAGCTCACAATTCCTCAGATTAAAGCAGAGA	PGSC0003DMB000000032	ST4.03ch04	EC_south_arm	non coding	70875667	1378277	WUR	Ok	Old	Epicure	2.47201	FORWARD	InfiniumII
PotVar0015987	NNN[T/C]CACGTTGTGCTTTTTGCAGCTCACAATTCCTCAGATTAAAGCAGAGATGGAAAAAACTCT	PGSC0003DMB000000032	ST4.03ch04	EC_south_arm	non coding	70875680	1378290	WUR	Ok	Old	Yam	30.4469	FORWARD	InfiniumII
PotVar0015988	TTTTTGCAGCTCACAATTCCTCAGATTAAAGCAGAGATGGAAAAAACTCTTCAGTGGCTT[T/G]	PGSC0003DMB000000032	ST4.03ch04	EC_south_arm	coding	70875751	1378361	WUR	Failed	Unknown			FORWARD	InfiniumII
PotVar0015989	TGGAAAAAACTCTTCAGTGGCTTgTCCCAGTAGCTGCAGATACTACGAAGTATGTGTTTC[A/G]	PGSC0003DMB000000032	ST4.03ch04	EC_south_arm	non coding	70875788	1378398	WUR	Ok	New	Brodick	0.699627	FORWARD	InfiniumII
PotVar0015998	NNN[T/G]GTCTTTTTCTATCTTGGCAATGGGATAACAGAGCACACCAAGGCTTTGGATGGGTTGGAG	PGSC0003DMB000000032	ST4.03ch04	EC_south_arm	non coding	70875864	1378474	WUR	Ok	Old	Paterson'S Victoria	10.541	FORWARD	InfiniumII
PotVar0016003	NNN[T/C]ATTTGCAGTTTAGTTTGGATAGCATTCTTCAAGAATATAATATTTGGAGGcAGATGCAGC	PGSC0003DMB000000032	ST4.03ch04	EC_south_arm	Non coding	70875989	1378599	WUR	Failed	Unknown			FORWARD	InfiniumII
PotVar0016004	AAATATTTAcATTTGCAGTTTAGTTTGGATAGCATTCTTCAAGAATATAATATTTGGAGG[T/C]	PGSC0003DMB000000032	ST4.03ch04	EC_south_arm	Non coding	70876040	1378650	WUR	Failed	Unknown			FORWARD	InfiniumII
PotVar0016029	NNN[T/G]ATTAGATTTTTGAACCCATAATTCAGTTGTACAATGaTATCGGTTAAGGACTTcctAAGA	PGSC0003DMB000000032	ST4.03ch04	EC_south_arm	non coding	70876280	1378890	WUR	Ok	New	Nomade	0.139665	FORWARD	InfiniumII
PotVar0016042	NNN[A/G]GTGACATGGCTTCACCGTTTGATtAGCCTGGTAAGATTTAACGGGCCCAAGGCTTTCCCA	PGSC0003DMB000000032	ST4.03ch04	EC_south_arm	coding	70876506	1379116	WUR	Ok	Old	Gladstone	1.90875	FORWARD	InfiniumII
PotVar0016047	NNN[A/C]TAAGGTTCAGATTTCTCTTGAAGATAGGAACTTACTcGAGAAAGTGATGAAACGGAAATG	PGSC0003DMB000000032	ST4.03ch04	EC_south_arm	coding	70876637	1379247	WUR	Ok	New	Nomade	0.27933	FORWARD	InfiniumII
PotVar0016049	TCAGATTTCTCTTGAAGATAGGAACTTACTcGAGAAAGTGATGAAACGGAAATGTTTGGT[T/C]	PGSC0003DMB000000032	ST4.03ch04	EC_south_arm	coding	70876704	1379314	WUR	Ok	Old	Myatt'S Ashleaf	1.39665	FORWARD	InfiniumII
PotVar0016075	nTTcTAGTGGAAGTGAATgtTCAAGGGTGATAGGGAATGATGTTTATTTGGGCATTTTGC[A/G]	PGSC0003DMB000000032	ST4.03ch04	EC_south_arm	non coding	70877089	1379699	WUR	Ok	Old	Yam	1.67598	FORWARD	InfiniumII
PotVar0016085	NNN[T/C]AACTTTTTCTATCCCACAAAGAtAGGGGTAAGGTtTATGTAcATTTTATTCTTCTCTGAT	PGSC0003DMB000000032	ST4.03ch04	EC_south_arm	Non coding	70877239	1379849	WUR	Failed	Unknown			FORWARD	InfiniumII
PotVar0016087	TTTTGAGcTGAGGGTCTAtCGGAAAcAACTTTTTCTATCCCACAAAGAtAGGGGTAAGGT[T/C]	PGSC0003DMB000000032	ST4.03ch04	EC_south_arm	Non coding	70877274	1379884	WUR	Failed	Unknown			FORWARD	InfiniumII
PotVar0016090	ATTAGGGTTTCAAAAAAAAAAGTGTTTGGGGTGGAGAGTGGGAGTGGGGTGGGGTACATA[A/G]	PGSC0003DMB000000032	ST4.03ch04	EC_south_arm	Non coding	71206750	1709360	WUR	Failed	Unknown			FORWARD	InfiniumII
PotVar0016094	CGTCACAAAATCTaTGGCACGCTTGAATTTCTGCCGcTATTTCCTCAGTTCATTCTCTTC[T/G]	PGSC0003DMB000000032	ST4.03ch04	EC_south_arm	coding	71206856	1709466	WUR	Ok	Old	Epicure	2.60708	FORWARD	InfiniumII
PotVar0016123	GGTCGGTTCGtCATGGcATCCCATTTTCACAGGCTCTAGCTTTCTTCAATTGGGCTGCAG[T/C]	PGSC0003DMB000000032	ST4.03ch04	EC_south_arm	coding	71207248	1709858	WUR	Ok	Old	Paterson'S Victoria	39.9621	FORWARD	InfiniumII
PotVar0016127	NNN[T/C]TGGAAAGGTaCGTCAATTTGATGTTGCTTGGCATTTGATTGATTCAATGAAgCTGAAAAA	PGSC0003DMB000000032	ST4.03ch04	EC_south_arm	Unknown	71207308	1709918	WUR	Not on Array	Unknown			FORWARD	InfiniumII
PotVar0016129	TGATcTTGcTGGAAAGGTaCGTCAATTTGATGTTGCTTGGCATTTGATTGATTCAATGAA[A/G]	PGSC0003DMB000000032	ST4.03ch04	EC_south_arm	coding	71207360	1709970	WUR	Ok	Old	Peerless	33.6754	FORWARD	InfiniumII
PotVar0016132	NNN[T/G]TTTTCGATTTTGATTCGTCGTTATGTTCGTGCTGGtCTTGCTTCTGAAGCTGTTCATACG	PGSC0003DMB000000032	ST4.03ch04	EC_south_arm	coding	71207390	1710000	WUR	Ok	Old	Yam	20.0186	FORWARD	InfiniumII
PotVar0016133	NNN[T/G]CTTGCTTCTGAAGCTGTTCATACGTTTAATCGaATgGAGGATTaTGATTGTAAGCCAGAT	PGSC0003DMB000000032	ST4.03ch04	EC_south_arm	coding	71207426	1710036	WUR	Ok	Old	Peerless	7.0298	FORWARD	InfiniumII
PotVar0016134	TTTGATTCGTCGTTATGTTCGTGCTGGtCTTGCTTCTGAAGCTGTTCATACGTTTAATCG[A/G]	PGSC0003DMB000000032	ST4.03ch04	EC_south_arm	coding	71207459	1710069	WUR	Ok	New	Mara	0.791434	FORWARD	InfiniumII
PotVar0016137	GTTCATACGTTTAATCGaATgGAGGATTaTGATTGTAAGCCAGATAGGAATGCTTTTTCT[A/G]	PGSC0003DMB000000032	ST4.03ch04	EC_south_arm	coding	71207502	1710112	WUR	Ok	Old	Paterson'S Victoria	28.5981	FORWARD	InfiniumII
PotVar0016140	NNN[T/C]GATAGCTTGAAGGATAAATTCGAGGCTGATGTTGTGTTaTACACTAGTTTGGTTCATGGT	PGSC0003DMB000000032	ST4.03ch04	EC_south_arm	coding	71207558	1710168	WUR	Ok	Old	Paterson'S Victoria	18.9607	FORWARD	InfiniumII
PotVar0016142	TATGAAGGATGCAGGGGTCCAGCCTAATGTGTATACTTATTCTATTGTGATTGATGCATT[A/G]	PGSC0003DMB000000032	ST4.03ch04	EC_south_arm	coding	71207726	1710336	WUR	Ok	Old	Vitelotte Noire	0.0931099	FORWARD	InfiniumII
PotVar0016151	NNN[T/G]CTTTAATTAAGATCaTTTCAAGCTAAATGATTCAActAAATCAAGGCTAATAAGGAtTAC	PGSC0003DMB000000032	ST4.03ch04	EC_south_arm	Non coding	71219673	1722283	WUR	Failed	Unknown			FORWARD	InfiniumII
PotVar0016156	NNN[A/G]CTAAGAACATTCTCATTcAAAATCAATTATCATGACAATCTTAATCACTTACAACtTAGT	PGSC0003DMB000000032	ST4.03ch04	EC_south_arm	non coding	71219737	1722347	WUR	Ok	Old	Yam	0.802998	FORWARD	InfiniumII
PotVar0016172	NNN[T/G]TTTAATAAGTAACCCTAACTCCTTGGTATCTAAGAATTTCTCCAATAAGTTCACCTTTCC	PGSC0003DMB000000032	ST4.03ch04	EC_south_arm	non coding	71219926	1722536	WUR	Ok	Old	Paterson'S Victoria	13.2682	FORWARD	InfiniumII
PotVar0016173	NNN[T/C]GCCATTCATTCTCGCGAACACgACtGTATCAGCCATCTGCTTCGATAGCTTGATCACcGT	PGSC0003DMB000000032	ST4.03ch04	EC_south_arm	coding	71220095	1722705	WUR	Ok	Old	Flourball (Sutton's)	14.4786	FORWARD	InfiniumII
PotVar0016176	ATcGCCATTCATTCTCGCGAACACgACtGTATCAGCCATCTGCTTCGATAGCTTGATCAC[T/C]	PGSC0003DMB000000032	ST4.03ch04	EC_south_arm	coding	71220153	1722763	WUR	Ok	Old	Yam	23.1308	FORWARD	InfiniumII
PotVar0016177	CGATAGCTTGATCACcGTTGGATAAACTTTCACACATGGTCCACAATGCTTCAATCCAAC[A/G]	PGSC0003DMB000000032	ST4.03ch04	EC_south_arm	coding	71220198	1722808	WUR	Ok	Old	Yam	39.3061	FORWARD	InfiniumII
PotVar0016183	NNN[T/C]CTTTTCAACGTCTTCTCTGCTGTGGAGCTGCACTACTTCaGAGTGGCTGTCACCGTAGTA	PGSC0003DMB000000032	ST4.03ch04	EC_south_arm	coding	71220242	1722852	WUR	Ok	Old	Epicure	2.5653	FORWARD	InfiniumII
PotVar0016230	NNN[A/C]TATGGATTCACTATACTTAGTATTATAATGCGAAACATATAAAAAAATCACTAAAATTTA	PGSC0003DMB000000032	ST4.03ch04	EC_south_arm	Non coding	71220829	1723439	WUR	Failed	Unknown			FORWARD	InfiniumII
PotVar0016236	NNN[A/G]TTTCTTAAAAcTGCATGCTTATTTAaACTATAGTCAcATAAATTaAAACAgAnaTAAnAT	PGSC0003DMB000000032	ST4.03ch04	EC_south_arm	Non coding	71221124	1723734	WUR	Failed	Unknown			FORWARD	InfiniumII
PotVar0016247	NNN[A/G]TCAATCTTTTCcCTCCGGCAGAGTGCCTTAGTcTTcTCCGTTTCATCTCCGATCACCAAC	PGSC0003DMB000000032	ST4.03ch04	EC_south_arm	Unknown	71221208	1723818	WUR	Not on Array	Unknown			FORWARD	InfiniumII
PotVar0016251	TTCcCTCCGGCAGAGTGCCTTAGTcTTcTCCGTTTCATCTCCGATCACCAACAAGAAATC[A/G]	PGSC0003DMB000000032	ST4.03ch04	EC_south_arm	coding	71221277	1723887	WUR	Ok	Old	Peerless	7.04291	FORWARD	InfiniumII
PotVar0016254	NNN[T/C]AAATTCACCATAAAAGGATAAATATTTTTGGAACGTTCACTATCTTTGCCTGCAAATTCA	PGSC0003DMB000000032	ST4.03ch04	EC_south_arm	coding	71221298	1723908	WUR	Ok	Old	Peerless	7.0298	FORWARD	InfiniumII
PotVar0016270	NNN[A/G]CCAATGGACAGTCGCCGTCGTCACCGCCACCGCACTATTCTCGACGCGTCGTCTATCTCC	PGSC0003DMB000000032	ST4.03ch04	EC_south_arm	non coding	71332637	1835247	WUR	Ok	Old	Paterson'S Victoria	13.2929	FORWARD	InfiniumII
PotVar0016316	NNN[T/C]TGTATAAATACCAGAGTAtCTAGGtTGAGGAACGTAATTTCAAGCTGcGATCGGctTTTT	PGSC0003DMB000000032	ST4.03ch04	EC_south_arm	Non coding	71333051	1835661	WUR	Failed	Unknown			FORWARD	InfiniumII
PotVar0016319	TTCACTTTTCgTcTGTATAAATACCAGAGTAtCTAGGtTGAGGAACGTAATTTCAAGCTG[T/C]	PGSC0003DMB000000032	ST4.03ch04	EC_south_arm	Non coding	71333099	1835709	WUR	Failed	Unknown			FORWARD	InfiniumII
PotVar0016340	NNN[T/G]TTCATTTAAAACTTTACCAGTTCTAAgAGTAAATGATTGGGATGTGCATGtCCTaTTTTC	PGSC0003DMB000000032	ST4.03ch04	EC_south_arm	non coding	71333315	1835925	WUR	Ok	New	Cilena	1.90875	FORWARD	InfiniumII
PotVar0016341	NNN[T/G]AGTAAATGATTGGGATGTGCATGtCCTaTTTTCTGtTAAGACTAgTATAATTCCTTAgAT	PGSC0003DMB000000032	ST4.03ch04	EC_south_arm	non coding	71333342	1835952	WUR	Ok	Old	Epicure	2.42991	FORWARD	InfiniumII
PotVar0016366	ATCCGTagGAACAATTGTTTTGAACATAAAGAAATGGAAAATACAATTGAGAAGTAAACA[T/C]	PGSC0003DMB000000032	ST4.03ch04	EC_south_arm	non coding	71333671	1836281	WUR	Ok	New	Ve 71-105	0.232775	FORWARD	InfiniumII
PotVar0016374	NNN[T/C]GCAGGCATTCGACTGGGAATCTCATAAACATGATTGGTGGAtaAATTTAGATaCGAAAGT	PGSC0003DMB000000032	ST4.03ch04	EC_south_arm	non coding	71333722	1836332	WUR	Ok	Old	Myatt'S Ashleaf	36.3806	FORWARD	InfiniumII
PotVar0016375	AGTCTtAacTATTGTCCAtGCAGGCATTCGACTGGGAATCTCATAAACATGATTGGTGGA[T/G]	PGSC0003DMB000000032	ST4.03ch04	EC_south_arm	Unknown	71333764	1836374	WUR	Not on Array	Unknown			FORWARD	InfiniumII
PotVar0016379	GAtaAATTTAGATaCGAAAGTTCCTGATATTGCAaAGTCTGGTTTCACAACTGCTTGGCT[A/G]	PGSC0003DMB000000032	ST4.03ch04	EC_south_arm	coding	71333822	1836432	WUR	Ok	Old	Myatt'S Ashleaf	0.977654	FORWARD	InfiniumII
PotVar0016394	AgTTAGAGCGATGGCGGACATAGTCATTAACCAcCGTGTTGGGACTACTCAAGGGCATGG[T/C]	PGSC0003DMB000000032	ST4.03ch04	EC_south_arm	coding	71334111	1836721	WUR	Failed	Unknown			FORWARD	InfiniumII
PotVar0016396	NNN[A/G]TACAACCGCTATGATGGAATTCCTATGtCTTGGGATGAACATGCTATTACATCTTGCACT	PGSC0003DMB000000032	ST4.03ch04	EC_south_arm	coding	71334117	1836727	WUR	Ok	Old	Yam	0.651769	FORWARD	InfiniumII
PotVar0016397	NNN[T/C]CTTGGGATGAACATGCTATTACATCTTGCACTGGTGGAAGGGTAAGGATGCTGTAACTGA	PGSC0003DMB000000032	ST4.03ch04	EC_south_arm	coding	71334145	1836755	WUR	Ok	Old	Yam	24.2991	FORWARD	InfiniumII
PotVar0016403	NNN[T/C]TGCATCTACTTGATCATAGAATTAATGAGTACAATTTTCTCTAGTATATGATGTTCATTT	PGSC0003DMB000000032	ST4.03ch04	EC_south_arm	non coding	71334255	1836865	WUR	Ok	Old	Yam	30.7477	FORWARD	InfiniumII
PotVar0016414	CAAAAGCACTGGAGACAACTTTAATGGAGTTCCAAATATAGATCATACACAATCCTTTGT[T/C]	PGSC0003DMB000000032	ST4.03ch04	EC_south_arm	coding	71335030	1837640	WUR	Ok	Old	Yam	28.4981	FORWARD	InfiniumII
PotVar0016415	NNN[A/C]GGTGGCTAAGATCCTCTGTTGGCTTCCAAGATTTTCGTTTTGATTTTGCCAAAGGGTAAA	PGSC0003DMB000000032	ST4.03ch04	EC_south_arm	coding	71335055	1837665	WUR	Ok	Old	Vitelotte Noire	0.139665	FORWARD	InfiniumII
[truncated: 17,748 more rows]
