# Supplementary material for: Development and analysis of a 20K SNP array for potato (Solanum tuberosum): an insight into the breeding history
Source: Theor Appl Genet. 2015 Aug 12;128(12):2387–401. doi: 10.1007/s00122-015-2593-y (PMC4636999; doi:10.1007/s00122-015-2593-y)
Supplement: Supplementary file 2 — Supplementary material 2 (XLSX 36 kb) [file 122_2015_2593_MOESM2_ESM.xlsx]

## Sheet: Sheet1
P8code	Genotype	Replicated	Ploidy	Year of Release	Used in >2005	Heirloom	Stuctrure group	In discovery study	# Missing calls
P80001	1256(A)23 = Black 1256		Tetraploid	1955			Rest	x	102
P80003	Ackersegen		Tetraploid	1929		x	Rest	x	61
P80004	Adirondack		Tetraploid	1881		x	Rest		115
P80007	Agata	x	Tetraploid	1990			Rest		32
P80008	Agria		Tetraploid	1985			Agria	x	27
P80009	Ajiba		Tetraploid	1992			Rest	x	361
P80010	Albion		Tetraploid	1895		x	Rest	x	115
P80011	Alcmaria		Tetraploid	1969			Rest		59
P80012	Allure		Tetraploid	1990			Starch		63
P80014	Almera		Tetraploid	1999			Rest		76
P80015	Alpha		Tetraploid	1925		x	Rest	x	97
P80018	Am 78-3704		Tetraploid	1988			Starch		138
P80019	Amorosa		Tetraploid	2000			Rest		65
P80020	Ampera		Tetraploid	1998			Rest		75
P80021	Amyla		Tetraploid	1999			Rest	x	119
P80022	Anosta		Tetraploid	1975			Rest	x	62
P80024	Arcade		Tetraploid	1999			Agria		85
P80025	Arinda		Tetraploid	1993			Rest		47
P80026	Arnova		Tetraploid	1999			Rest		65
P80028	Arran Chief		Tetraploid	1911		x	Rest	x	70
P80030	Arran Victory		Tetraploid	1918		x	Rest		86
P80031	Arrow		Tetraploid	2004			Rest	x	83
P80032	Astarte		Tetraploid	1976			Starch		328
P80033	Asterix		Tetraploid	1991			Rest		70
P80034	Atlantic		Tetraploid	1976			Rest		167
P80035	Aurora		Tetraploid	1972			Rest	x	54
P80036	Ausonia		Tetraploid	1981			Rest		163
P80037	Avenance		Tetraploid	2005	x		Starch	x	52
P80038	Ballydoon		Tetraploid	1931		x	Rest	x	81
P80039	Bartina		Tetraploid	1988			Rest		25
P80040	Belle De Fontenay		Tetraploid	1885		x	Rest	x	103
P80041	Bellini		Tetraploid	2001			Rest		59
P80042	Berber		Tetraploid	1984			Rest		92
P80043	Bildtstar		Tetraploid	1984			Rest		83
P80044	Bintje	x	Tetraploid	1910		x	Rest	x	25
P80045	Biogold		Tetraploid	2004			Rest	x	112
P80046	British Queen		Tetraploid	1894		x	Rest		68
P80047	Caesar		Tetraploid	1990			Rest		55
P80048	Champion		Tetraploid	1876		x	Rest		340
P80049	Charlotte		Tetraploid	1981			Rest	x	96
P80050	Cherie		Tetraploid	1997			Rest	x	94
P80051	Cilena		Tetraploid	1981			Rest		107
P80052	Civa		Tetraploid	1960			Rest	x	48
P80053	Clivia		Tetraploid	1962			Rest	x	86
P80054	Craigs Alliance		Tetraploid	1948			Rest		67
P80055	Craigs Bounty	x	Tetraploid	1946			Rest		83
P80056	Craigs Defiance		Tetraploid	1938		x	Rest		77
P80057	Daisy		Tetraploid	1998			Rest	x	113
P80059	Desiree		Tetraploid	1962			Rest		83
P80061	Diamant		Tetraploid	1982			Rest		312
P80062	Ditta		Tetraploid	1989			Rest	x	87
P80063	Donald		Tetraploid	1996			Rest		210
P80064	Doon Star		Tetraploid	1926		x	Rest		54
P80065	Dorado		Tetraploid	1995			Rest		63
P80067	Dr Mcintosh		Tetraploid	1944		x	Rest		74
P80070	Early Rose		Tetraploid	1867		x	Rest		41
P80072	Eden (2000)		Tetraploid	2000			Rest		215
P80073	Ehud		Tetraploid	1965			Rest	x	77
P80074	Eigenheimer		Tetraploid	1893		x	Rest		65
P80075	Elisabeth		Tetraploid	2002			Rest		109
P80076	Eos		Tetraploid	2000			Rest	x	76
P80077	Epicure		Tetraploid	1897		x	Rest		76
P80078	Escort		Tetraploid	1982			Rest		90
P80079	Estima		Tetraploid	1973			Rest	x	66
P80080	Exquisa	x	Tetraploid	1992			Rest	x	37
P80081	Fabula	x	Tetraploid	1997			Rest		37
P80082	Felsina	x	Tetraploid	1992			Rest	x	38
P80083	Festien		Tetraploid	2000			Starch	x	60
P80084	Fianna		Tetraploid	1987			Rest	x	40
P80085	Fichtelgold		Tetraploid	1945		x	Rest		68
P80087	Flourball (Sutton's)		Tetraploid	1870		x	Rest		262
P80088	Fontane	x	Tetraploid	1999			Agria	x	40
P80089	Fresco		Tetraploid	1985			Rest		62
P80090	Frieslander	x	Tetraploid	1990			Rest	x	24
P80093	Gladstone		Tetraploid	1932		x	Rest	x	104
P80094	Gloria		Tetraploid	1972			Rest		113
P80095	Golden Wonder		Tetraploid	1906		x	Rest	x	113
P80096	Goya (2000)		Tetraploid	2000			Starch		96
P80097	Great Scot		Tetraploid	1909		x	Rest	x	55
P80098	Hansa	x	Tetraploid	1957			Rest	x	35
P80099	Herald		Tetraploid	1928		x	Rest	x	94
P80100	Hermes	x	Tetraploid	1973			Rest	x	27
P80102	Home Guard		Tetraploid	1943		x	Rest	x	65
P80104	Impala		Tetraploid	1989			Rest		86
P80106	Innovator	x	Tetraploid	1999			Rest	x	21
P80107	Inova		Tetraploid	1999			Rest		54
P80109	Irish Queen		Tetraploid	1899		x	Rest	x	71
P80110	Jaerla		Tetraploid	1969			Rest		37
P80111	Jaune D'Or		Tetraploid	1850		x	Rest		72
P80113	Karnico		Tetraploid	1987			Starch		111
P80114	Kartel		Tetraploid	1994			Starch	x	61
P80115	Katahdin		Tetraploid	1932		x	Rest	x	31
P80116	Kennebec	x	Tetraploid	1948			Rest		36
P80117	Kepplestone Kidney		Tetraploid	1899		x	Rest	x	172
P80118	Kerpondy		Tetraploid	1949			Rest	x	201
P80120	King George		Tetraploid	1911		x	Rest		257
P80121	Kondor	x	Tetraploid	1984			Rest		36
P80122	Kuras		Tetraploid	1996			Rest	x	58
P80123	Kuroda		Tetraploid	1998			Rest		164
P80124	Lady Christl	x	Tetraploid	1996			Rest		44
P80125	Lady Claire		Tetraploid	1996			Agria		93
P80126	Lady Olympia		Tetraploid	1996			Agria		48
P80127	Lady Rosetta	x	Tetraploid	1988			Starch		56
P80128	Laura		Tetraploid	1998			Rest	x	82
P80129	Lenape		Tetraploid	1967			Rest		171
P80130	Leyla		Tetraploid	1988			Rest		92
P80131	Libertas		Tetraploid	1946			Rest	x	67
P80132	Liseta	x	Tetraploid	1988			Rest		36
P80133	Magnum Bonum		Tetraploid	1876		x	Rest		65
P80134	Majestic		Tetraploid	1911		x	Rest		324
P80135	Marfona		Tetraploid	1977			Rest		22
P80136	Maris Piper	x	Tetraploid	1963			Rest		45
P80139	Markies		Tetraploid	1997			Agria	x	27
P80140	May Queen		Tetraploid	1890		x	Rest		97
P80141	Mercator		Tetraploid	1999			Starch	x	98
P80142	Monalisa		Tetraploid	1982			Rest		66
P80143	Mondial		Tetraploid	1987			Rest	x	28
P80144	Morene		Tetraploid	1983			Rest		55
P80146	Myatt'S Ashleaf		Tetraploid	1804		x	Rest		174
P80147	Nicola	x	Tetraploid	1973			Rest	x	35
P80149	Niska		Tetraploid	1990			Rest		68
P80150	Noisette		Tetraploid	1993			Rest		57
P80151	Nomade		Tetraploid	1995			Starch	x	95
P80153	Obelix		Tetraploid	1988			Rest	x	77
P80157	Paterson'S Victoria		Tetraploid	1856		x	Rest		75
P80158	Peerless		Tetraploid	1862		x	Rest		71
P80159	Pentland Dell	x	Tetraploid	1961			Rest	x	55
P80160	Pepo (1919)		Tetraploid	1919		x	Rest		71
P80161	Picasso	x	Tetraploid	1994			Rest	x	42
P80162	Premiere	x	Tetraploid	1979			Rest		29
P80163	Prevalent		Tetraploid	1966			Rest		103
P80164	Primura		Tetraploid	1961			Rest		39
P80165	Profijt		Tetraploid	1949			Rest		67
P80166	Ramos		Tetraploid	2000			Agria		97
P80167	Record		Tetraploid	1932		x	Rest		36
P80169	Red Scarlett	x	Tetraploid	1999			Rest		43
P80170	Redstar		Tetraploid	1997			Rest		307
P80172	Remarka		Tetraploid	1991			Rest		88
P80173	Romano		Tetraploid	1981			Rest		66
P80175	Russet Burbank	x	Tetraploid	1888		x	Rest		41
P80176	Samba	x	Tetraploid	1989			Rest	x	38
P80177	Santana		Tetraploid	1994			Rest		57
P80178	Sante		Tetraploid	1983			Rest		59
P80179	Saskia		Tetraploid	1946			Rest		135
P80180	Saturna	x	Tetraploid	1964			Rest		47
P80181	Seresta		Tetraploid	1994			Starch		27
P80182	Shamrock		Tetraploid	1899		x	Rest	x	158
P80183	Shepody	x	Tetraploid	1980			Rest		49
P80185	Spunta		Tetraploid	1968			Rest		23
P80187	Tahi		Tetraploid	1960			Rest		91
P80188	Tasso		Tetraploid	1963			Rest	x	62
P80189	The Alness		Tetraploid	1934		x	Rest		177
P80190	Timate		Tetraploid	1984			Rest		67
P80191	Tinwald'S Perfection		Tetraploid	1914		x	Rest	x	93
P80192	Toyoshiro		Tetraploid	1976			Rest	x	106
P80193	Triplo		Tetraploid	2000			Agria		270
P80194	Triumf		Tetraploid	1921		x	Rest		28
P80196	Ulster Glade		Tetraploid	1961			Rest		150
P80197	Ulster Knight		Tetraploid	1954			Rest		78
P80198	Ulster Sceptre		Tetraploid	1962			Rest		240
P80199	Ultimus		Tetraploid	1935		x	Rest	x	82
P80200	Umatilla Russet		Tetraploid	1998			Rest	x	88
P80201	Up To Date		Tetraploid	1894		x	Rest		62
P80202	Urgenta		Tetraploid	1951			Rest		36
P80204	Ve 66-295		Tetraploid	1976			Rest		67
P80205	Ve 70-9		Tetraploid	1980			Starch	x	146
P80206	Ve 71-105		Tetraploid	1981			Starch	x	149
P80207	Ve 74-45		Tetraploid	1987			Rest	x	35
P80208	Victoria		Tetraploid	1997			Agria	x	22
P80209	Virgo		Tetraploid	2002			Rest		68
P80210	Vivaldi		Tetraploid	1998			Rest	x	39
P80213	Voyager		Tetraploid	2003			Rest		29
P80214	Vtn 62-33-3		Tetraploid	1972			Starch	x	283
P80215	W 72-22-496		Tetraploid	1982			Rest		82
P80217	Wilja		Tetraploid	1967			Rest		57
P80218	Winston		Tetraploid	1992			Rest	x	57
P80219	Wisent		Tetraploid	2005	x		Starch	x	57
P80220	Y 66-13-636		Tetraploid	1976			Rest	x	77
P80221	Yam		Tetraploid	1787		x	Rest	x	94
P80222	Yukon Gold		Tetraploid	1980			Rest		43
P80223	SH83-92-488	x	Diploid
P80224	RH89-039-16	x	Diploid
P80225	Merano		Tetraploid	2006	x		Starch		50
P80226	Pink Firr Apple		Tetraploid	1850		x	Rest		82
P80227	Folva		Tetraploid	1989			Rest		80
P80228	Nadine	x	Tetraploid	1987			Rest		87
P80229	Panda		Tetraploid	1986			Rest		86
P80230	Arielle		Tetraploid	1999			Rest		76
P80231	Marabel	x	Tetraploid	1993			Rest		33
P80232	Vitelotte Noire		Tetraploid	1899		x	Rest	x	239
P80233	Quarta		Tetraploid	1979			Agria		79
P80234	Princess		Tetraploid	1998			Rest	x	38
P80235	Ratte		Tetraploid	1872		x	Rest		242
P80237	Stirling		Tetraploid	1991			Rest		97
P8B001	Courage		Tetraploid	1998			Rest		69
P8B003	Hzpc06- 3		Tetraploid	2009			Rest		67
P8B004	Pallas_Duplo		Tetraploid	2003			Rest		56
P8B005	Crisps4all	x	Tetraploid	2008	x		Rest		41
P8B006	Opera		Tetraploid	2007	x		Agria		74
P8B007	Taurus		Tetraploid	2008	x		Rest		24
P8B008	Hzpc06- 8		Tetraploid	2009			Rest		120
P8B009	Hzpc06- 9		Tetraploid	2009			Agria		44
P8B010	Heroud		Tetraploid	2010	x		Agria		78
P8B011	Hzpc06- 11		Tetraploid	2009			Agria		34
P8B012	Dione		Tetraploid	2010	x		Agria		31
P8B013	Hzpc06- 13		Tetraploid	2009			Agria		211
P8B014	Challenger	x	Tetraploid	2008	x		Agria		96
P8B015	Dolce Vita		Tetraploid	2008	x		Agria		99
P8B016	Countessa		Tetraploid	2008	x		Agria		54
P8B017	Sagitta	x	Tetraploid	2006	x		Rest		27
P8B018	Leonardo	x	Tetraploid	2010	x		Agria		40
P8B019	Hzpc06- 19		Tetraploid	2009			Rest		37
P8B020	Annabelle	x	Tetraploid	2001			Rest		29
P8B021	Hzpc06- 21		Tetraploid	2009			Rest		45
P8B022	Smart		Tetraploid	2008	x		Agria		103
P8B023	Lucinda		Tetraploid	2011	x		Rest		88
P8B024	Marilyn	x	Tetraploid	2006	x		Rest		48
P8B025	Oriana	x	Tetraploid	2006	x		Rest		58
P8B026	Laurene		Tetraploid	2008	x		Rest		64
P8B027	Susanne		Tetraploid	2008	x		Rest		79
P8B029	Hzpc06- 29		Tetraploid	2009			Rest		85
P8B030	Sifra		Tetraploid	2008	x		Rest		42
P8B031	Hzpc06- 31		Tetraploid	2009			Agria		75
P8B032	Dynamica		Tetraploid	2006	x		Rest		74
P8B033	Amarin		Tetraploid	2010	x		Rest		82
P8B034	Hzpc06- 34		Tetraploid	2009			Rest		58
P8B035	Canberra		Tetraploid	2007	x		Rest		66
P8B036	Snowbird		Tetraploid	2011	x		Rest		44
P8B037	Bronko		Tetraploid	2008	x		Agria		53
P8B038	Sylvana		Tetraploid	2008	x		Rest		838
P8B039	Casteline		Tetraploid	2001			Rest		81
P8B040	Everest		Tetraploid	2006	x		Rest		65
P8B041	Florida		Tetraploid	2003			Agria		69
P8B042	Labadia		Tetraploid	2001			Rest		90
P8B043	Saphire		Tetraploid	2004			Rest		62
P8B044	Simply Red		Tetraploid	2001			Rest		76
P8B045	Spirit		Tetraploid	2006	x		Rest		107
P8B046	Veronie		Tetraploid	1999			Rest		86
P8B047	Vision		Tetraploid	2006	x		Agria		66
P8B048	Vr-90-44		Tetraploid	2000			Agria		73
P8B050	Vr-00-1078		Tetraploid	2010			Rest		87
P8B051	Vr-92-501		Tetraploid	2002			Rest		71
P8B052	Vr-93-146		Tetraploid	2003			Agria		91
P8B053	Satellite		Tetraploid	2007	x		Rest		125
P8B054	Vr-95-313		Tetraploid	2005			Rest		102
P8B055	Vr-95-562		Tetraploid	2005			Rest		83
P8B056	Vr-95-98		Tetraploid	2005			Rest		125
P8B057	Vr-96-325		Tetraploid	2006			Agria		108
P8B058	Vr-97-1127		Tetraploid	2007			Rest		70
P8B059	Vr-97-670		Tetraploid	2007			Rest		104
P8B060	Bafana		Tetraploid	2009	x		Rest		54
P8B061	Vr-98-1106		Tetraploid	2008			Agria		107
P8B062	Eurostar		Tetraploid	2011	x		Agria		60
P8B063	Chipper		Tetraploid	2010	x		Rest		117
P8B064	Vr-98-321		Tetraploid	2008			Rest		71
P8B065	Vr-98-377		Tetraploid	2008			Agria		51
P8B066	Vr-98-413		Tetraploid	2008			Rest		56
P8B067	Vr-98-72		Tetraploid	2008			Rest		58
P8B068	Vr-98-808		Tetraploid	2008	x		Agria		82
P8B069	Vr-98-967		Tetraploid	2008			Agria		184
P8B070	Vr-99-406		Tetraploid	2009			Rest		73
P8B071	Vr-99-579		Tetraploid	2009			Rest		97
P8B072	Vr-99-680		Tetraploid	2009			Agria		91
P8B073	Vr-99-715		Tetraploid	2009			Agria		91
P8B074	Vr-99-906		Tetraploid	2009			Rest		101
P8B075	El mundo		Tetraploid	2010	x		Rest		82
P8B076	Vr-00-1077		Tetraploid	2010			Rest		88
P8B077	Arizona		Tetraploid	2009	x		Rest		47
P8B079	Cara		Tetraploid	1973			Rest		86
P8B080	Artemis		Tetraploid	2000			Rest		43
P8B081	Ar 76-168-1		Tetraploid	1986			Rest		71
P8B083	Zafira		Tetraploid	2003			Rest		554
P8B084	Armundo		Tetraploid	1997			Rest		68
P8B085	Ambition		Tetraploid	2007	x		Rest		56
P8B087	Pekaro		Tetraploid	2007	x		Rest		55
P8B088	Manitou		Tetraploid	2008	x		Rest		52
P8B089	Ar 80-127-5		Tetraploid	1990			Rest		91
P8B090	Rosagold		Tetraploid	2010	x		Rest		63
P8B091	Rosella		Tetraploid	1991			Agria		51
P8B092	Ar 99-1184		Tetraploid	2009			Agria		69
P8B093	Red One		Tetraploid	2001			Rest		54
P8B094	Ar 99-1333		Tetraploid	2009			Rest		110
P8B095	Red Baron		Tetraploid	2002			Rest		62
P8B096	Mustang		Tetraploid	2005	x		Rest		54
P8B097	Excellent		Tetraploid	2009	x		Agria		85
P8B098	Ar 96-1120		Tetraploid	2006			Agria		70
P8B099	Ar 97-3342		Tetraploid	2007			Rest		100
P8B100	Raja		Tetraploid	1994			Rest		49
P8B101	Brodick		Tetraploid	1990			Rest		239
P8B102	Ar 96-0746		Tetraploid	2006			Starch		92
P8B103	Silvester		Tetraploid	1998			Agria		82
P8B104	Citadel		Tetraploid	2007	x		Rest		64
P8B105	Granola		Tetraploid	1975			Rest		87
P8B106	Ar 98-1428		Tetraploid	2008			Rest		58
P8B108	Ar 85-96-13		Tetraploid	1995			Starch		90
P8B109	Arsenal		Tetraploid	2009	x		Rest		33
P8B110	Sinora		Tetraploid	1999			Agria		45
P8B111	Ar 99-1343		Tetraploid	2009			Rest		100
P8B112	Aladin		Tetraploid	1999			Rest		61
P8B113	El Paso		Tetraploid	2003			Rest		66
P8B114	Saviola		Tetraploid	2009	x		Rest		125
P8B115	Arlanda		Tetraploid	2007	x		Starch		83
P8B116	Avano		Tetraploid	2005	x		Starch		107
P8B117	Avarna	x	Tetraploid	2005	x		Starch		75
P8B118	Avaya		Tetraploid	2005	x		Starch		97
P8B119	Aveka	x	Tetraploid	2001			Starch	x	40
P8B121	Aventra		Tetraploid	2005	x		Starch		76
P8B122	Averia		Tetraploid	2004			Starch		69
P8B123	Aviala		Tetraploid	2004			Starch		355
P8B125	Elkana		Tetraploid	1978			Rest		88
P8B126	Ka 77-0133		Tetraploid	1987			Starch		79
P8B127	Ka 96-0202		Tetraploid	2006			Rest		60
P8B128	Altus		Tetraploid	2008	x		Starch		33
P8B129	Ka 97-0743		Tetraploid	2007			Starch		94
P8B130	Axion		Tetraploid	2008	x		Starch		36
P8B131	Kantara		Tetraploid	1997			Starch		294
P8B132	Karakter		Tetraploid	1996			Starch		64
P8B133	Kardal		Tetraploid	1988			Starch		102
P8B134	Kardent		Tetraploid	1996			Starch		44
P8B135	Katinka		Tetraploid	1998			Starch		52
P8B136	Mantra		Tetraploid	2003			Starch		95
P8B138	Mara		Tetraploid	1973			Starch		42
P8B139	Menco		Tetraploid	2003			Starch		71
P8B142	Robeny		Tetraploid	2006	x		Starch		752
P8B145	Starga		Tetraploid	2000			Starch		32
P8B146	Stefano		Tetraploid	1993			Starch		95
P8B148	Ulme		Tetraploid	1991			Rest		219
P8B149	Valiant		Tetraploid	1987			Starch		48
P8B151	Vectra		Tetraploid	2006	x		Starch		57
P8B152	Verba		Tetraploid	1981			Starch		930
P8B153	Accord		Tetraploid	1996			Rest		74
P8B154	Cupido		Tetraploid	1995			Rest		80
P8B155	Lady Felicia		Tetraploid	1997			Agria		67
P8B156	Rijk98-049-008		Tetraploid	2008			Rest		99
P8B157	Dob2000-534-036		Tetraploid	2010			Rest		53
P8B158	Bionica		Tetraploid	2008	x		Rest		77
P8B159	Lady Amarilla		Tetraploid	2007	x		Agria		59
P8B160	Lady Blanca	x	Tetraploid	2007	x		Agria		34
P8B161	Orchestra		Tetraploid	2007	x		Rest		60
P8B162	Soprano		Tetraploid	2005	x		Rest		215
P8B163	Cmk1998-035-053		Tetraploid	2008			Rest		88
P8B164	Cmk1998-601-035		Tetraploid	2008			Rest		68
P8B165	Cmk1999-038-039		Tetraploid	2009			Rest		127
P8B166	Cmk1999-079-034		Tetraploid	2009			Rest		64
P8B167	Cmk2001-003-001		Tetraploid	2011			Agria		55
P8B168	Cmk2001-034-056		Tetraploid	2011			Rest		93
P8B169	Cmk2001-050-016		Tetraploid	2011			Rest		200
P8B170	Cmk2001-067-018		Tetraploid	2011			Rest		119
P8B171	Defender	x	Tetraploid	2006	x		Rest		47
P8B172	Melody		Tetraploid	2001			Rest		78
P8B173	Terra Gold		Tetraploid	2004			Rest		72
P8B174	Musica		Tetraploid	2007	x		Rest		92
P8B175	Cmk2000-032-009		Tetraploid	2010			Rest		64
P8B176	Cmk2001-049-007		Tetraploid	2011			Rest		77
P8B177	Cmk2001-053-011		Tetraploid	2011			Agria		58
P8B178	Cmk2001-069-050		Tetraploid	2011			Rest		79
P8B179	Lady Valora		Tetraploid	2007	x		Agria		62
P8B180	Lady Jo		Tetraploid	2001			Agria		48
P8B181	Lady Lenora		Tetraploid	2010	x		Rest		82
P8B182	Cmk2001-023-039		Tetraploid	2011			Agria		119
P8B183	Cmk2002-004-004		Tetraploid	2012			Rest		96
P8B184	Vos2001-017-001		Tetraploid	2011			Rest		155
P8B185	Cmk2002-010-008		Tetraploid	2012			Rest		94
P8B186	Cmk2002-023-018		Tetraploid	2012			Rest		102
P8B187	Cmk2002-204-002		Tetraploid	2012			Rest		82
P8B189	Cmk2002-210-026		Tetraploid	2012			Agria		80
P8B190	Cmk2003-607-004		Tetraploid	2013			Rest		84
P8CMK002	AND80-1646-78		Tetraploid	1990			Rest		127
P8CMK003	BL6174167		Tetraploid	na			Rest		64
P8CMK004	BM77-268		Tetraploid	1987			Rest		44
P8CMK005	CENTURY RUSSET		Tetraploid	1995			Rest		74
P8CMK006	CLASSIC RUSSET		Tetraploid	2009	x		Rest		59
P8CMK007	CLEARWATER RUSSET		Tetraploid	2008	x		Rest		55
P8CMK008	CMK1988-169-005		Tetraploid	1998			Rest		118
P8CMK009	CMK1988-171-007		Tetraploid	1998			Rest		136
P8CMK010	CMK1988-171-008		Tetraploid	1998			Rest		115
P8CMK011	CMK1990-002-002		Tetraploid	2000			Agria		83
P8CMK012	CMK1990-100-010		Tetraploid	2000			Agria		68
P8CMK013	CMK1990-331-163		Tetraploid	2000			Starch		82
P8CMK014	CMK1991-088-016		Tetraploid	2001			Rest		76
P8CMK015	CMK1993-121-025		Tetraploid	2003			Rest		68
P8CMK016	CMK1994-010-022		Tetraploid	2004			Agria		76
P8CMK017	CMK1994-016-009		Tetraploid	2004			Rest		97
P8CMK018	CMK1994-017-002		Tetraploid	2004			Agria		126
P8CMK019	CMK1994-028-020		Tetraploid	2004			Rest		81
P8CMK020	CMK1994-059-005		Tetraploid	2004			Rest		75
P8CMK021	CMK1995-078-008		Tetraploid	2005			Agria		75
P8CMK022	CMK1997-007-004		Tetraploid	2007			Agria		62
P8CMK023	CMK1997-023-006		Tetraploid	2007			Starch		71
P8CMK024	CMK2002-062-033		Tetraploid	2012			Rest		97
P8CMK025	CMK2002-204-008		Tetraploid	2012			Rest		75
P8CMK026	CMK2004-001-002		Tetraploid	2014			Rest		79
P8CMK027	CMK2004-006-019		Tetraploid	2014			Rest		73
P8CMK028	CMK2004-016-080		Tetraploid	2014			Rest		80
P8CMK029	CMK2004-075-048		Tetraploid	2014			Agria		50
P8CMK030	CMK2004-614-002		Tetraploid	2014			Rest		128
P8CMK031	CMK2005-010-027		Tetraploid	2015			Rest		95
P8CMK033	CMK2005-039-015		Tetraploid	2015			Rest		86
P8CMK034	CMK2005-062-026		Tetraploid	2015			Agria		70
P8CMK035	CMK2005-074-007		Tetraploid	2015			Rest		54
P8CMK036	CMK2005-210-007		Tetraploid	2015			Agria		59
P8CMK037	CMK2005-223-006		Tetraploid	2015			Rest		90
P8CMK038	CMK2005-226-020		Tetraploid	2015			Rest		79
P8CMK039	CMK2006-027-019		Tetraploid	2016			Rest		61
P8CMK040	CMK2006-027-035		Tetraploid	2016			Agria		72
P8CMK041	CMK2006-048-014		Tetraploid	2016			Rest		70
P8CMK042	CMK2006-069-010		Tetraploid	2016			Rest		79
P8CMK043	CMK2006-070-005		Tetraploid	2016			Rest		60
P8CMK044	CMK2007-011-004		Tetraploid	2017			Agria		45
P8CMK045	CMK2007-038-029		Tetraploid	2017			Agria		82
P8CMK046	CMK2007-042-003		Tetraploid	2017			Starch		83
P8CMK047	CMK2007-055-043		Tetraploid	2017			Rest		106
P8CMK048	CMK2007-073-001		Tetraploid	2017			Rest		80
P8CMK049	CMK2008-049-004		Tetraploid	2018			Rest		97
P8CMK050	CMK2008-061-003		Tetraploid	2018			Rest		88
P8CMK051	CMK2008-070-001		Tetraploid	2018			Agria		59
P8CMK052	CMK2008-090-010		Tetraploid	2018			Rest		101
P8CMK053	CMK2008-201-005		Tetraploid	2018			Rest		87
P8CMK054	CMK2008-201-025		Tetraploid	2018			Rest		97
P8CMK055	CMK2008-613-031		Tetraploid	2018			Agria		72
P8CMK056	DOB1997-507-015		Tetraploid	2007			Rest		100
P8CMK057	GEM RUSSET		Tetraploid	2000			Rest		119
P8CMK058	HIGHLAND RUSSET		Tetraploid	2006	x		Rest		81
P8CMK059	LADY AMELIA		Tetraploid	1996			Agria		116
P8CMK060	LADY ANNA		Tetraploid	2010	x		Agria		34
P8CMK061	LADY BRITTA		Tetraploid	2008	x		Agria		39
P8CMK062	PB2004-041-001		Tetraploid	2014			Rest		91
P8CMK063	PB2006-069-001		Tetraploid	2016			Rest		86
P8CMK064	PK87-204-013		Tetraploid	1997			Agria		51
P8CMK065	RUSSET NORKOTAH		Tetraploid	1987			Rest		110
P8CMK066	SARPO MIRA		Tetraploid	2003			Rest		51
P8CMK067	SUMMIT RUSSET		Tetraploid	2003			Rest		91
P8CMK068	TA11-605		Tetraploid	na			Rest		79
P8CMK069	VE8228		Tetraploid	1992			Rest		61
P8CMK070	VED2005-011-001		Tetraploid	2015			Rest		67
P8CMK071	VED2005-076-002		Tetraploid	2015			Agria		73
P8CMK073	VOS2003-017-001		Tetraploid	2013			Rest		144
P8S010	Dali		Tetraploid	1995			Rest		35
P8S011	Evita		Tetraploid	1988			Agria		82
P8S012	Frisia		Tetraploid	1988			Rest		68
P8S017	Milva		Tetraploid	1998			Rest		79
P8S018	Ranger Russet		Tetraploid	1991			Rest		42
P8S020	Rodeo		Tetraploid	1999			Rest		49
P8S022	Safrane		Tetraploid	1991			Rest		96
P8S023	BELANA		Tetraploid	2001			Rest		39
P8S024	MOZART		Tetraploid	2003			Rest		39
P8S026	TOLUCA		Tetraploid	2006	x		Rest		50
P8S027	AMANDA		Tetraploid	1986			Rest		27
P8S029	ANUSCHKA		Tetraploid	2004			Rest		133
P8S030	BELLANOVA		Tetraploid	2011	x		Rest		114
P8S031	BINELLA		Tetraploid	1990			Rest		94
P8S032	ENDEAVOUR		Tetraploid	2011	x		Rest		80
P8S033	KASTELLI		Tetraploid	2011	x		Rest		32
P8S034	MONTE CARLO		Tetraploid	2009	x		Starch		41
P8S035	LANORMA		Tetraploid	2006	x		Rest		36
P8S036	OSIRA		Tetraploid	2010	x		Rest		69
P8S037	PANTHER		Tetraploid	2011	x		Rest		50
P8S038	XANTIA		Tetraploid	1998			Rest		67
P8S039	MURATO		Tetraploid	2002			Rest		72
P8S045	ZORBA		Tetraploid	1997			Rest		44
P8S046	ROYAL		Tetraploid	2008	x		Rest		72
P8S047	ELDENA		Tetraploid	2001			Rest		83
P8S049	CARUSO		Tetraploid	2010	x		Rest		88
P8S050	EUROLUNA		Tetraploid	2010	x		Starch		83
P8S051	OPAL		Tetraploid	2004			Rest		43
P8S052	REAAL		Tetraploid	1956			Rest		113
P8S054	AMADO		Tetraploid	2002			Starch		51
P8S055	EUROFLORA		Tetraploid	2010	x		Starch		53
P8S056	FORZA		Tetraploid	2008	x		Agria		26
P8S057	ARKULA		Tetraploid	1975			Rest		68
P8S058	CARDINAL		Tetraploid	1972			Rest		74
P8S061	IDAROSE		Tetraploid	2000			Rest		54
P8S063	MIRAKEL		Tetraploid	1994			Rest		79
P8S064	ROMANZE		Tetraploid	1979			Rest		83
P8S065	SLANEY		Tetraploid	1993			Rest		71
P8S066	VALENTINA		Tetraploid	2001			Rest		64
P8S067	CYCLOON		Tetraploid	1996			Rest		65
P8WUR001	707TG11-1		Tetraploid	1999			Rest		131
P8WUR002	IVP4X-041-1		Tetraploid	2010			Rest		90
P8WUR003	IVP4X-046-33		Tetraploid	2012			Rest		119
P8WUR004	IVP4X-061-1		Tetraploid	2011			Rest		104
P8WUR005	IVP4X-066-16		Tetraploid	2014			Rest		130
P8WUR006	IVP4X-072-17		Tetraploid	2011			Rest		84
P8WUR007	IVP4X-075-50		Tetraploid	2012			Rest		95
P8WUR008	IVP4X-076-24		Tetraploid	2011			Rest		97
P8WUR009	IVP4X-081-10		Tetraploid	2011			Starch		94
P8WUR010	IVP4X-088-13		Tetraploid	2013			Rest		96
P8WUR011	IVP4X-104-26		Tetraploid	2013			Rest		138
P8WUR012	IVP4X-116-14		Tetraploid	2014			Rest		129
P8WUR013	IVP4X-119-37		Tetraploid	2015			Rest		126
P8WUR014	IVP4X-121-40		Tetraploid	2014			Rest		110
P8WUR015	IVP4X-124-3		Tetraploid	2014			Starch		91
P8WUR016	IVP4X-132-6		Tetraploid	2014			Rest		72
P8WUR017	IVP4X-134-3		Tetraploid	2014			Rest		85
P8WUR018	IVP4X-142-8		Tetraploid	2014			Rest		111
P8WUR019	IVP4X-144-2		Tetraploid	2015			Rest		179
P8WUR020	IVP4X-150-10		Tetraploid	2015			Rest		200
P8WUR021	IVP4X-156-12		Tetraploid	2015			Rest		442
P8WUR022	IVP4X-163-10		Tetraploid	2015			Rest		254
P8WUR023	IVP4X-184-1		Tetraploid	2015			Rest		122
P8WUR024	IVP4X-184-42		Tetraploid	2015			Rest		90
P8WUR025	IVP4X-185-31		Tetraploid	2015			Rest		130
P8WUR026	IVP4X-185-8		Tetraploid	2015			Rest		116
P8WUR027	IVP4X-203-27		Tetraploid	2016			Rest		89
P8WUR028	IVP4X-203-28		Tetraploid	2016			Rest		76
P8WUR029	IVP4X-214-10		Tetraploid	2016			Rest		134
P8WUR030	IVP4X-215-13		Tetraploid	2016			Rest		97
P8WUR031	IVP4X-217-21		Tetraploid	2016			Rest		84
P8WUR032	IVP4X-217-22		Tetraploid	2016			Rest		96
P8WUR033	IVP4X-217-23		Tetraploid	2016			Rest		92
P8WUR034	IVP4X-217-26		Tetraploid	2016			Rest		117
P8WUR035	IVP4X-217-4		Tetraploid	2016			Rest		132
P8WUR036	IVP4X-218-10		Tetraploid	2016			Rest		128
P8WUR037	IVP4X-218-13		Tetraploid	2016			Rest		205
P8WUR038	IVP4X-220-6		Tetraploid	2016			Rest		144
P8WUR039	IVP4X-220-7		Tetraploid	2016			Rest		84
P8WUR040	IVP4X-223-13		Tetraploid	2016			Rest		115
P8WUR041	IVP4X-225-15		Tetraploid	2016			Rest		93
P8WUR042	KA 07-4188		Tetraploid	2017			Starch		250
P8WUR043	KA 07-4190		Tetraploid	2017			Starch		482
P8WUR044	KA 07-4192		Tetraploid	2017			Rest		464
P8WUR045	KA 02-2220		Tetraploid	2012			Rest		141
P8WUR046	RH4X-131-15		Tetraploid	2016			Rest		240
P8WUR048	RH4X-353-16		Tetraploid	2012			Rest		127
P8WUR049	RH4X-361-2		Tetraploid	2014			Rest		134
P8WUR050	RH4X-362-4		Tetraploid	2013			Rest		99
P8WUR051	RH4X-362-5		Tetraploid	2013			Rest		96
P8WUR052	RH4X-367-29		Tetraploid	2014			Starch		162
P8WUR053	RH4X-532-40		Tetraploid	2015			Rest		101
P8WUR054	RH4X-533-12		Tetraploid	2015			Rest		108
P8WUR055	RH4X-540-23		Tetraploid	2015			Rest		143
P8WUR056	RH4X-544-15		Tetraploid	2015			Rest		127
P8WUR057	RH4X-549-3		Tetraploid	2015			Rest		128
P8WUR058	RH4X-598-7		Tetraploid	2016			Starch		108
P8WUR059	RH4X-614-10		Tetraploid	2016			Starch		133
P8WUR060	RH4X-638-2		Tetraploid	2016			Rest		158
P8WUR061	RH4X-638-20		Tetraploid	2016			Rest		210
P8WUR062	RH4X-638-21		Tetraploid	2016			Rest		162
P8WUR063	RH4X-648-17		Tetraploid	2016			Rest		99
P8DIP001	IVP06-149-12	x	Diploid
P8DIP002	IVP92-057-3	x	Diploid
P8DIP003	IVP97-079-9	x	Diploid
P8DIP004	IVP98-082-14	x	Diploid
P8DIP005	3778-16		Diploid
P8DIP006	C		Diploid
P8DIP007	DM		Diploid
P8DIP008	E		Diploid
P8DIP009	IVP02-089-5		Diploid
P8DIP010	IVP05-113-1		Diploid
P8DIP011	IVP05-116-9		Diploid
P8DIP012	IVP05-120-4		Diploid
P8DIP013	IVP05-122-24		Diploid
P8DIP014	IVP06-142-12		Diploid
P8DIP015	IVP06-148-13		Diploid
P8DIP016	IVP06-155-9		Diploid
P8DIP017	IVP06-161-16		Diploid
P8DIP018	IVP07-184-13		Diploid
P8DIP019	IVP-3916-1		Diploid
P8DIP020	IVP-3916-22		Diploid
P8DIP021	IVP-3916-71		Diploid
P8DIP022	IVP-3916-87		Diploid
P8DIP023	IVPAA134-16		Diploid
P8DIP024	IVPAA-96-18		Diploid
P8DIP025	RH01-888-4		Diploid
P8DIP026	RH06-973-1		Diploid
P8DIP027	RH06-973-8		Diploid
P8DIP028	RH07-027-14		Diploid
P8DIP029	RH07-027-7		Diploid
P8DIP030	RH07-066-14		Diploid
