# Supplementary material for: Development and analysis of a 20K SNP array for potato (Solanum tuberosum): an insight into the breeding history
Source: Theor Appl Genet. 2015 Aug 12;128(12):2387–401. doi: 10.1007/s00122-015-2593-y (PMC4636999; doi:10.1007/s00122-015-2593-y)
Supplement: Supplementary file 3 — Supplementary material 3 (XLSX 12 kb) [file 122_2015_2593_MOESM3_ESM.xlsx]

## Sheet: New SNPs new genotypes
P8Code	Genotype	# Newly introduced SNPs
P80214	Vtn 62-33-3	447
P80129	Lenape	248
P8B138	Mara	188
P80202	Urgenta	178
P80206	Ve 71-105	133
P80018	Am 78-3704	130
P80136	Maris Piper	111
P80055	Craigs Bounty	97
P80196	Ulster Glade	88
P80204	Ve 66-295	85
P8S052	REAAL	83
P80228	Nadine	82
P80001	1256(A)23 = Black 1256	75
P80122	Kuras	72
P8B152	Verba	71
P8B132	Karakter	68
P80053	Clivia	68
P80180	Saturna	67
P80159	Pentland Dell	65
P80227	Folva	64
P80114	Kartel	56
P80198	Ulster Sceptre	46
P8S057	ARKULA	46
P80163	Prevalent	35
P80029	Arran Pilot	32
P80073	Ehud	31
P80035	Aurora	31
P80176	Samba	29
P8B079	Cara	27
P80110	Jaerla	27
P80045	Biogold	26
P80094	Gloria	26
P80234	Princess	25
P80151	Nomade	22
P80051	Cilena	22
P8B089	Ar 80-127-5	20
P80187	Tahi	20
P80128	Laura	20
P8B126	Ka 77-0133	20
P8B029	Hzpc06- 29	19
P80237	Stirling	18
P80220	Y 66-13-636	18
P8B108	Ar 85-96-13	16
P80104	Impala	16
P80032	Astarte	16
P80147	Nicola	15
P80125	Lady Claire	15
P80049	Charlotte	15
P80084	Fianna	14
P80011	Alcmaria	14
P80215	W 72-22-496	14
P80106	Innovator	13
P8B125	Elkana	13
P80188	Tasso	12
P80116	Kennebec	12
P80141	Mercator	12
P8B163	Cmk1998-035-053	11
P8B148	Ulme	9
P8S058	CARDINAL	9
P80207	Ve 74-45	8
P80131	Libertas	8
P8B134	Kardent	8
P80042	Berber	7
P8S064	ROMANZE	7
P80229	Panda	7
P80008	Agria	7
P8B105	Granola	6
P8B101	Brodick	6
P8WUR025	IVP4X-185-31	6
P80222	Yukon Gold	6
P8CMK066	SARPO MIRA	5
P8S031	BINELLA	5
P80100	Hermes	5
P80130	Leyla	5
P8CMK059	LADY AMELIA	5
P80022	Anosta	5
P80124	Lady Christl	5
P8B100	Raja	5
P80089	Fresco	5
P80079	Estima	5
P8WUR024	IVP4X-184-42	4
P8B081	Ar 76-168-1	4
P8CMK030	CMK2004-614-002	4
P80021	Amyla	4
P80205	Ve 70-9	4
P8CMK002	AND80-1646-78	4
P8CMK008	CMK1988-169-005	4
P80063	Donald	4
P80105	Industrie	3
P8WUR057	RH4X-549-3	3
P8WUR043	KA 07-4190	3
P8WUR022	IVP4X-163-10	3
P8S065	SLANEY	2
P8WUR021	IVP4X-156-12	2
P8WUR026	IVP4X-185-8	2
P8B103	Silvester	2
P80007	Agata	2
P8S046	ROYAL	2
P8WUR023	IVP4X-184-1	2
P80162	Premiere	2
P8WUR001	707TG11-1	2
P8B052	Vr-93-146	2
P8B171	Defender	2
P8B142	Robeny	1
P8WUR044	KA 07-4192	1
P80078	Escort	1
P8S049	CARUSO	1
P8WUR048	RH4X-353-16	1
P80209	Virgo	1
P8B051	Vr-92-501	1
P8B117	Avarna	1
P80098	Hansa	1
P8CMK006	CLASSIC RUSSET	1
P80179	Saskia	1
P80043	Bildtstar	1
P8B169	Cmk2001-050-016	1
P8B025	Oriana	1
P8WUR012	IVP4X-116-14	1
P80080	Exquisa	1
P80218	Winston	1
P80057	Daisy	1
P8WUR046	RH4X-131-15	1
P80219	Wisent	1
P80232	Vitelotte Noir	1
P8S034	MONTE CARLO	1
P80009	Ajiba	1
P8WUR014	IVP4X-121-40	1
P8B017	Sagitta	1
P8B106	Ar 98-1428	1
P8B115	Arlanda	1
P8S027	AMANDA	1
P80233	Quarta	1
P8B001	Courage	1
P8B054	Vr-95-313	1
P8B111	Ar 99-1343	1
P8WUR059	RH4X-614-10	1
P8WUR018	IVP4X-142-8	1
P80142	Monalisa	1
P8B110	Sinora	1
P8B059	Vr-97-670	1
P80113	Karnico	1
P8WUR045	KA 02-2220	1
P80034	Atlantic	1
P80050	Cherie	1
P80192	Toyoshiro	1
P8CMK007	CLEARWATER RUSSET	1
P8B123	Aviala	1
P80149	Niska	1
P8B183	Cmk2002-004-004	1
